# Supplementary material for: Evaluating voter perceptions of political party similarity: A mixed-method study of party positions in Taiwan
Source: PLoS One. 2025 Oct 29;20(10):e0335465. doi: 10.1371/journal.pone.0335465 (PMC12571294; doi:10.1371/journal.pone.0335465)
Supplement: S1 Table — (XLSX) [file pone.0335465.s001.xlsx]

## Sheet: rawdata
權值	Q1.請問您目前的戶籍在哪一個縣市？	Q2.請問您目前的戶籍在OOO(帶入)的哪一個鄉鎮市區？	Q3.請問您的出生年次是？	Q4.您是否同意政府應全面禁止進口含有萊克多巴胺之乙型體素豬隻之肉品、內臟及其相關產製品？	Q5.您是否同意中油第三天然氣接收站遷離桃園大潭藻礁海岸及海域？	Q6.請問您對核能發電的立場是什麼？	Q27.目前國內的政黨中，請問您平常在「非選舉時期」，整體而言「比較支持」哪一個政黨？	Q28.如果我們用0到10表示支持強度越來越強，請問在0到10之間，您覺得對最支持的政黨支持程度是多少？	Q29.目前國內的政黨中，請問您的投票政黨傾向是下列哪一項？	Q30.目前國內的政黨中，請問您2020全國立委選舉政黨票投票投給哪一個黨？	Q31.目前國內的政黨中，請問以下哪些政黨是您絕對不會投票給他的？(可複選)									Q32.如果我們用0到10表示支持強度越來越強，請問在0到10之間，您覺得對最不投的政黨支持程度是多少	Q33.如果我們用0到10表示支持強度越來越強，請問在0到10之間，您覺得對國民黨的政黨支持程度是多少(本題評分，請介於您「最支持O分(代入Q28答案)」與「最不投O分(代入Q32答案)」)	Q34.如果我們用0到10表示支持強度越來越強，請問在0到10之間，您覺得對民進黨的政黨支持程度是多少(本題評分，請介於您「最支持O分(代入Q28答案)」與「最不投O分(代入Q32答案)」)	Q34-1.不管今年中國國民黨選出的新主席是誰，您真正心目中最理想的國民黨主席是？		Q34-2.不管您的政黨傾向如何，請問您覺得以下哪一個人對穩定疫情最有能力？		Q35.關於臺灣和大陸的關係，有下面幾種不同的看法，請問您比較偏向那一種？	Q36.台灣民眾黨在許多政治立場上和中國國民黨相像	Q37.新黨在許多政治立場上和中國國民黨相像	Q38.台灣民眾黨在許多政治立場上和民主進步黨相像	Q39.時代力量在許多政治立場上和民主進步黨相像	Q40.台灣基進在許多政治立場上和民主進步黨相像	Q41.時代力量在許多政治立場上和中國國民黨相像	Q42.中國國民黨在許多政治立場上和台灣民眾黨相像	Q43.民主進步黨在許多政治立場上和時代力量相像	Q44.與一年前相比，家裡的財務狀況更糟糕或一樣不好	Q45.中國大陸出產的COVID19疫苗安全性堪慮，未來也不應採用	Q46.能夠成為一個政黨的黨員對個人工作或生活上是重要的	Q47.中央政府在人民納稅錢運用上有浪費的情形	Q48.中國國民黨應該改名為台灣國民黨	Q49.促進轉型正義和討黨產是重要的	Q50.OOO(帶入)政府在人民納稅錢運用上有浪費的情形	Q51.請問您在去年(2020年)選舉期間，有沒有從事這些活動？(可複選)
	QQ1	Q2	Q3	Q4	Q5	Q6	Q27	Q28	Q29	Q30	國民黨	民進黨	新黨	親民黨	台聯	綠黨	時代力量	台灣基進	台灣民眾黨	Q32	Q33	Q34	Q34_1	Q34_1_O	Q34_2	Q34_2_O	Q35	Q36	Q37	Q38	Q39	Q40	Q41	Q42	Q43	Q44	Q45	Q46	Q47	Q48	Q49		閱讀選舉公報	閱讀候選人的傳單、快報或報刊廣告	觀看候選人的電視辯論會	擔任候選人或政黨的助選工作人員或義工	參加候選人舉辦的活動	參加候選人的後援會	提醒親友觀看候選人的電視辯論會
0.191598	高雄市	小港區	66	不同意	不同意	反對核能發電	民進黨	8分	泛綠	民進黨			新黨						台灣民眾黨	0分	4分	8分	朱立倫		陳時中	阿中	維持現狀，以後走向獨立	7分	10分	2分	6分	8分	5分	9分	6分	0分	10分	0分	5分	10分	10分	2分	閱讀選舉公報		觀看候選人的電視辯論會
0.444223	桃園市	桃園區	88	不同意	不同意	支持核四	時代力量	8分	無特定政黨傾向	無投票/廢票/無投票權									台灣民眾黨	7分	7分	7分	朱立倫		柯文哲		維持現狀，以後走向獨立	6分	5分	4分	5分	5分	4分	6分	6分	3分	5分	3分	10分	9分	6分	4分	閱讀選舉公報	閱讀候選人的傳單、快報或報刊廣告	觀看候選人的電視辯論會
1.68889	新北市	五股區	66	同意	同意	支持核四	國民黨	7分	無特定政黨傾向	新黨		民進黨				綠黨	時代力量			6分	7分	6分	韓國瑜		侯友宜		維持現狀，以後走向統一	7分	7分	4分	7分	6分	3分	7分	7分	6分	3分	7分	8分	3分	1分	2分			觀看候選人的電視辯論會
0.187933	新北市	三重區	67	不同意	不同意	有條件支持核能發電，反對核四重啟商轉	台灣民眾黨	8分	第三勢力	台灣民眾黨			新黨							0分	4分	5分	不在乎		郭台銘		維持現狀，看情形再決定獨立或統一	3分	5分	5分	8分	8分	3分	3分	7分	5分	10分	0分	7分	8分	2分	0分	閱讀選舉公報	閱讀候選人的傳單、快報或報刊廣告
0.28688	高雄市	苓雅區	62	同意	同意	支持核四	國民黨	10分	無特定政黨傾向	國民黨		民進黨								0分	10分	0分	其他，請說明	表列皆是無能之輩	其他，請說明	民眾自己的抗體最給力的啦~	永遠維持現狀	1分	5分	5分	5分	5分	1分	1分	5分	10分	10分	10分	10分	0分	0分	10分	閱讀選舉公報	閱讀候選人的傳單、快報或報刊廣告	觀看候選人的電視辯論會
0.37432	新北市	新莊區	74	同意	同意	支持核四	民進黨	9分	泛藍	台灣民眾黨		民進黨								0分	7分	0分	韓國瑜		侯友宜		維持現狀，看情形再決定獨立或統一	5分	5分	3分	10分	10分	0分	5分	10分	10分	5分	5分	10分	7分	2分	0分	閱讀選舉公報	閱讀候選人的傳單、快報或報刊廣告
0.830768	台南市	仁德區	79	同意	同意	有條件支持核能發電，反對核四重啟商轉	國民黨	5分	泛藍	國民黨			新黨			綠黨	時代力量	台灣基進		2分	5分	3分	連勝文		不知道		維持現狀，以後走向獨立	2分	2分	4分	7分	7分	3分	3分	5分	3分	7分	3分	10分	1分	6分	10分		閱讀候選人的傳單、快報或報刊廣告	觀看候選人的電視辯論會
3.41122	台北市	士林區	58	不同意	不同意	反對核能發電	民進黨	6分	泛綠	民進黨			新黨						台灣民眾黨	3分	3分	6分	侯友宜	候友宜	蔡英文		維持現狀，以後走向獨立	5分	7分	3分	4分	5分	3分	4分	6分	5分	8分	5分	6分	9分	9分	8分	閱讀選舉公報	閱讀候選人的傳單、快報或報刊廣告	觀看候選人的電視辯論會
1.2216	屏東縣	內埔鄉	84	不同意	不同意	反對核能發電	時代力量	6分	泛綠	時代力量	國民黨		新黨	親民黨						0分	0分	4分	不在乎		王必勝	王必勝	維持現狀，以後走向獨立	7分	9分	3分	5分	6分	2分	2分	4分	5分	10分	1分	5分	0分	10分	1分	閱讀選舉公報		觀看候選人的電視辯論會
0.610506	台南市	南 區	41	同意	同意	支持核四	新黨	9分	堅定泛藍	國民黨		民進黨			台聯					0分	8分	0分	張亞中	張亞中	柯文哲		儘快統一	3分	9分	6分	7分	6分	2分	2分	2分	7分	4分	2分	10分	0分	1分	7分
2.54348	嘉義縣	民雄鄉	58	同意	不同意	支持核四	國民黨	5分	泛藍	國民黨		民進黨								1分	5分	1分	不在乎		柯文哲		維持現狀，看情形再決定獨立或統一	3分	5分	3分	6分	4分	2分	3分	4分	5分	5分	3分	9分	5分	3分	5分	閱讀選舉公報	閱讀候選人的傳單、快報或報刊廣告	觀看候選人的電視辯論會		參加候選人舉辦的活動
0.528971	台中市	北 區	88	同意	同意	有條件支持核能發電，反對核四重啟商轉	台灣民眾黨	6分	第三勢力	台灣民眾黨	國民黨	民進黨								4分	5分	4分	不在乎		柯文哲		維持現狀，看情形再決定獨立或統一	7分	5分	5分	5分	5分	5分	7分	5分	5分	6分	8分	8分	5分	10分	5分	閱讀選舉公報
1.39639	嘉義市	西 區	57	同意	同意	支持核四	民進黨	6分	無特定政黨傾向	民進黨						綠黨				0分	5分	6分	朱立倫		柯文哲		維持現狀，看情形再決定獨立或統一	5分	10分	5分	7分	8分	4分	4分	7分	1分	1分	1分	4分	10分	5分	5分	閱讀選舉公報	閱讀候選人的傳單、快報或報刊廣告	觀看候選人的電視辯論會
0.846507	台北市	士林區	63	同意	同意	支持核四	國民黨	6分	泛藍	國民黨		民進黨								0分	6分	0分	韓國瑜		柯文哲		永遠維持現狀	5分	8分	2分	8分	0分	0分	5分	8分	5分	5分	0分	8分	0分	5分	5分	閱讀選舉公報		觀看候選人的電視辯論會
0.387734	新竹市	北 區	54	同意	同意	有條件支持核能發電，反對核四重啟商轉	台灣民眾黨	5分	第三勢力	其他							時代力量			5分	5分	5分	不知道		侯友宜		永遠維持現狀	3分	6分	2分	9分	6分	0分	3分	9分	4分	6分	8分	10分	6分	2分	8分	閱讀選舉公報	閱讀候選人的傳單、快報或報刊廣告	觀看候選人的電視辯論會		參加候選人舉辦的活動
0.760966	台東縣	臺東市	71	不同意	不同意	反對核能發電	民進黨	8分	泛綠	台灣基進	國民黨		新黨	親民黨					台灣民眾黨	0分	0分	8分	不在乎		陳時中	陳時中	儘快宣布獨立	9分	10分	0分	5分	8分	3分	8分	3分	3分	10分	5分	5分	10分	9分	10分	閱讀選舉公報		觀看候選人的電視辯論會
2.20339	宜蘭縣	頭城鎮	73	不同意	不同意	有條件支持核能發電，反對核四重啟商轉	國民黨	10分	堅定泛藍	國民黨		民進黨								0分	10分	0分	韓國瑜		柯文哲		永遠維持現狀	4分	6分	6分	4分	4分	4分	8分	4分	10分	6分	6分	10分	10分	10分	9分
2.9719	屏東縣	屏東市	42	同意	不同意	有條件支持核能發電，反對核四重啟商轉	台聯	5分	無特定政黨傾向	民進黨								台灣基進		5分	5分	5分	朱立倫		蔡英文		永遠維持現狀	3分	3分	2分	4分	2分	2分	2分	3分	2分	1分	5分	4分	1分	2分	1分		閱讀候選人的傳單、快報或報刊廣告
0.806597	彰化縣	田中鎮	87	不同意	不同意	有條件支持核能發電，反對核四重啟商轉	民進黨	6分	泛綠	民進黨	國民黨				台聯					2分	5分	6分	朱立倫		蔡英文		維持現狀，以後走向獨立	5分	5分	5分	3分	6分	3分	5分	3分	5分	5分	6分	5分	0分	1分	5分	閱讀選舉公報	閱讀候選人的傳單、快報或報刊廣告	觀看候選人的電視辯論會				提醒親友觀看候選人的電視辯論會
0.786024	新北市	鶯歌區	87	同意	不同意	支持核四	台灣民眾黨	1分	無特定政黨傾向	無投票/廢票/無投票權								台灣基進		1分	1分	1分	朱立倫		柯文哲		維持現狀，看情形再決定獨立或統一	6分	6分	5分	6分	8分	6分	6分	6分	8分	3分	1分	8分	1分	5分	1分	閱讀選舉公報
0.21366	台北市	信義區	64	同意	不同意	支持核四	國民黨	8分	泛藍	國民黨		民進黨			台聯	綠黨	時代力量	台灣基進		8分	8分	8分	朱立倫		柯文哲		永遠維持現狀	8分	8分	0分	10分	10分	0分	8分	10分	10分	10分	10分	10分	0分	0分	0分	閱讀選舉公報
2.29042	高雄市	仁武區	71	不同意	不同意	反對核能發電	台灣基進	10分	堅定泛綠	台灣基進	國民黨		新黨	親民黨					台灣民眾黨	10分	10分	10分	不在乎		蔡英文		維持現狀，以後走向獨立	10分	10分	0分	3分	8分	3分	7分	2分	10分	10分	5分	0分	0分	10分	0分	閱讀選舉公報	閱讀候選人的傳單、快報或報刊廣告
7.01681	嘉義縣	太保市	86	不同意	不同意	不知道	國民黨	7分	泛藍	國民黨			新黨		台聯			台灣基進		3分	7分	4分	不知道		郭台銘		儘快統一	4分	4分	6分	7分	7分	3分	4分	7分	5分	4分	8分	9分	6分	7分	6分		閱讀候選人的傳單、快報或報刊廣告	觀看候選人的電視辯論會
0.48265	新北市	新店區	48	同意	不同意	支持核四	國民黨	7分	泛藍	無投票/廢票/無投票權							時代力量			7分	7分	7分	趙少康	趙少康	郭台銘		維持現狀，看情形再決定獨立或統一	3分	2分	4分	10分	6分	0分	3分	10分	10分	0分	0分	10分	0分	0分	2分			觀看候選人的電視辯論會
0.281394	新北市	永和區	65	不同意	不同意	有條件支持核能發電，反對核四重啟商轉	民進黨	6分	無特定政黨傾向	民進黨			新黨							6分	6分	6分	江啟臣		蔡英文		維持現狀，看情形再決定獨立或統一	6分	7分	6分	7分	6分	6分	6分	6分	3分	8分	0分	8分	10分	9分	5分	閱讀選舉公報		觀看候選人的電視辯論會
0.367118	宜蘭縣	冬山鄉	71	同意	同意	反對核能發電	民進黨	8分	堅定泛綠	民進黨	國民黨		新黨			綠黨				0分	0分	8分	不在乎		蔡英文		儘快宣布獨立	8分	10分	2分	10分	10分	0分	8分	10分	0分	10分	5分	8分	8分	8分	8分			觀看候選人的電視辯論會
0.578763	南投縣	竹山鎮	85	同意	同意	支持核四	國民黨	5分	無特定政黨傾向	國民黨		民進黨								0分	5分	3分	韓國瑜		柯文哲		永遠維持現狀	5分	0分	8分	10分	10分	2分	8分	10分	10分	10分	0分	10分	0分	10分	7分			觀看候選人的電視辯論會		參加候選人舉辦的活動
1.3352	台東縣	臺東市	80	不同意	不同意	不知道	台灣基進	6分	第三勢力	台灣基進	國民黨									0分	0分	4分	韓國瑜		蔡英文		維持現狀，以後走向獨立	6分	10分	4分	4分	5分	2分	4分	5分	5分	10分	5分	5分	0分	6分	6分	閱讀選舉公報	閱讀候選人的傳單、快報或報刊廣告	觀看候選人的電視辯論會				提醒親友觀看候選人的電視辯論會
4.48154	台北市	信義區	74	同意	不同意	有條件支持核能發電，反對核四重啟商轉	國民黨	8分	堅定泛藍	時代力量				親民黨						6分	8分	7分	朱立倫		柯文哲		維持現狀，看情形再決定獨立或統一	8分	8分	4分	4分	8分	8分	8分	4分	8分	7分	8分	4分	8分	8分	8分	閱讀選舉公報	閱讀候選人的傳單、快報或報刊廣告	觀看候選人的電視辯論會	擔任候選人或政黨的助選工作人員或義工	參加候選人舉辦的活動	參加候選人的後援會	提醒親友觀看候選人的電視辯論會
0.722676	新北市	林口區	47	不同意	不同意	有條件支持核能發電，反對核四重啟商轉	台灣民眾黨	8分	泛藍	國民黨		民進黨			台聯	綠黨	時代力量	台灣基進		2分	6分	2分	韓國瑜		柯文哲		維持現狀，看情形再決定獨立或統一	5分	8分	2分	9分	10分	2分	6分	7分	7分	5分	6分	10分	5分	5分	5分	閱讀選舉公報	閱讀候選人的傳單、快報或報刊廣告	觀看候選人的電視辯論會				提醒親友觀看候選人的電視辯論會
0.675574	新北市	新莊區	90	不同意	同意	有條件支持核能發電，反對核四重啟商轉	台灣民眾黨	7分	無特定政黨傾向	無投票/廢票/無投票權								台灣基進		3分	4分	4分	不知道		侯友宜		維持現狀，看情形再決定獨立或統一	5分	7分	4分	6分	7分	3分	4分	7分	7分	5分	5分	6分	1分	7分	5分
0.319914	台北市	士林區	68	不同意	不同意	不知道	台灣民眾黨	10分	第三勢力	台灣民眾黨		民進黨								0分	5分	0分	江啟臣		郭台銘		永遠維持現狀	5分	8分	8分	8分	7分	7分	5分	7分	10分	10分	3分	4分	9分	9分	9分
0.281394	新北市	新店區	68	不同意	同意	有條件支持核能發電，反對核四重啟商轉	綠黨	10分	無特定政黨傾向	台灣民眾黨								台灣基進		0分	5分	5分	不在乎		柯文哲		維持現狀，看情形再決定獨立或統一	4分	9分	7分	8分	8分	2分	4分	6分	4分	6分	5分	9分	5分	2分	8分
0.338066	雲林縣	西螺鎮	64	不同意	同意	支持核四	台灣民眾黨	7分	第三勢力	台灣民眾黨	國民黨		新黨	親民黨			時代力量			3分	3分	3分	不在乎		蔡英文		維持現狀，以後走向獨立	5分	9分	4分	9分	7分	3分	7分	3分	6分	4分	2分	7分	10分	10分	8分	閱讀選舉公報	閱讀候選人的傳單、快報或報刊廣告
4.66321	屏東縣	竹田鄉	52	同意	不同意	支持核四	民進黨	8分	泛綠	民進黨			新黨							0分	1分	8分	不知道		不在乎		維持現狀，以後走向獨立	4分	1分	1分	5分	10分	5分	5分	6分	5分	0分	3分	8分	10分	10分	0分
3.05898	高雄市	岡山區	57	同意	不同意	有條件支持核能發電，反對核四重啟商轉	國民黨	1分	無特定政黨傾向	其他						綠黨	時代力量	台灣基進	台灣民眾黨	1分	1分	1分	不在乎		不在乎		無意見	1分	1分	1分	0分	0分	0分	0分	0分	0分	0分	0分	10分	10分	0分	10分			觀看候選人的電視辯論會
1.99424	台中市	大雅區	67	同意	同意	有條件支持核能發電，反對核四重啟商轉	台灣民眾黨	7分	第三勢力	台灣民眾黨		民進黨								7分	7分	7分	朱立倫		柯文哲		維持現狀，以後走向統一	5分	5分	2分	10分	10分	0分	0分	10分	4分	5分	0分	10分	5分	5分	2分	閱讀選舉公報	閱讀候選人的傳單、快報或報刊廣告	觀看候選人的電視辯論會
0.566648	台南市	新營區	85	不同意	同意	支持核四	民進黨	7分	無特定政黨傾向	民進黨					台聯					5分	6分	6分	不在乎		郭台銘		儘快宣布獨立	3分	3分	3分	7分	3分	3分	3分	7分	10分	9分	0分	10分	10分	5分	10分
0.492154	基隆市	七堵區	74	同意	同意	有條件支持核能發電，反對核四重啟商轉	台灣民眾黨	5分	第三勢力	無投票/廢票/無投票權		民進黨								0分	3分	0分	朱立倫		柯文哲		永遠維持現狀	5分	3分	4分	7分	7分	2分	5分	5分	6分	4分	1分	10分	0分	2分	3分	閱讀選舉公報	閱讀候選人的傳單、快報或報刊廣告	觀看候選人的電視辯論會				提醒親友觀看候選人的電視辯論會
0.493736	新北市	中和區	66	不同意	不同意	反對核能發電	台灣基進	10分	泛綠	民進黨	國民黨									10分	10分	10分	洪秀柱	洪秀柱	陳時中	陳時中	儘快宣布獨立	10分	10分	0分	2分	10分	5分	10分	0分	0分	10分	0分	3分	10分	10分	5分	閱讀選舉公報		觀看候選人的電視辯論會	擔任候選人或政黨的助選工作人員或義工
0.656784	新北市	汐止區	79	同意	同意	反對核能發電	國民黨	8分	堅定泛藍	國民黨		民進黨					時代力量			0分	8分	0分	江啟臣		郭台銘		永遠維持現狀	8分	8分	0分	0分	0分	3分	8分	0分	8分	5分	0分	8分	0分	0分	0分		閱讀候選人的傳單、快報或報刊廣告	觀看候選人的電視辯論會
1.71006	新北市	土城區	57	同意	同意	支持核四	國民黨	8分	堅定泛藍	國民黨		民進黨		親民黨	台聯		時代力量	台灣基進		8分	8分	8分	其他，請說明	都可以	其他，請說明	兩岸	維持現狀，以後走向統一	5分	5分	8分	10分	10分	0分	5分	10分	8分	0分	4分	10分	0分	0分	0分	閱讀選舉公報		觀看候選人的電視辯論會
0.857118	台北市	中正區	54	不同意	不同意	有條件支持核能發電，反對核四重啟商轉	民進黨	5分	堅定泛綠	台灣基進			新黨							3分	3分	5分	不在乎		蔡英文		維持現狀，以後走向獨立	4分	10分	1分	5分	5分	1分	5分	5分	10分	10分	0分	3分	10分	10分	2分	閱讀選舉公報		觀看候選人的電視辯論會
0.493736	新北市	土城區	62	同意	不同意	不知道	民進黨	6分	無特定政黨傾向	民進黨							時代力量			4分	6分	4分	不知道		不知道		無意見	4分	3分	4分	3分	3分	3分	3分	6分	3分	3分	3分	3分	3分	4分	3分
2.30542	彰化縣	竹塘鄉	80	不同意	同意	有條件支持核能發電，反對核四重啟商轉	民進黨	5分	泛綠	台灣民眾黨	國民黨		新黨							1分	1分	4分	不在乎		蔡英文		永遠維持現狀	7分	10分	3分	0分	8分	0分	7分	4分	0分	10分	0分	2分	10分	10分	3分	閱讀選舉公報		觀看候選人的電視辯論會
0.441996	台中市	東 區	73	同意	同意	支持核四	國民黨	6分	堅定泛藍	國民黨		民進黨			台聯			台灣基進		6分	6分	6分	江啟臣		侯友宜		永遠維持現狀	5分	5分	5分	5分	5分	0分	5分	5分	10分	5分	5分	10分	5分	0分	0分			觀看候選人的電視辯論會
0.583002	台中市	北 區	70	不同意	同意	有條件支持核能發電，反對核四重啟商轉	民進黨	6分	無特定政黨傾向	國民黨									台灣民眾黨	5分	5分	5分	朱立倫		蔡英文		維持現狀，看情形再決定獨立或統一	7分	7分	1分	7分	7分	1分	7分	1分	2分	7分	6分	7分	6分	8分	6分		閱讀候選人的傳單、快報或報刊廣告
1.08983	新北市	新店區	44	同意	同意	支持核四	新黨	10分	堅定泛藍	新黨		民進黨			台聯	綠黨	時代力量	台灣基進		0分	10分	0分	趙少康	趙少康	趙少康	趙少康	永遠維持現狀	2分	8分	2分	10分	10分	0分	2分	10分	10分	8分	10分	10分	0分	0分	0分			觀看候選人的電視辯論會				提醒親友觀看候選人的電視辯論會
0.381618	高雄市	大社區	75	不同意	不同意	支持核四	台灣民眾黨	8分	無特定政黨傾向	無投票/廢票/無投票權	國民黨		新黨							0分	0分	5分	不在乎		柯文哲		維持現狀，以後走向獨立	0分	10分	5分	7分	5分	0分	0分	7分	8分	10分	0分	10分	0分	10分	10分	閱讀選舉公報		觀看候選人的電視辯論會
0.466457	新竹縣	竹北市	70	同意	同意	支持核四	國民黨	3分	無特定政黨傾向	其他					台聯		時代力量	台灣基進		3分	3分	3分	朱立倫		侯友宜		維持現狀，以後走向統一	4分	3分	4分	4分	4分	3分	5分	4分	0分	10分	5分	10分	0分	6分	4分	閱讀選舉公報	閱讀候選人的傳單、快報或報刊廣告	觀看候選人的電視辯論會
0.821603	台北市	松山區	44	不同意	不同意	有條件支持核能發電，反對核四重啟商轉	民進黨	8分	泛綠	民進黨	國民黨		新黨	親民黨					台灣民眾黨	0分	0分	8分	不在乎		蔡英文		維持現狀，看情形再決定獨立或統一	6分	8分	1分	5分	8分	3分	6分	5分	0分	9分	1分	2分	5分	7分	5分	閱讀選舉公報	閱讀候選人的傳單、快報或報刊廣告	觀看候選人的電視辯論會
0.830768	台南市	安南區	77	不同意	同意	支持核四	民進黨	6分	泛綠	綠黨	國民黨									0分	0分	6分	不在乎		蔡英文		維持現狀，以後走向獨立	3分	8分	5分	5分	5分	5分	5分	5分	5分	10分	0分	5分	5分	5分	5分	閱讀選舉公報
0.864259	苗栗縣	頭份市	81	同意	同意	支持核四	台灣民眾黨	10分	第三勢力	時代力量	國民黨	民進黨	新黨	親民黨		綠黨				0分	0分	0分	韓國瑜		柯文哲		維持現狀，看情形再決定獨立或統一	2分	10分	5分	5分	10分	0分	2分	5分	5分	10分	0分	10分	10分	10分	10分	閱讀選舉公報	閱讀候選人的傳單、快報或報刊廣告	觀看候選人的電視辯論會
1.48309	新竹市	東 區	47	同意	不同意	支持核四	國民黨	7分	泛藍	國民黨					台聯					0分	6分	1分	朱立倫		柯文哲		永遠維持現狀	0分	7分	5分	5分	0分	0分	0分	5分	9分	0分	0分	10分	0分	0分	6分
0.319914	台北市	中山區	70	同意	同意	支持核四	國民黨	7分	泛藍	國民黨		民進黨								0分	7分	0分	其他，請說明	沒有適當人選	侯友宜		永遠維持現狀	5分	7分	5分	10分	10分	0分	2分	8分	6分	9分	3分	10分	0分	0分	5分	閱讀選舉公報
0.928136	台中市	大雅區	85	同意	同意	支持核四	國民黨	3分	無特定政黨傾向	國民黨								台灣基進		0分	3分	2分	不知道		蔡英文		維持現狀，以後走向獨立	3分	1分	3分	2分	5分	4分	1分	7分	1分	1分	3分	3分	2分	3分	2分	閱讀選舉公報
0.753914	新北市	中和區	54	同意	同意	不知道	國民黨	10分	泛藍	國民黨							時代力量			0分	10分	0分	不在乎		侯友宜		維持現狀，以後走向獨立	3分	10分	5分	10分	5分	0分	5分	10分	5分	5分	0分	10分	5分	5分	5分
0.319914	台北市	文山區	66	同意	同意	支持核四	國民黨	7分	無特定政黨傾向	國民黨			新黨					台灣基進		3分	6分	5分	不知道		侯友宜		維持現狀，看情形再決定獨立或統一	7分	6分	4分	9分	10分	1分	7分	8分	2分	5分	0分	10分	0分	1分	5分	閱讀選舉公報	閱讀候選人的傳單、快報或報刊廣告	觀看候選人的電視辯論會
0.218245	新竹市	東 區	64	同意	同意	有條件支持核能發電，反對核四重啟商轉	國民黨	6分	泛藍	台灣民眾黨					台聯	綠黨		台灣基進		0分	6分	5分	朱立倫		柯文哲		維持現狀，看情形再決定獨立或統一	4分	6分	5分	7分	6分	3分	4分	6分	7分	9分	5分	8分	5分	5分	5分	閱讀選舉公報		觀看候選人的電視辯論會
0.429677	新北市	永和區	58	同意	同意	支持核四	國民黨	7分	泛藍	台灣民眾黨									台灣民眾黨	6分	7分	7分	連勝文		郭台銘		維持現狀，看情形再決定獨立或統一	7分	9分	6分	8分	7分	3分	6分	4分	6分	4分	1分	9分	3分	3分	4分
0.928136	台中市	龍井區	83	同意	同意	有條件支持核能發電，反對核四重啟商轉	時代力量	6分	無特定政黨傾向	時代力量	國民黨									0分	0分	3分	不在乎		陳時中	陳時中	永遠維持現狀	4分	8分	4分	5分	2分	1分	4分	1分	5分	10分	0分	7分	0分	2分	8分	閱讀選舉公報	閱讀候選人的傳單、快報或報刊廣告	觀看候選人的電視辯論會		參加候選人舉辦的活動
1.69573	桃園市	八德區	51	同意	同意	支持核四	國民黨	8分	泛藍	國民黨							時代力量			0分	5分	5分	朱立倫		侯友宜		維持現狀，看情形再決定獨立或統一	5分	5分	5分	8分	3分	8分	5分	7分	10分	5分	3分	8分	3分	2分	5分	閱讀選舉公報				參加候選人舉辦的活動	參加候選人的後援會
0.801349	高雄市	鳳山區	85	同意	同意	有條件支持核能發電，反對核四重啟商轉	時代力量	6分	無特定政黨傾向	時代力量	國民黨									1分	1分	3分	不在乎		陳時中	陳時中	維持現狀，以後走向獨立	1分	1分	5分	9分	6分	0分	1分	9分	6分	10分	0分	1分	0分	7分	6分	閱讀選舉公報	閱讀候選人的傳單、快報或報刊廣告	觀看候選人的電視辯論會
2.8442	花蓮縣	吉安鄉	54	同意	同意	支持核四	國民黨	10分	堅定泛藍	國民黨		民進黨								4分	10分	5分	韓國瑜		郭台銘		永遠維持現狀	2分	2分	3分	5分	2分	5分	4分	5分	10分	10分	10分	10分	0分	0分	5分		閱讀候選人的傳單、快報或報刊廣告
0.384117	彰化縣	員林市	73	不同意	不同意	不知道	國民黨	7分	堅定泛藍	國民黨			新黨	親民黨	台聯	綠黨				1分	7分	1分	江啟臣		柯文哲		永遠維持現狀	5分	3分	0分	5分	7分	0分	2分	7分	5分	10分	5分	8分	0分	4分	6分	閱讀選舉公報	閱讀候選人的傳單、快報或報刊廣告	觀看候選人的電視辯論會		參加候選人舉辦的活動
1.72182	高雄市	苓雅區	61	同意	同意	支持核四	國民黨	8分	泛藍	國民黨		民進黨			台聯	綠黨	時代力量	台灣基進		0分	7分	1分	韓國瑜		柯文哲		維持現狀，看情形再決定獨立或統一	6分	7分	4分	8分	10分	2分	6分	7分	10分	7分	1分	10分	7分	1分	10分	閱讀選舉公報	閱讀候選人的傳單、快報或報刊廣告
0.281394	新北市	三重區	63	同意	同意	有條件支持核能發電，反對核四重啟商轉	台灣民眾黨	7分	泛藍	國民黨								台灣基進		5分	7分	5分	朱立倫		不知道		永遠維持現狀	5分	7分	5分	6分	5分	4分	5分	5分	3分	6分	5分	10分	2分	5分	3分	閱讀選舉公報	閱讀候選人的傳單、快報或報刊廣告	觀看候選人的電視辯論會
0.447977	新北市	板橋區	90	同意	同意	反對核能發電	民進黨	3分	泛藍	新黨					台聯					1分	2分	3分	朱立倫		柯文哲		無意見	3分	5分	4分	3分	4分	5分	5分	6分	5分	6分	7分	6分	5分	7分	7分
0.33227	台中市	西屯區	67	同意	同意	有條件支持核能發電，反對核四重啟商轉	民進黨	7分	泛綠	民進黨	國民黨									4分	4分	7分	連勝文		蔡英文		維持現狀，以後走向獨立	4分	8分	5分	7分	5分	4分	4分	6分	5分	7分	7分	5分	3分	5分	4分		閱讀候選人的傳單、快報或報刊廣告	觀看候選人的電視辯論會
0.746692	台北市	信義區	78	不同意	同意	有條件支持核能發電，反對核四重啟商轉	台灣民眾黨	6分	無特定政黨傾向	其他	國民黨		新黨	親民黨						0分	0分	6分	朱立倫		柯文哲		儘快宣布獨立	2分	10分	5分	8分	8分	0分	2分	8分	3分	10分	0分	7分	6分	6分	0分	閱讀選舉公報	閱讀候選人的傳單、快報或報刊廣告
0.245844	南投縣	草屯鎮	58	同意	同意	支持核四	台灣民眾黨	8分	第三勢力	台灣民眾黨								台灣基進		0分	7分	4分	朱立倫		侯友宜		維持現狀，看情形再決定獨立或統一	4分	2分	4分	8分	8分	0分	5分	7分	4分	4分	7分	8分	5分	2分	2分	閱讀選舉公報
0.279036	桃園市	八德區	69	同意	不同意	支持核四	台灣民眾黨	8分	無特定政黨傾向	台灣民眾黨			新黨	親民黨	台聯					7分	7分	7分	韓國瑜		侯友宜		維持現狀，以後走向獨立	3分	8分	8分	8分	7分	7分	8分	2分	7分	10分	7分	2分	10分	10分	7分
2.24661	新北市	土城區	71	不同意	同意	有條件支持核能發電，反對核四重啟商轉	時代力量	6分	第三勢力	時代力量	國民黨									0分	0分	6分	其他，請說明	從缺	其他，請說明	從缺	儘快宣布獨立	5分	10分	6分	6分	6分	0分	3分	6分	6分	10分	8分	10分	10分	10分	10分	閱讀選舉公報	閱讀候選人的傳單、快報或報刊廣告	觀看候選人的電視辯論會	擔任候選人或政黨的助選工作人員或義工	參加候選人舉辦的活動	參加候選人的後援會	提醒親友觀看候選人的電視辯論會
0.49869	台北市	中山區	79	同意	同意	支持核四	台灣民眾黨	6分	第三勢力	台灣民眾黨			新黨	親民黨	台聯	綠黨		台灣基進		0分	4分	4分	不知道		侯友宜		維持現狀，以後走向獨立	6分	7分	4分	6分	8分	6分	6分	6分	7分	6分	0分	9分	5分	8分	4分	閱讀選舉公報	閱讀候選人的傳單、快報或報刊廣告	觀看候選人的電視辯論會
1.21649	嘉義市	西 區	79	不同意	不同意	有條件支持核能發電，反對核四重啟商轉	民進黨	5分	無特定政黨傾向	台灣基進			新黨							0分	0分	5分	不在乎		蔡英文		維持現狀，以後走向獨立	7分	8分	5分	8分	8分	2分	7分	7分	5分	7分	0分	7分	9分	6分	7分	閱讀選舉公報		觀看候選人的電視辯論會
0.37432	新北市	新莊區	79	同意	同意	有條件支持核能發電，反對核四重啟商轉	民進黨	8分	泛綠	民進黨	國民黨		新黨						台灣民眾黨	0分	0分	8分	不在乎		蔡英文		永遠維持現狀	8分	10分	2分	5分	8分	5分	8分	5分	5分	10分	5分	5分	0分	10分	5分	閱讀選舉公報
0.864259	苗栗縣	苗栗市	86	不同意	不同意	有條件支持核能發電，反對核四重啟商轉	時代力量	5分	無特定政黨傾向	民進黨	國民黨		新黨							3分	4分	5分	不在乎		不在乎		維持現狀，以後走向獨立	6分	5分	6分	6分	6分	5分	5分	5分	5分	5分	5分	5分	5分	6分	5分	閱讀選舉公報	閱讀候選人的傳單、快報或報刊廣告
0.990465	新北市	板橋區	72	同意	同意	有條件支持核能發電，反對核四重啟商轉	民進黨	8分	泛綠	民進黨	國民黨									7分	7分	8分	不在乎		蔡英文		維持現狀，看情形再決定獨立或統一	8分	8分	5分	4分	3分	4分	5分	4分	5分	5分	7分	6分	6分	7分	6分	閱讀選舉公報
0.459702	彰化縣	彰化市	90	同意	同意	有條件支持核能發電，反對核四重啟商轉	新黨	7分	泛綠	新黨				親民黨	台聯					3分	3分	7分	朱立倫		柯文哲		維持現狀，以後走向統一	3分	3分	3分	8分	8分	8分	3分	3分	8分	3分	8分	9分	8分	8分	0分	閱讀選舉公報
1.28687	台中市	大甲區	41	同意	不同意	有條件支持核能發電，反對核四重啟商轉	國民黨	5分	無特定政黨傾向	民進黨			新黨	親民黨	台聯		時代力量	台灣基進		4分	5分	5分	江啟臣		侯友宜		維持現狀，看情形再決定獨立或統一	5分	8分	3分	7分	7分	2分	6分	7分	7分	6分	3分	8分	8分	5分	6分	閱讀選舉公報	閱讀候選人的傳單、快報或報刊廣告	觀看候選人的電視辯論會
0.374889	台北市	中山區	70	不同意	不同意	支持核四	國民黨	7分	泛藍	國民黨		民進黨							台灣民眾黨	0分	0分	0分	不知道		不知道		維持現狀，看情形再決定獨立或統一	5分	8分	6分	8分	8分	8分	2分	8分	3分	5分	2分	10分	0分	0分	2分	閱讀選舉公報	閱讀候選人的傳單、快報或報刊廣告	觀看候選人的電視辯論會
2.90632	宜蘭縣	員山鄉	64	同意	同意	有條件支持核能發電，反對核四重啟商轉	時代力量	7分	泛綠	民進黨			新黨	親民黨						3分	3分	6分	朱立倫		蔡英文		維持現狀，看情形再決定獨立或統一	5分	10分	3分	4分	3分	3分	3分	3分	4分	10分	3分	7分	10分	6分	4分
1.00483	嘉義縣	梅山鄉	88	同意	同意	支持核四	時代力量	7分	泛綠	無投票/廢票/無投票權	國民黨		新黨	親民黨						0分	0分	6分	不在乎		不在乎		維持現狀，以後走向獨立	3分	10分	6分	7分	8分	2分	2分	6分	2分	10分	0分	9分	10分	10分	4分	閱讀選舉公報		觀看候選人的電視辯論會
0.669589	高雄市	鳳山區	75	同意	同意	有條件支持核能發電，反對核四重啟商轉	台灣民眾黨	10分	第三勢力	時代力量	國民黨	民進黨	新黨					台灣基進		0分	0分	0分	不在乎		柯文哲		維持現狀，以後走向獨立	0分	10分	0分	0分	10分	0分	0分	0分	8分	10分	5分	10分	6分	7分	10分	閱讀選舉公報	閱讀候選人的傳單、快報或報刊廣告	觀看候選人的電視辯論會
0.509672	高雄市	左營區	57	同意	同意	不知道	國民黨	6分	無特定政黨傾向	無投票/廢票/無投票權					台聯	綠黨		台灣基進	台灣民眾黨	0分	4分	2分	連勝文		侯友宜		永遠維持現狀	1分	3分	4分	4分	4分	4分	2分	4分	5分	10分	7分	10分	10分	10分	8分
0.583002	台中市	南 區	63	同意	不同意	有條件支持核能發電，反對核四重啟商轉	國民黨	1分	無特定政黨傾向	民進黨			新黨		台聯			台灣基進		0分	1分	1分	朱立倫		郭台銘		維持現狀，以後走向統一	6分	4分	2分	7分	6分	1分	3分	4分	8分	10分	0分	10分	2分	5分	5分	閱讀選舉公報	閱讀候選人的傳單、快報或報刊廣告	觀看候選人的電視辯論會
1.68889	新北市	新莊區	62	同意	同意	有條件支持核能發電，反對核四重啟商轉	國民黨	6分	泛藍	國民黨		民進黨	新黨	親民黨	台聯	綠黨		台灣基進		2分	6分	5分	朱立倫		郭台銘		維持現狀，以後走向統一	6分	10分	3分	7分	10分	0分	6分	6分	6分	1分	4分	10分	0分	1分	2分	閱讀選舉公報	閱讀候選人的傳單、快報或報刊廣告			參加候選人舉辦的活動
7.61043	新北市	三重區	48	同意	同意	支持核四	民進黨	3分	泛綠	民進黨			新黨		台聯		時代力量			0分	1分	3分	不在乎		蔡英文		儘快宣布獨立	3分	5分	5分	5分	5分	3分	4分	3分	8分	10分	5分	5分	10分	10分	10分	閱讀選舉公報	閱讀候選人的傳單、快報或報刊廣告	觀看候選人的電視辯論會
0.609627	新竹市	東 區	83	同意	同意	有條件支持核能發電，反對核四重啟商轉	時代力量	5分	無特定政黨傾向	國民黨					台聯					3分	4分	4分	江啟臣		不知道		維持現狀，以後走向獨立	5分	0分	5分	5分	9分	5分	5分	5分	5分	5分	2分	8分	1分	3分	4分
1.19615	屏東縣	屏東市	74	不同意	不同意	支持核四	台灣民眾黨	7分	第三勢力	台灣民眾黨		民進黨					時代力量	台灣基進		0分	4分	0分	連勝文		柯文哲		永遠維持現狀	5分	7分	3分	9分	10分	1分	6分	9分	0分	10分	0分	10分	0分	4分	8分			觀看候選人的電視辯論會
0.284217	台北市	信義區	75	同意	不同意	有條件支持核能發電，反對核四重啟商轉	時代力量	8分	無特定政黨傾向	台灣民眾黨			新黨		台聯	綠黨		台灣基進		6分	7分	8分	朱立倫		柯文哲		維持現狀，看情形再決定獨立或統一	3分	4分	8分	8分	8分	3分	3分	8分	5分	10分	9分	8分	3分	10分	7分	閱讀選舉公報	閱讀候選人的傳單、快報或報刊廣告	觀看候選人的電視辯論會
0.447977	新北市	新莊區	82	同意	同意	支持核四	台灣民眾黨	7分	第三勢力	國民黨		民進黨	新黨	親民黨		綠黨		台灣基進		0分	5分	0分	不在乎		侯友宜		維持現狀，看情形再決定獨立或統一	5分	4分	3分	8分	10分	3分	4分	7分	5分	8分	2分	0分	1分	4分	1分			觀看候選人的電視辯論會
0.338066	雲林縣	元長鄉	64	同意	同意	支持核四	國民黨	9分	堅定泛藍	國民黨		民進黨						台灣基進		0分	8分	0分	朱立倫		侯友宜		維持現狀，以後走向統一	7分	7分	1分	8分	8分	0分	5分	8分	5分	4分	6分	8分	0分	5分	2分	閱讀選舉公報
3.54296	台中市	南屯區	54	同意	同意	有條件支持核能發電，反對核四重啟商轉	國民黨	7分	泛藍	國民黨		民進黨								0分	7分	0分	不知道		不知道		永遠維持現狀	5分	6分	5分	9分	5分	3分	5分	9分	5分	5分	0分	10分	0分	5分	5分
5.12159	台中市	東 區	41	不同意	不同意	反對核能發電	國民黨	9分	無特定政黨傾向	國民黨			新黨			綠黨			台灣民眾黨	0分	8分	5分	不知道		不知道	都不專家	無意見	3分	10分	2分	6分	6分	3分	3分	4分	2分	9分	10分	9分	9分	9分	5分			觀看候選人的電視辯論會				提醒親友觀看候選人的電視辯論會
0.488496	台北市	文山區	53	同意	同意	支持核四	國民黨	7分	泛藍	國民黨		民進黨	新黨	親民黨	台聯	綠黨	時代力量	台灣基進		7分	7分	7分	連勝文		侯友宜		維持現狀，以後走向獨立	1分	9分	3分	10分	10分	0分	1分	10分	9分	10分	2分	10分	10分	0分	5分	閱讀選舉公報
0.429677	新北市	板橋區	56	不同意	同意	支持核四	國民黨	5分	無特定政黨傾向	國民黨							時代力量	台灣基進		5分	5分	5分	不在乎		侯友宜		無意見	4分	5分	4分	7分	7分	7分	4分	7分	5分	0分	0分	10分	0分	0分	0分	閱讀選舉公報		觀看候選人的電視辯論會
0.216338	台北市	中正區	55	不同意	不同意	反對核能發電	台灣民眾黨	8分	第三勢力	台灣民眾黨			新黨							3分	6分	7分	朱立倫		蔡英文		永遠維持現狀	6分	9分	8分	8分	8分	3分	5分	8分	9分	9分	8分	5分	10分	10分	0分	閱讀選舉公報	閱讀候選人的傳單、快報或報刊廣告
0.459702	彰化縣	彰化市	87	同意	同意	支持核四	台灣民眾黨	7分	無特定政黨傾向	台灣民眾黨		民進黨								7分	7分	7分	江啟臣		柯文哲		維持現狀，以後走向獨立	0分	7分	0分	7分	8分	1分	0分	7分	8分	10分	5分	10分	5分	6分	3分	閱讀選舉公報		觀看候選人的電視辯論會
0.192852	彰化縣	二林鎮	66	不同意	不同意	支持核四	國民黨	6分	泛藍	國民黨		民進黨			台聯	綠黨	時代力量	台灣基進		1分	6分	1分	朱立倫		侯友宜		永遠維持現狀	2分	3分	3分	6分	7分	6分	5分	8分	10分	5分	10分	10分	10分	8分	5分	閱讀選舉公報		觀看候選人的電視辯論會
0.456712	高雄市	鳳山區	85	不同意	同意	有條件支持核能發電，反對核四重啟商轉	台灣民眾黨	6分	第三勢力	時代力量	國民黨		新黨							1分	1分	6分	韓國瑜		陳時中	陳時中	維持現狀，以後走向獨立	6分	6分	3分	5分	6分	2分	6分	6分	3分	8分	5分	7分	7分	8分	6分	閱讀選舉公報	閱讀候選人的傳單、快報或報刊廣告	觀看候選人的電視辯論會
0.821603	台北市	大同區	47	同意	同意	支持核四	台灣民眾黨	6分	泛藍	國民黨					台聯			台灣基進		0分	6分	2分	江啟臣		侯友宜		維持現狀，看情形再決定獨立或統一	6分	9分	4分	7分	10分	3分	3分	3分	3分	3分	1分	9分	0分	0分	3分	閱讀選舉公報	閱讀候選人的傳單、快報或報刊廣告	觀看候選人的電視辯論會
1.08983	新北市	板橋區	47	同意	同意	有條件支持核能發電，反對核四重啟商轉	國民黨	8分	泛藍	國民黨		民進黨			台聯			台灣基進		3分	8分	3分	江啟臣		柯文哲		維持現狀，以後走向統一	6分	7分	4分	7分	7分	5分	7分	6分	8分	3分	7分	9分	3分	5分	4分	閱讀選舉公報	閱讀候選人的傳單、快報或報刊廣告	觀看候選人的電視辯論會
0.245844	南投縣	南投市	54	同意	同意	支持核四	民進黨	7分	無特定政黨傾向	民進黨					台聯	綠黨				0分	2分	7分	韓國瑜		郭台銘		儘快統一	7分	10分	6分	10分	10分	0分	7分	10分	10分	10分	0分	10分	0分	10分	10分	閱讀選舉公報
1.67474	桃園市	復興區	61	同意	不同意	有條件支持核能發電，反對核四重啟商轉	台灣民眾黨	6分	第三勢力	其他		民進黨								0分	1分	0分	江啟臣		郭台銘		永遠維持現狀	5分	6分	4分	10分	5分	0分	6分	10分	10分	0分	0分	10分	2分	0分	10分			觀看候選人的電視辯論會
0.593173	雲林縣	口湖鄉	70	同意	同意	有條件支持核能發電，反對核四重啟商轉	國民黨	6分	無特定政黨傾向	國民黨			新黨		台聯	綠黨		台灣基進	台灣民眾黨	1分	2分	3分	朱立倫		郭台銘		維持現狀，看情形再決定獨立或統一	5分	7分	7分	6分	6分	6分	6分	7分	6分	6分	7分	7分	7分	7分	6分	閱讀選舉公報			擔任候選人或政黨的助選工作人員或義工			提醒親友觀看候選人的電視辯論會
0.528971	台中市	沙鹿區	81	同意	同意	支持核四	民進黨	8分	泛綠	民進黨	國民黨									1分	1分	1分	不在乎		郭台銘		維持現狀，以後走向獨立	0分	2分	10分	10分	8分	10分	0分	10分	8分	2分	0分	2分	10分	10分	5分
0.509821	雲林縣	西螺鎮	65	不同意	不同意	有條件支持核能發電，反對核四重啟商轉	民進黨	6分	無特定政黨傾向	民進黨			新黨							6分	6分	6分	江啟臣		蔡英文		維持現狀，看情形再決定獨立或統一	0分	10分	1分	3分	7分	1分	4分	5分	6分	10分	1分	8分	0分	10分	6分	閱讀選舉公報		觀看候選人的電視辯論會
2.24661	新北市	鶯歌區	77	不同意	不同意	支持核四	國民黨	7分	泛藍	台灣民眾黨		民進黨				綠黨	時代力量	台灣基進		0分	6分	0分	朱立倫		侯友宜		永遠維持現狀	5分	8分	3分	7分	7分	0分	3分	7分	10分	10分	0分	10分	3分	10分	3分	閱讀選舉公報		觀看候選人的電視辯論會
1.24362	宜蘭縣	大同鄉	44	同意	不同意	反對核能發電	國民黨	8分	堅定泛藍	國民黨	國民黨									8分	8分	8分	朱立倫		侯友宜		永遠維持現狀	5分	8分	5分	7分	7分	5分	6分	8分	8分	8分	8分	8分	6分	6分	6分			觀看候選人的電視辯論會
0.509672	高雄市	鼓山區	56	不同意	同意	不知道	國民黨	8分	泛藍	國民黨								台灣基進		0分	8分	3分	不在乎		柯文哲		無意見	5分	7分	5分	9分	10分	1分	5分	7分	8分	5分	0分	10分	5分	5分	10分		閱讀候選人的傳單、快報或報刊廣告
0.61987	台中市	南屯區	85	不同意	同意	有條件支持核能發電，反對核四重啟商轉	民進黨	7分	泛綠	民進黨	國民黨							台灣基進	台灣民眾黨	2分	2分	2分	朱立倫		蔡英文		維持現狀，以後走向獨立	8分	7分	3分	6分	7分	3分	2分	7分	1分	10分	0分	8分	10分	10分	8分	閱讀選舉公報		觀看候選人的電視辯論會
0.456712	高雄市	鳳山區	81	同意	同意	支持核四	台灣民眾黨	7分	堅定泛藍	國民黨								台灣基進		1分	5分	1分	朱立倫		郭台銘		維持現狀，看情形再決定獨立或統一	7分	7分	3分	7分	9分	2分	7分	7分	8分	3分	1分	10分	3分	2分	9分
0.439359	宜蘭縣	蘇澳鎮	85	同意	同意	有條件支持核能發電，反對核四重啟商轉	國民黨	8分	無特定政黨傾向	國民黨							時代力量			7分	7分	7分	朱立倫		柯文哲		永遠維持現狀	8分	7分	7分	7分	7分	7分	2分	5分	7分	8分	8分	7分	10分	8分	8分
0.434968	桃園市	中壢區	71	同意	同意	反對核能發電	民進黨	10分	泛綠	民進黨		民進黨								10分	10分	10分	不知道		蔡英文		無意見	7分	7分	7分	7分	8分	7分	7分	3分	10分	9分	9分	9分	9分	8分	9分		閱讀候選人的傳單、快報或報刊廣告				參加候選人的後援會	提醒親友觀看候選人的電視辯論會
0.322981	南投縣	水里鄉	77	不同意	不同意	反對核能發電	民進黨	8分	泛綠	民進黨	國民黨									8分	8分	8分	不在乎		蔡英文		儘快宣布獨立	10分	10分	0分	0分	10分	10分	10分	0分	2分	10分	2分	2分	0分	10分	10分	閱讀選舉公報	閱讀候選人的傳單、快報或報刊廣告	觀看候選人的電視辯論會		參加候選人舉辦的活動		提醒親友觀看候選人的電視辯論會
1.18537	新北市	蘆洲區	87	同意	同意	有條件支持核能發電，反對核四重啟商轉	國民黨	7分	無特定政黨傾向	國民黨			新黨		台聯	綠黨		台灣基進	台灣民眾黨	2分	5分	3分	朱立倫		郭台銘		維持現狀，以後走向獨立	5分	5分	5分	6分	5分	6分	1分	4分	9分	10分	5分	6分	8分	3分	3分
3.00048	新北市	樹林區	59	不同意	不同意	反對核能發電	台灣民眾黨	9分	泛綠	台灣民眾黨								台灣基進		0分	7分	7分	朱立倫		柯文哲		無意見	0分	3分	10分	10分	10分	0分	0分	10分	5分	0分	0分	10分	10分	0分	3分	閱讀選舉公報		觀看候選人的電視辯論會
0.566648	台南市	歸仁區	82	同意	同意	有條件支持核能發電，反對核四重啟商轉	民進黨	10分	泛綠	民進黨	國民黨									1分	1分	8分	朱立倫		郭台銘		永遠維持現狀	3分	8分	7分	9分	10分	1分	3分	7分	5分	10分	5分	8分	2分	2分	5分	閱讀選舉公報	閱讀候選人的傳單、快報或報刊廣告	觀看候選人的電視辯論會		參加候選人舉辦的活動
5.36341	台北市	士林區	82	同意	同意	支持核四	新黨	2分	無特定政黨傾向	其他		民進黨			台聯		時代力量	台灣基進	台灣民眾黨	0分	2分	0分	不在乎		柯文哲		永遠維持現狀	0分	2分	1分	0分	1分	0分	1分	10分	10分	0分	0分	10分	0分	0分	0分	閱讀選舉公報
0.371183	桃園市	中壢區	79	不同意	同意	有條件支持核能發電，反對核四重啟商轉	民進黨	7分	泛綠	民進黨	國民黨									2分	2分	7分	不在乎		蔡英文		維持現狀，以後走向獨立	5分	9分	3分	6分	9分	3分	4分	7分	1分	10分	0分	7分	10分	10分	3分	閱讀選舉公報	閱讀候選人的傳單、快報或報刊廣告	觀看候選人的電視辯論會
4.80959	高雄市	大社區	90	不同意	同意	有條件支持核能發電，反對核四重啟商轉	民進黨	4分	無特定政黨傾向	無投票/廢票/無投票權					台聯					0分	3分	4分	不在乎		陳時中	陳時中	維持現狀，以後走向獨立	2分	0分	0分	8分	8分	1分	2分	8分	8分	10分	3分	0分	5分	0分	0分	閱讀選舉公報
0.299189	新北市	三峽區	86	不同意	不同意	有條件支持核能發電，反對核四重啟商轉	民進黨	3分	無特定政黨傾向	台灣基進			新黨							0分	0分	2分	不知道		侯友宜		維持現狀，以後走向獨立	6分	6分	2分	6分	4分	2分	3分	4分	2分	10分	10分	4分	10分	10分	4分	閱讀選舉公報	閱讀候選人的傳單、快報或報刊廣告	觀看候選人的電視辯論會				提醒親友觀看候選人的電視辯論會
4.30105	桃園市	桃園區	21	同意	同意	支持核四	國民黨	8分	堅定泛藍	國民黨		民進黨			台聯	綠黨	時代力量	台灣基進		4分	8分	4分	其他，請說明	不符我主觀要求	郭台銘		維持現狀，以後走向統一	4分	6分	5分	3分	4分	3分	6分	6分	9分	2分	8分	10分	0分	0分	6分	閱讀選舉公報		觀看候選人的電視辯論會
1.7434	高雄市	苓雅區	60	同意	同意	支持核四	台灣民眾黨	6分	泛藍	國民黨		民進黨	新黨			綠黨		台灣基進		6分	6分	6分	趙少康	趙少康	侯友宜		維持現狀，看情形再決定獨立或統一	3分	8分	4分	9分	10分	1分	3分	6分	8分	8分	6分	10分	8分	0分	10分	閱讀選舉公報		觀看候選人的電視辯論會
0.281394	新北市	板橋區	70	同意	同意	支持核四	新黨	10分	無特定政黨傾向	其他		民進黨			台聯	綠黨	時代力量	台灣基進	台灣民眾黨	0分	10分	0分	習近平	習近平	拜登	喬伊拜登	儘快宣布獨立	0分	10分	10分	10分	10分	10分	0分	10分	10分	0分	5分	10分	0分	0分	0分
0.928136	台中市	神岡區	86	不同意	同意	有條件支持核能發電，反對核四重啟商轉	國民黨	5分	無特定政黨傾向	無投票/廢票/無投票權					台聯			台灣基進		2分	2分	2分	朱立倫		柯文哲		維持現狀，看情形再決定獨立或統一	3分	3分	3分	9分	3分	3分	3分	9分	5分	2分	2分	3分	3分	9分	5分		閱讀候選人的傳單、快報或報刊廣告	觀看候選人的電視辯論會
1.69573	桃園市	桃園區	53	同意	不同意	支持核四	國民黨	5分	泛藍	國民黨					台聯					2分	4分	4分	韓國瑜		郭台銘		維持現狀，看情形再決定獨立或統一	4分	6分	5分	5分	5分	5分	6分	5分	4分	6分	5分	6分	7分	4分	4分
0.512482	屏東縣	內埔鄉	69	同意	同意	有條件支持核能發電，反對核四重啟商轉	台灣民眾黨	5分	第三勢力	台灣民眾黨					台聯	綠黨		台灣基進		0分	3分	3分	韓國瑜		蔡英文		永遠維持現狀	5分	6分	5分	7分	7分	5分	5分	6分	5分	0分	2分	7分	0分	5分	3分	閱讀選舉公報	閱讀候選人的傳單、快報或報刊廣告	觀看候選人的電視辯論會
0.528971	台中市	南 區	86	不同意	不同意	支持核四	民進黨	5分	泛綠	綠黨									台灣民眾黨	1分	3分	5分	不在乎		蔡英文		儘快宣布獨立	9分	10分	2分	4分	8分	4分	9分	6分	1分	10分	0分	2分	3分	9分	4分	閱讀選舉公報	閱讀候選人的傳單、快報或報刊廣告	觀看候選人的電視辯論會
0.929073	新竹縣	新豐鄉	76	同意	同意	有條件支持核能發電，反對核四重啟商轉	民進黨	8分	泛綠	其他			新黨		台聯					1分	2分	8分	不在乎		蔡英文		維持現狀，以後走向獨立	1分	10分	4分	7分	7分	2分	1分	8分	8分	10分	0分	2分	8分	8分	10分		閱讀候選人的傳單、快報或報刊廣告	觀看候選人的電視辯論會
0.221911	台中市	北 區	69	同意	同意	支持核四	新黨	5分	無特定政黨傾向	其他					台聯					2分	3分	3分	趙少康	趙少康	郭台銘		永遠維持現狀	2分	5分	5分	5分	5分	5分	2分	5分	2分	6分	1分	10分	5分	2分	2分		閱讀候選人的傳單、快報或報刊廣告
0.830768	台南市	安南區	72	同意	同意	有條件支持核能發電，反對核四重啟商轉	民進黨	7分	泛綠	民進黨								台灣基進		2分	4分	4分	朱立倫		郭台銘		維持現狀，以後走向獨立	8分	8分	8分	6分	7分	7分	8分	8分	6分	7分	8分	7分	7分	6分	7分	閱讀選舉公報	閱讀候選人的傳單、快報或報刊廣告
0.326986	桃園市	平鎮區	70	同意	不同意	有條件支持核能發電，反對核四重啟商轉	國民黨	7分	泛藍	國民黨									台灣民眾黨	1分	5分	4分	江啟臣		侯友宜		維持現狀，以後走向獨立	3分	5分	6分	7分	3分	3分	3分	6分	6分	3分	0分	7分	0分	0分	2分
0.768054	台北市	中山區	88	同意	不同意	有條件支持核能發電，反對核四重啟商轉	親民黨	5分	無特定政黨傾向	國民黨								台灣基進		2分	2分	2分	江啟臣		蔡英文		維持現狀，看情形再決定獨立或統一	3分	3分	3分	3分	2分	3分	3分	3分	1分	10分	5分	5分	5分	5分	5分	閱讀選舉公報	閱讀候選人的傳單、快報或報刊廣告	觀看候選人的電視辯論會
0.447196	高雄市	永安區	72	不同意	不同意	反對核能發電	民進黨	6分	泛綠	台灣基進	國民黨		新黨	親民黨					台灣民眾黨	0分	0分	6分	不在乎		蔡英文		維持現狀，以後走向獨立	10分	7分	0分	4分	6分	3分	10分	4分	0分	10分	0分	7分	10分	10分	4分	閱讀選舉公報		觀看候選人的電視辯論會
0.503362	高雄市	三民區	61	同意	不同意	反對核能發電	民進黨	8分	泛綠	民進黨			新黨							3分	6分	8分	連勝文		蔡英文		維持現狀，以後走向獨立	7分	9分	8分	8分	7分	2分	5分	7分	8分	9分	5分	7分	0分	8分	6分		閱讀候選人的傳單、快報或報刊廣告	觀看候選人的電視辯論會
0.976878	嘉義縣	溪口鄉	75	同意	不同意	有條件支持核能發電，反對核四重啟商轉	民進黨	7分	無特定政黨傾向	其他				親民黨						2分	6分	7分	朱立倫		蔡英文		維持現狀，以後走向獨立	6分	8分	4分	6分	8分	6分	6分	7分	7分	10分	10分	9分	1分	8分	2分		閱讀候選人的傳單、快報或報刊廣告	觀看候選人的電視辯論會
0.429677	新北市	中和區	59	同意	不同意	支持核四	國民黨	6分	堅定泛藍	國民黨		民進黨			台聯		時代力量	台灣基進		3分	6分	3分	不在乎		侯友宜		永遠維持現狀	5分	3分	6分	8分	6分	2分	5分	8分	5分	4分	2分	10分	5分	0分	5分
3.47643	台東縣	臺東市	60	同意	不同意	支持核四	國民黨	5分	無特定政黨傾向	民進黨				親民黨	台聯	綠黨	時代力量	台灣基進		0分	5分	3分	不在乎		柯文哲		永遠維持現狀	7分	8分	5分	5分	10分	3分	5分	5分	10分	1分	0分	10分	0分	0分	4分			觀看候選人的電視辯論會	擔任候選人或政黨的助選工作人員或義工	參加候選人舉辦的活動	參加候選人的後援會	提醒親友觀看候選人的電視辯論會
0.438643	新北市	新店區	72	不同意	同意	反對核能發電	民進黨	3分	泛綠	民進黨	國民黨		新黨	親民黨	台聯				台灣民眾黨	0分	0分	2分	不在乎		蔡英文		維持現狀，以後走向獨立	7分	8分	1分	4分	6分	4分	3分	4分	0分	2分	0分	10分	10分	10分	7分
2.01923	台中市	太平區	57	同意	同意	支持核四	台灣民眾黨	8分	第三勢力	台灣民眾黨	國民黨	民進黨								0分	1分	0分	不在乎		不知道		儘快統一	0分	2分	0分	10分	10分	6分	0分	10分	8分	7分	2分	10分	1分	1分	10分
0.37432	新北市	板橋區	73	同意	同意	支持核四	台灣民眾黨	7分	無特定政黨傾向	親民黨					台聯	綠黨		台灣基進		1分	5分	3分	連勝文		柯文哲		維持現狀，看情形再決定獨立或統一	6分	9分	7分	9分	10分	4分	4分	8分	6分	0分	2分	10分	0分	2分	6分	閱讀選舉公報		觀看候選人的電視辯論會		參加候選人舉辦的活動
0.218245	新竹市	北 區	70	同意	同意	有條件支持核能發電，反對核四重啟商轉	台灣民眾黨	10分	第三勢力	台灣民眾黨	國民黨	民進黨	新黨	親民黨				台灣基進		0分	0分	2分	不在乎		柯文哲		維持現狀，以後走向獨立	3分	4分	3分	4分	9分	4分	1分	1分	5分	10分	1分	10分	6分	7分	8分	閱讀選舉公報		觀看候選人的電視辯論會
1.28687	台中市	大雅區	41	同意	同意	有條件支持核能發電，反對核四重啟商轉	台灣民眾黨	1分	第三勢力	台灣民眾黨	國民黨									0分	0分	1分	朱立倫		郭台銘		維持現狀，以後走向獨立	0分	10分	4分	3分	3分	0分	0分	0分	5分	10分	0分	10分	5分	10分	5分
1.11836	彰化縣	彰化市	43	不同意	不同意	反對核能發電	民進黨	10分	泛綠	民進黨			新黨							0分	0分	10分	江啟臣		蔡英文		維持現狀，以後走向獨立	8分	9分	2分	6分	10分	4分	8分	6分	0分	10分	10分	10分	10分	10分	10分	閱讀選舉公報	閱讀候選人的傳單、快報或報刊廣告	觀看候選人的電視辯論會
0.254869	高雄市	苓雅區	75	同意	同意	反對核能發電	民進黨	8分	泛綠	民進黨			新黨							2分	2分	7分	韓國瑜		蔡英文		維持現狀，以後走向獨立	5分	9分	2分	7分	7分	0分	5分	4分	3分	10分	3分	5分	10分	10分	4分			觀看候選人的電視辯論會
0.669589	高雄市	茄萣區	73	同意	不同意	有條件支持核能發電，反對核四重啟商轉	民進黨	5分	無特定政黨傾向	民進黨	國民黨									3分	3分	5分	不在乎		侯友宜		維持現狀，以後走向獨立	2分	4分	5分	5分	7分	3分	3分	5分	5分	10分	2分	5分	5分	4分	2分	閱讀選舉公報	閱讀候選人的傳單、快報或報刊廣告	觀看候選人的電視辯論會
0.447977	新北市	樹林區	82	不同意	同意	支持核四	民進黨	9分	泛綠	民進黨					台聯					9分	9分	9分	江啟臣		柯文哲		維持現狀，以後走向獨立	9分	2分	8分	9分	8分	3分	8分	2分	9分	3分	8分	8分	9分	7分	9分	閱讀選舉公報			擔任候選人或政黨的助選工作人員或義工			提醒親友觀看候選人的電視辯論會
0.536771	台南市	永康區	69	不同意	同意	支持核四	民進黨	7分	泛綠	民進黨	國民黨		新黨						台灣民眾黨	0分	0分	7分	蔣萬安	蔣萬安	陳時中	陳時中	維持現狀，看情形再決定獨立或統一	8分	10分	5分	8分	9分	0分	0分	7分	0分	10分	0分	5分	10分	10分	3分			觀看候選人的電視辯論會				提醒親友觀看候選人的電視辯論會
3.74833	台南市	安南區	69	不同意	不同意	支持核四	民進黨	8分	無特定政黨傾向	其他	國民黨									3分	5分	8分	不在乎		不知道		永遠維持現狀	0分	10分	0分	0分	0分	0分	0分	0分	0分	10分	0分	0分	0分	0分	0分			觀看候選人的電視辯論會
0.447977	新北市	新店區	85	不同意	不同意	支持核四	民進黨	7分	泛藍	民進黨			新黨	親民黨					台灣民眾黨	0分	1分	7分	朱立倫		蔡英文		維持現狀，以後走向獨立	6分	8分	3分	5分	7分	2分	3分	4分	3分	10分	3分	3分	3分	10分	2分	閱讀選舉公報	閱讀候選人的傳單、快報或報刊廣告	觀看候選人的電視辯論會		參加候選人舉辦的活動
0.528971	台中市	北屯區	85	同意	同意	支持核四	時代力量	6分	泛綠	時代力量			新黨							0分	2分	6分	江啟臣		陳時中	陳時中	維持現狀，以後走向獨立	5分	9分	7分	8分	9分	4分	4分	7分	0分	8分	0分	9分	10分	10分	9分	閱讀選舉公報	閱讀候選人的傳單、快報或報刊廣告	觀看候選人的電視辯論會
0.37432	新北市	泰山區	74	同意	同意	有條件支持核能發電，反對核四重啟商轉	時代力量	7分	無特定政黨傾向	無投票/廢票/無投票權								台灣基進		0分	3分	2分	不在乎		不在乎		永遠維持現狀	2分	5分	8分	5分	6分	2分	6分	6分	5分	8分	7分	7分	0分	4分	4分
0.529505	新竹縣	湖口鄉	80	同意	同意	有條件支持核能發電，反對核四重啟商轉	民進黨	7分	無特定政黨傾向	其他									台灣民眾黨	3分	6分	5分	不在乎		郭台銘		維持現狀，以後走向獨立	7分	7分	6分	7分	7分	1分	2分	6分	2分	10分	6分	7分	9分	6分	7分
2.13628	台南市	山上區	68	同意	同意	有條件支持核能發電，反對核四重啟商轉	民進黨	8分	泛綠	民進黨			新黨							6分	6分	7分	江啟臣		不知道		維持現狀，看情形再決定獨立或統一	4分	9分	7分	7分	4分	4分	8分	8分	4分	5分	4分	6分	5分	7分	6分	閱讀選舉公報				參加候選人舉辦的活動
0.610506	台南市	東 區	45	同意	同意	支持核四	國民黨	9分	堅定泛藍	國民黨		民進黨			台聯	綠黨	時代力量	台灣基進		0分	9分	0分	張亞中	張亞中	侯友宜		維持現狀，以後走向統一	6分	8分	3分	10分	10分	0分	5分	10分	5分	0分	8分	10分	0分	0分	10分	閱讀選舉公報	閱讀候選人的傳單、快報或報刊廣告	觀看候選人的電視辯論會				提醒親友觀看候選人的電視辯論會
0.568361	台北市	信義區	53	同意	同意	有條件支持核能發電，反對核四重啟商轉	國民黨	6分	第三勢力	國民黨								台灣基進		0分	6分	4分	韓國瑜		侯友宜		維持現狀，看情形再決定獨立或統一	5分	6分	4分	5分	3分	5分	4分	4分	6分	5分	4分	10分	3分	5分	1分		閱讀候選人的傳單、快報或報刊廣告
0.656784	新北市	中和區	76	同意	同意	有條件支持核能發電，反對核四重啟商轉	時代力量	7分	無特定政黨傾向	民進黨				親民黨						2分	4分	6分	不知道		不知道		維持現狀，以後走向獨立	9分	9分	9分	7分	8分	5分	8分	8分	3分	10分	0分	5分	1分	10分	5分	閱讀選舉公報	閱讀候選人的傳單、快報或報刊廣告
1.7645	澎湖縣	白沙鄉	56	同意	同意	支持核四	國民黨	7分	泛藍	國民黨		民進黨								0分	7分	0分	連勝文		柯文哲		維持現狀，看情形再決定獨立或統一	7分	7分	3分	7分	7分	3分	7分	7分	8分	5分	2分	10分	0分	0分	2分
0.49869	台北市	信義區	79	同意	同意	有條件支持核能發電，反對核四重啟商轉	台灣民眾黨	10分	第三勢力	台灣民眾黨		民進黨				綠黨		台灣基進		0分	2分	0分	朱立倫		柯文哲		維持現狀，以後走向獨立	3分	9分	0分	0分	10分	0分	0分	0分	9分	5分	2分	10分	0分	4分	0分	閱讀選舉公報	閱讀候選人的傳單、快報或報刊廣告	觀看候選人的電視辯論會				提醒親友觀看候選人的電視辯論會
0.192852	彰化縣	和美鎮	67	同意	不同意	支持核四	國民黨	10分	堅定泛藍	國民黨		民進黨			台聯	綠黨	時代力量	台灣基進		0分	10分	0分	朱立倫		郭台銘		儘快統一	7分	10分	3分	10分	10分	0分	6分	10分	10分	0分	0分	10分	0分	0分	0分
0.187933	新北市	板橋區	65	不同意	同意	支持核四	國民黨	10分	堅定泛藍	國民黨		民進黨								0分	10分	0分	張亞中	張亞中	侯友宜		維持現狀，以後走向統一	3分	8分	5分	8分	8分	0分	2分	8分	5分	5分	2分	8分	5分	0分	2分	閱讀選舉公報	閱讀候選人的傳單、快報或報刊廣告	觀看候選人的電視辯論會		參加候選人舉辦的活動
0.299189	新北市	板橋區	84	不同意	不同意	支持核四	時代力量	8分	泛綠	時代力量	國民黨		新黨	親民黨						0分	0分	3分	不在乎		柯文哲		維持現狀，以後走向獨立	2分	10分	2分	2分	7分	0分	2分	3分	0分	10分	3分	6分	10分	10分	2分	閱讀選舉公報	閱讀候選人的傳單、快報或報刊廣告	觀看候選人的電視辯論會
0.371183	桃園市	桃園區	78	同意	同意	有條件支持核能發電，反對核四重啟商轉	國民黨	5分	無特定政黨傾向	其他			新黨							0分	2分	0分	韓國瑜	想看韓總代領的國民黨能不能改革，進步。	其他，請說明	想方設法購買疫苗	維持現狀，看情形再決定獨立或統一	4分	3分	1分	10分	10分	8分	1分	10分	10分	5分	5分	10分	0分	10分	0分	閱讀選舉公報	閱讀候選人的傳單、快報或報刊廣告	觀看候選人的電視辯論會
0.607813	新竹縣	竹東鎮	54	同意	同意	有條件支持核能發電，反對核四重啟商轉	國民黨	7分	泛藍	國民黨							時代力量			7分	7分	7分	韓國瑜		侯友宜		維持現狀，看情形再決定獨立或統一	10分	8分	6分	9分	8分	0分	5分	9分	9分	5分	7分	9分	0分	0分	3分	閱讀選舉公報	閱讀候選人的傳單、快報或報刊廣告		擔任候選人或政黨的助選工作人員或義工	參加候選人舉辦的活動
0.447977	新北市	三峽區	89	同意	不同意	支持核四	時代力量	8分	泛綠	其他			新黨			綠黨				2分	6分	6分	侯友宜	侯友宜	郭台銘		維持現狀，以後走向獨立	5分	7分	6分	5分	8分	4分	6分	6分	6分	7分	3分	10分	10分	6分	5分	閱讀選舉公報	閱讀候選人的傳單、快報或報刊廣告	觀看候選人的電視辯論會
0.528971	台中市	北 區	83	不同意	不同意	支持核四	台灣民眾黨	9分	第三勢力	台灣民眾黨		民進黨								7分	8分	7分	連勝文		郭台銘		永遠維持現狀	3分	9分	8分	8分	2分	8分	1分	2分	8分	2分	8分	8分	8分	8分	2分	閱讀選舉公報					參加候選人的後援會
0.147585	新竹市	東 區	54	同意	不同意	支持核四	台灣民眾黨	6分	無特定政黨傾向	無投票/廢票/無投票權								台灣基進		0分	5分	5分	不在乎		郭台銘		維持現狀，以後走向統一	2分	5分	5分	7分	2分	1分	3分	7分	10分	7分	0分	10分	0分	1分	1分	閱讀選舉公報	閱讀候選人的傳單、快報或報刊廣告	觀看候選人的電視辯論會
1.37853	台南市	下營區	42	同意	不同意	有條件支持核能發電，反對核四重啟商轉	民進黨	8分	堅定泛綠	民進黨	國民黨		新黨	親民黨					台灣民眾黨	0分	0分	8分	其他，請說明	一丘之貉	不在乎		維持現狀，以後走向獨立	9分	7分	3分	7分	7分	2分	7分	6分	9分	9分	7分	3分	9分	10分	2分		閱讀候選人的傳單、快報或報刊廣告	觀看候選人的電視辯論會
0.33227	台中市	大雅區	66	同意	不同意	有條件支持核能發電，反對核四重啟商轉	台灣基進	8分	泛綠	台灣基進	國民黨		新黨						台灣民眾黨	8分	8分	8分	江啟臣		蔡英文		維持現狀，以後走向獨立	5分	8分	5分	8分	8分	5分	8分	5分	5分	2分	2分	8分	0分	8分	8分	閱讀選舉公報		觀看候選人的電視辯論會
0.972321	嘉義市	東 區	88	同意	同意	有條件支持核能發電，反對核四重啟商轉	民進黨	3分	無特定政黨傾向	無投票/廢票/無投票權			新黨							0分	1分	2分	朱立倫		不在乎		維持現狀，以後走向獨立	4分	8分	2分	7分	8分	1分	6分	7分	0分	10分	0分	4分	0分	0分	0分	閱讀選舉公報	閱讀候選人的傳單、快報或報刊廣告	觀看候選人的電視辯論會				提醒親友觀看候選人的電視辯論會
4.3374	新北市	中和區	42	不同意	同意	有條件支持核能發電，反對核四重啟商轉	民進黨	7分	無特定政黨傾向	民進黨			新黨					台灣基進		0分	4分	4分	朱立倫		蔡英文		維持現狀，看情形再決定獨立或統一	6分	6分	6分	6分	7分	5分	5分	5分	7分	7分	5分	8分	8分	6分	6分	閱讀選舉公報		觀看候選人的電視辯論會
0.561324	台北市	文山區	65	同意	同意	有條件支持核能發電，反對核四重啟商轉	台灣民眾黨	5分	無特定政黨傾向	其他								台灣基進		2分	5分	5分	其他，請說明	尚未聽到政見發表	其他，請說明	空白	維持現狀，看情形再決定獨立或統一	5分	7分	6分	6分	5分	5分	4分	5分	5分	2分	7分	5分	3分	8分	2分	閱讀選舉公報	閱讀候選人的傳單、快報或報刊廣告	觀看候選人的電視辯論會
0.418536	嘉義縣	水上鄉	70	同意	同意	有條件支持核能發電，反對核四重啟商轉	民進黨	8分	泛綠	民進黨	國民黨		新黨	親民黨						8分	8分	8分	不在乎		蔡英文		維持現狀，以後走向獨立	7分	10分	7分	7分	8分	1分	3分	5分	5分	10分	2分	2分	2分	8分	3分	閱讀選舉公報		觀看候選人的電視辯論會		參加候選人舉辦的活動
0.775529	台中市	龍井區	79	同意	同意	有條件支持核能發電，反對核四重啟商轉	綠黨	6分	無特定政黨傾向	無投票/廢票/無投票權					台聯		時代力量	台灣基進		0分	6分	1分	江啟臣		柯文哲		維持現狀，以後走向獨立	1分	1分	7分	9分	7分	0分	4分	5分	2分	8分	8分	9分	9分	7分	7分	閱讀選舉公報		觀看候選人的電視辯論會
0.488496	台北市	中正區	55	同意	同意	支持核四	國民黨	10分	堅定泛藍	國民黨		民進黨			台聯	綠黨	時代力量	台灣基進		0分	10分	0分	連勝文		侯友宜		維持現狀，看情形再決定獨立或統一	6分	8分	3分	7分	9分	9分	3分	5分	10分	10分	6分	10分	0分	0分	8分		閱讀候選人的傳單、快報或報刊廣告	觀看候選人的電視辯論會
0.432631	高雄市	鳳山區	69	同意	同意	反對核能發電	民進黨	10分	堅定泛綠	民進黨	國民黨		新黨	親民黨			時代力量		台灣民眾黨	0分	0分	8分	不在乎		蔡英文		維持現狀，以後走向獨立	10分	10分	10分	0分	8分	8分	10分	0分	7分	0分	0分	0分	0分	10分	0分	閱讀選舉公報		觀看候選人的電視辯論會		參加候選人舉辦的活動
0.669589	高雄市	楠梓區	74	同意	同意	有條件支持核能發電，反對核四重啟商轉	台灣民眾黨	8分	泛藍	台灣民眾黨					台聯		時代力量			0分	5分	5分	江啟臣		郭台銘		永遠維持現狀	5分	5分	3分	0分	0分	0分	7分	2分	5分	3分	0分	8分	3分	3分	10分
0.426076	桃園市	桃園區	57	同意	不同意	支持核四	台灣民眾黨	1分	無特定政黨傾向	無投票/廢票/無投票權								台灣基進		1分	1分	1分	不在乎		郭台銘		永遠維持現狀	0分	0分	2分	5分	5分	0分	2分	2分	5分	0分	0分	8分	0分	0分	0分	閱讀選舉公報	閱讀候選人的傳單、快報或報刊廣告
0.429677	新北市	三峽區	59	同意	同意	支持核四	國民黨	10分	堅定泛藍	國民黨								台灣基進		0分	10分	0分	不在乎		柯文哲		無意見	10分	10分	0分	10分	10分	0分	5分	10分	10分	0分	10分	10分	0分	0分	5分		閱讀候選人的傳單、快報或報刊廣告	觀看候選人的電視辯論會
5.21094	雲林縣	東勢鄉	50	同意	不同意	有條件支持核能發電，反對核四重啟商轉	民進黨	6分	第三勢力	民進黨							時代力量	台灣基進		2分	4分	3分	江啟臣		柯文哲		儘快宣布獨立	4分	2分	1分	3分	4分	2分	7分	5分	5分	9分	7分	4分	3分	6分	5分	閱讀選舉公報
0.566648	台南市	新化區	82	不同意	不同意	支持核四	時代力量	6分	泛綠	時代力量	國民黨		新黨	親民黨				台灣基進		0分	0分	2分	侯友宜	侯友宜	蔡英文		儘快宣布獨立	7分	10分	5分	6分	8分	1分	7分	5分	3分	10分	1分	10分	6分	10分	10分	閱讀選舉公報	閱讀候選人的傳單、快報或報刊廣告	觀看候選人的電視辯論會
4.30105	桃園市	桃園區	41	不同意	不同意	不知道	民進黨	10分	堅定泛綠	民進黨	國民黨		新黨						台灣民眾黨	0分	0分	10分	不在乎		蔡英文		儘快宣布獨立	10分	10分	0分	0分	10分	0分	10分	0分	0分	10分	10分	0分	0分	10分	0分
0.61987	台中市	梧棲區	83	同意	同意	有條件支持核能發電，反對核四重啟商轉	民進黨	5分	泛綠	民進黨	國民黨									1分	1分	3分	朱立倫		蔡英文		維持現狀，以後走向獨立	1分	10分	8分	8分	8分	1分	2分	5分	2分	7分	1分	4分	10分	8分	5分	閱讀選舉公報		觀看候選人的電視辯論會		參加候選人舉辦的活動
0.407149	新竹市	東 區	87	不同意	同意	支持核四	時代力量	2分	無特定政黨傾向	時代力量			新黨							0分	1分	1分	不在乎		郭台銘		維持現狀，看情形再決定獨立或統一	3分	6分	4分	4分	7分	2分	5分	4分	0分	0分	0分	10分	5分	7分	5分			觀看候選人的電視辯論會
0.292379	彰化縣	員林市	56	同意	同意	支持核四	民進黨	5分	無特定政黨傾向	台灣民眾黨		民進黨								3分	5分	3分	不在乎		侯友宜		維持現狀，以後走向獨立	5分	5分	5分	5分	5分	3分	5分	5分	6分	5分	7分	9分	5分	3分	3分	閱讀選舉公報		觀看候選人的電視辯論會			參加候選人的後援會
2.32712	新竹市	東 區	51	同意	同意	不知道	國民黨	8分	堅定泛藍	國民黨	國民黨									8分	8分	8分	韓國瑜		不知道		永遠維持現狀	9分	9分	1分	1分	1分	8分	8分	0分	7分	0分	3分	0分	8分	1分	3分
0.482448	台北市	信義區	68	同意	同意	有條件支持核能發電，反對核四重啟商轉	民進黨	6分	泛綠	民進黨								台灣基進		2分	4分	3分	不知道		柯文哲		維持現狀，以後走向獨立	4分	4分	5分	6分	2分	1分	3分	7分	5分	3分	9分	6分	3分	5分	4分
1.01639	彰化縣	彰化市	72	同意	同意	有條件支持核能發電，反對核四重啟商轉	國民黨	6分	堅定泛藍	無投票/廢票/無投票權							時代力量			6分	6分	6分	韓國瑜		郭台銘		永遠維持現狀	1分	4分	5分	10分	10分	0分	2分	10分	2分	0分	0分	10分	0分	0分	0分
0.290316	新竹市	北 區	80	不同意	不同意	有條件支持核能發電，反對核四重啟商轉	民進黨	6分	無特定政黨傾向	民進黨	國民黨									0分	0分	0分	不在乎		侯友宜		儘快宣布獨立	5分	4分	3分	7分	2分	2分	0分	5分	5分	0分	7分	1分	0分	8分	2分
0.296682	桃園市	龍潭區	88	同意	同意	有條件支持核能發電，反對核四重啟商轉	時代力量	6分	第三勢力	時代力量			新黨	親民黨	台聯			台灣基進		1分	3分	4分	朱立倫		侯友宜		維持現狀，看情形再決定獨立或統一	6分	8分	4分	6分	10分	5分	2分	4分	2分	10分	2分	10分	7分	7分	8分	閱讀選舉公報	閱讀候選人的傳單、快報或報刊廣告
2.14343	屏東縣	南州鄉	82	不同意	不同意	有條件支持核能發電，反對核四重啟商轉	民進黨	4分	無特定政黨傾向	其他	國民黨		新黨	親民黨	台聯				台灣民眾黨	0分	0分	1分	不在乎		蔡英文		維持現狀，以後走向獨立	8分	10分	2分	8分	9分	2分	8分	8分	2分	10分	0分	3分	0分	10分	1分	閱讀選舉公報	閱讀候選人的傳單、快報或報刊廣告	觀看候選人的電視辯論會
0.394248	台中市	北 區	55	同意	同意	支持核四	台灣基進	7分	無特定政黨傾向	台灣基進	國民黨			親民黨					台灣民眾黨	0分	1分	5分	不在乎		陳時中	陳時中	儘快宣布獨立	10分	10分	0分	5分	6分	5分	10分	7分	2分	10分	0分	5分	5分	10分	6分
0.493736	新北市	新莊區	61	同意	同意	有條件支持核能發電，反對核四重啟商轉	國民黨	6分	無特定政黨傾向	其他		民進黨								6分	6分	6分	朱立倫		侯友宜		維持現狀，以後走向獨立	6分	6分	3分	4分	5分	4分	5分	4分	7分	7分	6分	10分	0分	0分	2分			觀看候選人的電視辯論會
1.68348	基隆市	中正區	71	同意	同意	支持核四	親民黨	8分	無特定政黨傾向	民進黨			新黨		台聯			台灣基進		0分	6分	6分	不知道		郭台銘		維持現狀，看情形再決定獨立或統一	4分	7分	4分	6分	8分	4分	4分	4分	8分	8分	1分	10分	1分	1分	5分			觀看候選人的電視辯論會
0.941822	台南市	安平區	64	不同意	同意	反對核能發電	民進黨	5分	泛綠	民進黨									台灣民眾黨	5分	5分	5分	朱立倫	只是覺得他比較好	蔡英文		維持現狀，以後走向獨立	4分	6分	4分	4分	4分	4分	4分	4分	5分	10分	9分	5分	6分	5分	5分
0.284217	台北市	文山區	78	同意	同意	有條件支持核能發電，反對核四重啟商轉	國民黨	7分	無特定政黨傾向	台灣民眾黨				親民黨						2分	5分	5分	朱立倫		侯友宜		維持現狀，以後走向獨立	5分	4分	5分	4分	3分	4分	5分	5分	5分	10分	0分	7分	8分	6分	4分							提醒親友觀看候選人的電視辯論會
0.290316	新竹市	東 區	71	同意	不同意	有條件支持核能發電，反對核四重啟商轉	台灣民眾黨	0分	無特定政黨傾向	其他	國民黨		新黨	親民黨						0分	0分	0分	不在乎		郭台銘		儘快宣布獨立	5分	10分	10分	10分	10分	0分	0分	10分	10分	10分	5分	10分	10分	10分	3分
1.20197	花蓮縣	花蓮市	50	同意	同意	支持核四	國民黨	8分	堅定泛藍	國民黨		民進黨			台聯		時代力量	台灣基進	台灣民眾黨	8分	8分	8分	連勝文		侯友宜		永遠維持現狀	6分	6分	7分	7分	8分	6分	2分	7分	10分	2分	2分	6分	0分	0分	2分	閱讀選舉公報	閱讀候選人的傳單、快報或報刊廣告	觀看候選人的電視辯論會				提醒親友觀看候選人的電視辯論會
2.54348	嘉義縣	中埔鄉	53	同意	同意	反對核能發電	民進黨	7分	無特定政黨傾向	國民黨									台灣民眾黨	7分	7分	7分	其他，請說明	溫和處事	其他，請說明	對國家負責任	永遠維持現狀	5分	5分	6分	7分	4分	6分	5分	7分	6分	5分	5分	7分	6分	7分	6分
1.44159	台北市	萬華區	43	同意	同意	有條件支持核能發電，反對核四重啟商轉	台灣民眾黨	8分	無特定政黨傾向	台灣民眾黨					台聯		時代力量			0分	6分	4分	朱立倫		柯文哲		維持現狀，以後走向統一	6分	8分	4分	6分	4分	4分	6分	6分	8分	8分	5分	6分	8分	6分	6分	閱讀選舉公報	閱讀候選人的傳單、快報或報刊廣告	觀看候選人的電視辯論會
3.74833	台南市	安平區	61	同意	不同意	有條件支持核能發電，反對核四重啟商轉	國民黨	8分	泛藍	國民黨		民進黨					時代力量	台灣基進	台灣民眾黨	8分	8分	8分	朱立倫		郭台銘		永遠維持現狀	5分	7分	7分	10分	10分	0分	5分	10分	5分	8分	5分	10分	5分	5分	3分	閱讀選舉公報	閱讀候選人的傳單、快報或報刊廣告	觀看候選人的電視辯論會
1.23902	台北市	士林區	45	同意	同意	有條件支持核能發電，反對核四重啟商轉	台灣民眾黨	7分	第三勢力	台灣民眾黨	國民黨	民進黨	新黨	親民黨	台聯					0分	2分	2分	不在乎		柯文哲		維持現狀，看情形再決定獨立或統一	3分	10分	5分	9分	9分	2分	2分	9分	10分	10分	1分	10分	10分	10分	2分
0.779437	桃園市	中壢區	89	不同意	不同意	有條件支持核能發電，反對核四重啟商轉	民進黨	7分	泛綠	無投票/廢票/無投票權	國民黨									1分	2分	5分	不在乎		柯文哲		維持現狀，以後走向獨立	3分	5分	7分	6分	5分	2分	4分	8分	2分	8分	10分	8分	6分	7分	4分		閱讀候選人的傳單、快報或報刊廣告
0.187933	新北市	板橋區	64	同意	同意	有條件支持核能發電，反對核四重啟商轉	民進黨	5分	無特定政黨傾向	民進黨						綠黨				1分	5分	5分	朱立倫		郭台銘		維持現狀，以後走向統一	3分	5分	5分	5分	7分	3分	3分	6分	5分	5分	1分	5分	3分	3分	1分	閱讀選舉公報		觀看候選人的電視辯論會
0.736766	高雄市	三民區	49	不同意	不同意	有條件支持核能發電，反對核四重啟商轉	民進黨	7分	堅定泛綠	民進黨			新黨						台灣民眾黨	0分	3分	6分	不在乎		蔡英文		儘快宣布獨立	8分	5分	2分	6分	7分	3分	7分	4分	0分	10分	2分	3分	0分	8分	3分	閱讀選舉公報		觀看候選人的電視辯論會
0.566648	台南市	新市區	88	同意	同意	支持核四	時代力量	6分	無特定政黨傾向	民進黨	國民黨									3分	3分	5分	朱立倫		蔡英文		維持現狀，以後走向獨立	4分	5分	5分	5分	4分	1分	5分	5分	0分	10分	6分	7分	10分	10分	7分	閱讀選舉公報	閱讀候選人的傳單、快報或報刊廣告	觀看候選人的電視辯論會
1.7434	高雄市	六龜區	59	同意	不同意	支持核四	國民黨	3分	無特定政黨傾向	其他					台聯					0分	3分	1分	不知道		不知道		維持現狀，看情形再決定獨立或統一	2分	3分	2分	2分	2分	2分	2分	2分	8分	5分	1分	8分	5分	3分	5分	閱讀選舉公報
0.336435	台中市	清水區	52	不同意	不同意	不知道	台灣基進	8分	第三勢力	台灣基進			新黨							6分	7分	7分	連勝文		不知道		無意見	8分	9分	7分	7分	7分	6分	8分	7分	7分	7分	6分	7分	8分	8分	8分
0.249995	新北市	永和區	78	同意	同意	不知道	台灣民眾黨	8分	無特定政黨傾向	台灣民眾黨								台灣基進		2分	4分	4分	不在乎		柯文哲		維持現狀，看情形再決定獨立或統一	2分	8分	6分	5分	5分	3分	4分	4分	6分	6分	5分	7分	8分	8分	5分	閱讀選舉公報	閱讀候選人的傳單、快報或報刊廣告
0.407149	新竹市	東 區	85	同意	同意	有條件支持核能發電，反對核四重啟商轉	民進黨	6分	泛綠	民進黨	國民黨			親民黨						1分	1分	5分	不在乎		蔡英文		維持現狀，以後走向獨立	6分	7分	3分	4分	3分	4分	5分	4分	1分	10分	1分	3分	0分	2分	4分	閱讀選舉公報	閱讀候選人的傳單、快報或報刊廣告
3.02111	高雄市	鼓山區	68	同意	同意	反對核能發電	民進黨	5分	無特定政黨傾向	民進黨			新黨	親民黨		綠黨		台灣基進		3分	5分	5分	不在乎		不在乎		永遠維持現狀	5分	8分	5分	3分	0分	3分	3分	3分	0分	5分	0分	5分	3分	3分	3分
0.49869	台北市	萬華區	78	不同意	不同意	支持核四	台灣民眾黨	8分	第三勢力	台灣民眾黨								台灣基進		0分	5分	5分	不在乎		柯文哲		維持現狀，以後走向獨立	6分	8分	6分	7分	5分	5分	5分	6分	5分	10分	1分	5分	1分	7分	1分	閱讀選舉公報	閱讀候選人的傳單、快報或報刊廣告	觀看候選人的電視辯論會
0.281394	新北市	板橋區	70	不同意	不同意	反對核能發電	民進黨	10分	泛綠	時代力量	國民黨		新黨	親民黨						0分	0分	8分	韓國瑜	韓國瑜	蔡英文		儘快宣布獨立	7分	10分	3分	5分	9分	5分	0分	5分	8分	10分	8分	2分	10分	10分	10分	閱讀選舉公報	閱讀候選人的傳單、快報或報刊廣告	觀看候選人的電視辯論會
0.473478	台南市	安南區	73	同意	同意	有條件支持核能發電，反對核四重啟商轉	時代力量	8分	泛綠	時代力量				親民黨						5分	6分	8分	不在乎		柯文哲		維持現狀，看情形再決定獨立或統一	5分	8分	6分	10分	8分	0分	3分	10分	5分	10分	0分	8分	10分	10分	8分	閱讀選舉公報	閱讀候選人的傳單、快報或報刊廣告
0.336178	高雄市	鳳山區	64	同意	同意	有條件支持核能發電，反對核四重啟商轉	國民黨	5分	泛藍	國民黨					台聯	綠黨		台灣基進	台灣民眾黨	0分	5分	1分	郭台銘	郭台銘	郭台銘		維持現狀，以後走向統一	0分	1分	1分	4分	4分	5分	2分	5分	5分	9分	5分	5分	5分	5分	5分	閱讀選舉公報	閱讀候選人的傳單、快報或報刊廣告	觀看候選人的電視辯論會
0.221911	台中市	霧峰區	69	同意	同意	支持核四	台灣民眾黨	8分	無特定政黨傾向	國民黨		民進黨								1分	7分	2分	韓國瑜		郭台銘		維持現狀，以後走向統一	3分	6分	5分	8分	8分	8分	7分	8分	8分	8分	8分	10分	5分	0分	0分		閱讀候選人的傳單、快報或報刊廣告
0.319914	台北市	中正區	62	同意	同意	支持核四	國民黨	10分	堅定泛藍	國民黨		民進黨		親民黨	台聯	綠黨	時代力量	台灣基進		0分	10分	0分	趙少康	趙少康	柯文哲		維持現狀，以後走向統一	5分	5分	6分	10分	10分	1分	8分	10分	9分	3分	0分	10分	0分	0分	4分	閱讀選舉公報	閱讀候選人的傳單、快報或報刊廣告	觀看候選人的電視辯論會		參加候選人舉辦的活動
0.493736	新北市	蘆洲區	67	同意	不同意	有條件支持核能發電，反對核四重啟商轉	國民黨	8分	堅定泛藍	國民黨		民進黨								8分	8分	8分	朱立倫		郭台銘		維持現狀，以後走向統一	2分	1分	1分	7分	3分	1分	2分	7分	10分	8分	10分	10分	1分	3分	3分
0.178145	花蓮縣	豐濱鄉	65	同意	同意	支持核四	國民黨	5分	無特定政黨傾向	國民黨		民進黨								0分	5分	0分	不在乎		郭台銘		永遠維持現狀	5分	5分	5分	10分	10分	0分	5分	10分	10分	10分	0分	10分	0分	5分	5分	閱讀選舉公報		觀看候選人的電視辯論會
1.37853	台南市	南 區	36	不同意	同意	反對核能發電	民進黨	9分	堅定泛綠	民進黨	國民黨		新黨	親民黨					台灣民眾黨	9分	9分	9分	不在乎		蔡英文		儘快宣布獨立	8分	10分	4分	7分	9分	4分	4分	8分	1分	10分	5分	0分	10分	10分	0分
3.36899	台北市	信義區	68	同意	同意	不知道	國民黨	8分	堅定泛藍	國民黨		民進黨					時代力量			8分	8分	8分	朱立倫		柯文哲		維持現狀，看情形再決定獨立或統一	8分	5分	1分	8分	5分	2分	5分	8分	8分	10分	10分	10分	2分	8分	2分			觀看候選人的電視辯論會
1.34638	屏東縣	萬丹鄉	61	同意	不同意	有條件支持核能發電，反對核四重啟商轉	台灣民眾黨	8分	第三勢力	時代力量	國民黨	民進黨								1分	1分	2分	不在乎		柯文哲		維持現狀，看情形再決定獨立或統一	4分	8分	6分	7分	9分	2分	3分	3分	4分	10分	5分	10分	2分	10分	5分
0.290316	新竹市	北 區	77	同意	不同意	反對核能發電	民進黨	10分	無特定政黨傾向	民進黨									台灣民眾黨	0分	0分	0分	不在乎		蔡英文		維持現狀，以後走向獨立	10分	10分	0分	5分	7分	0分	10分	6分	0分	10分	1分	0分	0分	10分	0分
9.62645	台南市	南 區	37	不同意	同意	支持核四	國民黨	9分	泛藍	國民黨		民進黨				綠黨	時代力量	台灣基進		1分	9分	1分	朱立倫		郭台銘		永遠維持現狀	8分	5分	5分	9分	8分	4分	8分	9分	8分	9分	8分	10分	8分	5分	8分	閱讀選舉公報	閱讀候選人的傳單、快報或報刊廣告	觀看候選人的電視辯論會
0.425561	台北市	北投區	76	同意	同意	反對核能發電	綠黨	5分	無特定政黨傾向	無投票/廢票/無投票權	國民黨									0分	0分	2分	侯友宜	侯友宜	侯友宜		維持現狀，以後走向獨立	3分	8分	1分	5分	7分	2分	2分	2分	3分	10分	0分	10分	10分	10分	10分
2.38907	新竹縣	竹東鎮	63	不同意	同意	支持核四	民進黨	5分	無特定政黨傾向	民進黨	國民黨			親民黨					台灣民眾黨	4分	4分	5分	不在乎		蔡英文		維持現狀，看情形再決定獨立或統一	10分	5分	3分	5分	5分	5分	8分	5分	6分	5分	5分	5分	5分	10分	5分
0.326986	桃園市	龜山區	70	不同意	不同意	支持核四	時代力量	3分	無特定政黨傾向	國民黨								台灣基進		0分	3分	3分	朱立倫		郭台銘		永遠維持現狀	5分	3分	4分	2分	0分	3分	2分	2分	9分	5分	8分	8分	0分	2分	5分	閱讀選舉公報
0.818691	苗栗縣	後龍鎮	69	同意	同意	支持核四	國民黨	7分	無特定政黨傾向	國民黨		民進黨								7分	7分	7分	韓國瑜		侯友宜		永遠維持現狀	7分	5分	6分	9分	10分	4分	5分	7分	10分	7分	7分	10分	2分	3分	10分
0.775529	台中市	大里區	79	不同意	同意	有條件支持核能發電，反對核四重啟商轉	民進黨	10分	泛綠	民進黨									台灣民眾黨	0分	1分	10分	江啟臣		蔡英文		維持現狀，以後走向獨立	10分	5分	0分	7分	10分	0分	10分	7分	2分	10分	7分	0分	0分	5分	8分			觀看候選人的電視辯論會
0.37432	新北市	新莊區	76	同意	同意	有條件支持核能發電，反對核四重啟商轉	台灣民眾黨	6分	無特定政黨傾向	台灣民眾黨	國民黨		新黨	親民黨						0分	1分	6分	不在乎		不知道		維持現狀，以後走向獨立	0分	8分	6分	6分	3分	0分	0分	5分	5分	10分	0分	10分	0分	10分	5分			觀看候選人的電視辯論會
1.16954	台中市	大甲區	75	不同意	不同意	反對核能發電	國民黨	8分	泛藍	國民黨	國民黨									8分	8分	8分	不知道		不知道		維持現狀，看情形再決定獨立或統一	8分	6分	7分	6分	2分	7分	3分	6分	2分	6分	2分	2分	7分	7分	2分
0.74458	新北市	板橋區	68	同意	不同意	支持核四	民進黨	4分	泛綠	民進黨			新黨	親民黨						0分	2分	4分	不知道		陳時中	陳時中	儘快宣布獨立	5分	8分	5分	5分	4分	5分	3分	5分	3分	10分	3分	5分	10分	5分	5分
0.321974	基隆市	信義區	51	同意	不同意	支持核四	台灣民眾黨	5分	泛藍	親民黨		民進黨								0分	3分	1分	不在乎		不在乎		儘快宣布獨立	2分	2分	1分	0分	0分	0分	1分	0分	9分	2分	1分	9分	1分	1分	0分
0.529505	新竹縣	湖口鄉	78	同意	不同意	不知道	民進黨	5分	第三勢力	台灣民眾黨	國民黨		新黨		台聯					0分	1分	2分	不知道		侯友宜		維持現狀，看情形再決定獨立或統一	3分	8分	3分	7分	7分	2分	3分	7分	1分	10分	0分	2分	3分	8分	7分	閱讀選舉公報	閱讀候選人的傳單、快報或報刊廣告	觀看候選人的電視辯論會
0.821603	台北市	大同區	45	同意	同意	支持核四	台灣民眾黨	8分	無特定政黨傾向	無投票/廢票/無投票權		民進黨			台聯			台灣基進		0分	4分	0分	不在乎		侯友宜		維持現狀，看情形再決定獨立或統一	3分	5分	3分	6分	8分	3分	3分	6分	4分	4分	0分	8分	0分	1分	2分	閱讀選舉公報		觀看候選人的電視辯論會
0.488496	台北市	中山區	55	同意	同意	反對核能發電	國民黨	6分	泛藍	台灣民眾黨								台灣基進		0分	6分	6分	江啟臣		蔡英文		永遠維持現狀	0分	6分	0分	0分	0分	0分	6分	0分	10分	10分	10分	10分	10分	0分	10分		閱讀候選人的傳單、快報或報刊廣告	觀看候選人的電視辯論會
0.279036	桃園市	蘆竹區	69	不同意	同意	反對核能發電	民進黨	9分	泛綠	民進黨			新黨							3分	9分	9分	朱立倫		蔡英文		永遠維持現狀	3分	3分	8分	8分	3分	3分	3分	9分	8分	2分	2分	2分	9分	2分	3分			觀看候選人的電視辯論會			參加候選人的後援會
0.493736	新北市	三重區	69	同意	同意	支持核四	綠黨	3分	無特定政黨傾向	其他			新黨							0分	2分	2分	江啟臣		侯友宜		維持現狀，以後走向獨立	1分	8分	8分	8分	8分	1分	1分	8分	7分	5分	3分	6分	2分	5分	6分	閱讀選舉公報	閱讀候選人的傳單、快報或報刊廣告
1.91223	新北市	金山區	50	同意	同意	支持核四	台灣民眾黨	6分	無特定政黨傾向	台灣民眾黨							時代力量			0分	5分	3分	不在乎		侯友宜		永遠維持現狀	5分	7分	3分	7分	4分	1分	5分	7分	10分	10分	8分	10分	5分	5分	2分			觀看候選人的電視辯論會
0.288759	彰化縣	員林市	66	不同意	不同意	反對核能發電	民進黨	6分	無特定政黨傾向	台灣民眾黨			新黨							0分	3分	5分	侯友宜	侯友宜	郭台銘		儘快宣布獨立	7分	7分	3分	9分	4分	0分	3分	4分	0分	9分	3分	7分	10分	7分	3分	閱讀選舉公報	閱讀候選人的傳單、快報或報刊廣告	觀看候選人的電視辯論會
0.65128	桃園市	平鎮區	78	同意	同意	有條件支持核能發電，反對核四重啟商轉	民進黨	6分	無特定政黨傾向	無投票/廢票/無投票權	國民黨						時代力量			2分	2分	5分	朱立倫		蔡英文		維持現狀，以後走向獨立	5分	3分	6分	3分	6分	5分	2分	2分	5分	9分	0分	5分	9分	6分	5分
0.21366	台北市	信義區	69	同意	同意	支持核四	國民黨	9分	無特定政黨傾向	其他					台聯					7分	7分	7分	朱立倫		郭台銘		永遠維持現狀	5分	5分	5分	6分	7分	1分	5分	5分	5分	6分	1分	8分	0分	1分	3分	閱讀選舉公報	閱讀候選人的傳單、快報或報刊廣告	觀看候選人的電視辯論會
0.323925	台北市	大安區	55	同意	不同意	有條件支持核能發電，反對核四重啟商轉	綠黨	9分	無特定政黨傾向	國民黨							時代力量			0分	5分	6分	侯友宜	侯友宜	侯友宜		維持現狀，看情形再決定獨立或統一	8分	5分	2分	10分	5分	2分	8分	9分	10分	9分	1分	10分	10分	3分	10分		閱讀候選人的傳單、快報或報刊廣告	觀看候選人的電視辯論會		參加候選人舉辦的活動
1.67474	桃園市	八德區	67	不同意	同意	有條件支持核能發電，反對核四重啟商轉	時代力量	6分	第三勢力	時代力量			新黨							2分	5分	5分	朱立倫		侯友宜		永遠維持現狀	8分	6分	7分	5分	5分	6分	5分	4分	10分	9分	10分	9分	2分	7分	2分			觀看候選人的電視辯論會		參加候選人舉辦的活動
0.952539	苗栗縣	頭份市	69	不同意	不同意	有條件支持核能發電，反對核四重啟商轉	國民黨	6分	無特定政黨傾向	其他		民進黨					時代力量			0分	6分	0分	朱立倫		侯友宜		永遠維持現狀	5分	3分	6分	10分	2分	0分	5分	3分	8分	10分	10分	10分	5分	10分	5分			觀看候選人的電視辯論會
0.444223	桃園市	桃園區	83	同意	同意	反對核能發電	台灣基進	7分	第三勢力	台灣基進			新黨							0分	3分	5分	徐巧芯	徐巧芯	蔡英文		維持現狀，以後走向獨立	7分	9分	5分	8分	9分	4分	5分	4分	5分	3分	1分	10分	2分	6分	8分	閱讀選舉公報	閱讀候選人的傳單、快報或報刊廣告	觀看候選人的電視辯論會				提醒親友觀看候選人的電視辯論會
0.779437	桃園市	桃園區	84	不同意	同意	反對核能發電	台灣民眾黨	6分	第三勢力	台灣民眾黨		民進黨								1分	6分	1分	朱立倫		不知道		永遠維持現狀	5分	5分	5分	8分	8分	2分	5分	8分	10分	6分	6分	8分	2分	2分	10分			觀看候選人的電視辯論會
0.340393	高雄市	楠梓區	58	不同意	同意	反對核能發電	民進黨	10分	泛綠	民進黨			新黨							0分	2分	10分	不在乎		蔡英文		維持現狀，以後走向獨立	5分	7分	1分	7分	7分	7分	2分	7分	0分	10分	5分	1分	10分	10分	1分	閱讀選舉公報		觀看候選人的電視辯論會
1.28141	基隆市	仁愛區	59	同意	同意	支持核四	國民黨	8分	無特定政黨傾向	國民黨		民進黨					時代力量	台灣基進		0分	8分	0分	韓國瑜		郭台銘		維持現狀，看情形再決定獨立或統一	4分	6分	0分	9分	10分	0分	0分	10分	9分	4分	5分	10分	5分	0分	3分	閱讀選舉公報	閱讀候選人的傳單、快報或報刊廣告	觀看候選人的電視辯論會
0.493736	新北市	新莊區	67	不同意	不同意	反對核能發電	民進黨	9分	堅定泛綠	民進黨	國民黨		新黨				時代力量		台灣民眾黨	0分	0分	9分	不在乎		蔡英文		維持現狀，以後走向獨立	9分	9分	0分	0分	5分	7分	10分	0分	0分	10分	0分	5分	5分	10分	10分	閱讀選舉公報		觀看候選人的電視辯論會
0.187933	新北市	新莊區	61	不同意	不同意	有條件支持核能發電，反對核四重啟商轉	台灣民眾黨	6分	第三勢力	國民黨					台聯			台灣基進		0分	6分	6分	朱立倫		柯文哲		維持現狀，以後走向獨立	6分	8分	4分	6分	8分	4分	5分	5分	5分	8分	3分	7分	10分	7分	5分	閱讀選舉公報		觀看候選人的電視辯論會				提醒親友觀看候選人的電視辯論會
2.74112	高雄市	內門區	87	同意	同意	不知道	民進黨	6分	無特定政黨傾向	台灣民眾黨	國民黨									4分	6分	6分	不在乎		郭台銘		維持現狀，以後走向獨立	1分	1分	2分	1分	1分	1分	1分	6分	6分	10分	1分	2分	10分	1分	2分
0.775529	台中市	大肚區	73	同意	同意	反對核能發電	民進黨	7分	泛綠	台灣基進	國民黨			親民黨						6分	7分	6分	朱立倫		蔡英文		維持現狀，以後走向獨立	5分	7分	3分	3分	5分	3分	3分	3分	6分	10分	5分	8分	7分	10分	7分	閱讀選舉公報	閱讀候選人的傳單、快報或報刊廣告
1.71006	新北市	新莊區	56	同意	不同意	支持核四	國民黨	7分	泛藍	國民黨		民進黨								7分	7分	7分	韓國瑜		郭台銘		永遠維持現狀	5分	5分	5分	10分	5分	1分	5分	9分	10分	10分	5分	8分	10分	1分	5分
3.40094	台南市	歸仁區	90	同意	同意	有條件支持核能發電，反對核四重啟商轉	台灣民眾黨	7分	無特定政黨傾向	無投票/廢票/無投票權	國民黨		新黨		台聯	綠黨		台灣基進		4分	5分	6分	朱立倫		柯文哲		維持現狀，看情形再決定獨立或統一	0分	3分	3分	7分	6分	7分	0分	5分	4分	1分	4分	5分	6分	7分	4分	閱讀選舉公報	閱讀候選人的傳單、快報或報刊廣告	觀看候選人的電視辯論會
0.336435	台中市	南 區	54	不同意	不同意	支持核四	國民黨	10分	堅定泛藍	國民黨		民進黨			台聯	綠黨		台灣基進		3分	10分	3分	韓國瑜		柯文哲		維持現狀，以後走向統一	8分	9分	5分	7分	7分	5分	8分	8分	9分	9分	6分	10分	0分	4分	6分	閱讀選舉公報	閱讀候選人的傳單、快報或報刊廣告	觀看候選人的電視辯論會
4.45092	彰化縣	田尾鄉	47	同意	同意	有條件支持核能發電，反對核四重啟商轉	民進黨	7分	無特定政黨傾向	民進黨									台灣民眾黨	1分	3分	7分	不在乎		蔡英文		維持現狀，以後走向統一	7分	8分	1分	7分	4分	1分	5分	5分	5分	5分	5分	4分	7分	7分	5分
0.483601	南投縣	埔里鎮	80	不同意	同意	有條件支持核能發電，反對核四重啟商轉	時代力量	7分	第三勢力	時代力量	國民黨		新黨							0分	1分	6分	不在乎		其他，請說明	全台醫療團隊	儘快宣布獨立	6分	3分	2分	6分	9分	1分	4分	4分	7分	9分	1分	9分	5分	7分	5分	閱讀選舉公報	閱讀候選人的傳單、快報或報刊廣告	觀看候選人的電視辯論會
0.145758	新竹市	東 區	62	同意	同意	支持核四	台灣民眾黨	6分	無特定政黨傾向	台灣民眾黨								台灣基進		1分	4分	2分	朱立倫		郭台銘		維持現狀，看情形再決定獨立或統一	3分	7分	3分	7分	10分	2分	4分	8分	9分	5分	0分	10分	1分	1分	5分	閱讀選舉公報	閱讀候選人的傳單、快報或報刊廣告
0.893624	台北市	內湖區	88	同意	不同意	有條件支持核能發電，反對核四重啟商轉	台灣民眾黨	8分	無特定政黨傾向	台灣民眾黨		民進黨					時代力量			0分	4分	1分	朱立倫		柯文哲		永遠維持現狀	3分	0分	2分	6分	0分	5分	3分	5分	8分	10分	0分	10分	0分	6分	0分	閱讀選舉公報		觀看候選人的電視辯論會
0.424357	新北市	板橋區	63	同意	同意	有條件支持核能發電，反對核四重啟商轉	民進黨	7分	無特定政黨傾向	其他			新黨							7分	7分	7分	不在乎		不知道		儘快宣布獨立	7分	9分	1分	8分	5分	3分	7分	8分	8分	10分	2分	5分	0分	7分	7分				擔任候選人或政黨的助選工作人員或義工		參加候選人的後援會
3.00048	新北市	鶯歌區	52	同意	同意	支持核四	國民黨	10分	堅定泛藍	國民黨					台聯	綠黨		台灣基進	台灣民眾黨	5分	10分	5分	朱立倫		郭台銘		永遠維持現狀	2分	2分	7分	5分	6分	5分	3分	3分	7分	7分	7分	3分	0分	0分	0分	閱讀選舉公報		觀看候選人的電視辯論會				提醒親友觀看候選人的電視辯論會
0.426076	桃園市	八德區	56	同意	不同意	反對核能發電	時代力量	8分	泛綠	民進黨	國民黨		新黨	親民黨						0分	0分	7分	其他，請說明	學長	其他，請說明	有策略	維持現狀，以後走向獨立	5分	10分	6分	8分	8分	2分	3分	7分	1分	10分	0分	5分	0分	10分	3分	閱讀選舉公報		觀看候選人的電視辯論會			參加候選人的後援會
0.528971	台中市	北屯區	81	同意	同意	有條件支持核能發電，反對核四重啟商轉	親民黨	10分	堅定泛綠	台聯				親民黨						2分	2分	5分	江啟臣		郭台銘		永遠維持現狀	5分	5分	10分	1分	0分	6分	5分	1分	9分	4分	3分	3分	3分	3分	8分				擔任候選人或政黨的助選工作人員或義工
0.893624	台北市	大同區	81	同意	同意	有條件支持核能發電，反對核四重啟商轉	國民黨	3分	無特定政黨傾向	其他								台灣基進		2分	3分	3分	不知道		柯文哲		維持現狀，以後走向獨立	5分	4分	4分	4分	4分	4分	5分	5分	4分	6分	3分	6分	3分	6分	6分
0.389367	台中市	南 區	70	不同意	同意	有條件支持核能發電，反對核四重啟商轉	台灣基進	6分	泛綠	其他			新黨							0分	2分	5分	不在乎		郭台銘		維持現狀，以後走向獨立	5分	10分	3分	5分	7分	1分	1分	4分	5分	7分	10分	5分	10分	7分	5分		閱讀候選人的傳單、快報或報刊廣告	觀看候選人的電視辯論會		參加候選人舉辦的活動
0.482448	台北市	文山區	61	同意	同意	支持核四	國民黨	10分	堅定泛藍	無投票/廢票/無投票權		民進黨								10分	10分	10分	朱立倫		侯友宜		永遠維持現狀	0分	2分	9分	10分	10分	0分	1分	10分	0分	0分	2分	10分	0分	0分	10分			觀看候選人的電視辯論會
1.99424	台中市	大甲區	63	不同意	不同意	支持核四	國民黨	10分	堅定泛藍	國民黨		民進黨			台聯		時代力量	台灣基進		10分	10分	10分	韓國瑜		侯友宜		無意見	7分	8分	5分	9分	10分	0分	6分	9分	10分	0分	5分	10分	0分	0分	0分					參加候選人舉辦的活動
0.336435	台中市	沙鹿區	59	同意	同意	有條件支持核能發電，反對核四重啟商轉	台灣民眾黨	6分	無特定政黨傾向	無投票/廢票/無投票權							時代力量			0分	5分	5分	不在乎		侯友宜		維持現狀，看情形再決定獨立或統一	5分	4分	5分	8分	8分	2分	4分	6分	5分	9分	2分	8分	0分	0分	5分	閱讀選舉公報		觀看候選人的電視辯論會
1.7434	高雄市	左營區	59	同意	同意	支持核四	國民黨	7分	堅定泛藍	國民黨		民進黨				綠黨	時代力量	台灣基進		7分	7分	7分	韓國瑜		侯友宜		維持現狀，看情形再決定獨立或統一	8分	10分	7分	10分	10分	0分	8分	9分	7分	7分	9分	8分	0分	0分	8分	閱讀選舉公報		觀看候選人的電視辯論會		參加候選人舉辦的活動
1.73309	彰化縣	彰化市	67	不同意	不同意	反對核能發電	台灣基進	7分	泛綠	民進黨			新黨							3分	4分	7分	朱立倫		陳時中	陳時中	維持現狀，以後走向獨立	8分	8分	5分	8分	8分	0分	5分	7分	6分	10分	3分	6分	10分	6分	7分	閱讀選舉公報
0.722676	新北市	新店區	50	同意	不同意	有條件支持核能發電，反對核四重啟商轉	國民黨	5分	泛藍	國民黨		民進黨			台聯	綠黨	時代力量	台灣基進	台灣民眾黨	5分	5分	5分	不在乎		郭台銘		永遠維持現狀	5分	5分	8分	10分	10分	0分	5分	10分	10分	5分	6分	10分	0分	7分	0分	閱讀選舉公報		觀看候選人的電視辯論會
1.97069	屏東縣	長治鄉	49	同意	同意	支持核四	國民黨	10分	堅定泛藍	國民黨		民進黨			台聯		時代力量	台灣基進		10分	10分	10分	朱立倫		侯友宜		維持現狀，以後走向統一	0分	10分	5分	10分	10分	0分	5分	8分	10分	0分	5分	10分	0分	0分	10分	閱讀選舉公報	閱讀候選人的傳單、快報或報刊廣告	觀看候選人的電視辯論會				提醒親友觀看候選人的電視辯論會
7.33189	屏東縣	高樹鄉	89	同意	同意	有條件支持核能發電，反對核四重啟商轉	民進黨	10分	堅定泛綠	民進黨	國民黨									0分	0分	10分	不在乎		蔡英文		儘快宣布獨立	10分	10分	0分	5分	10分	5分	10分	5分	10分	10分	5分	0分	0分	10分	0分
0.447196	高雄市	鳳山區	74	同意	同意	支持核四	國民黨	4分	無特定政黨傾向	親民黨					台聯					0分	4分	3分	不在乎		蔡英文		維持現狀，以後走向獨立	4分	8分	7分	7分	7分	1分	5分	8分	6分	3分	3分	7分	10分	7分	8分	閱讀選舉公報		觀看候選人的電視辯論會
0.893624	台北市	大同區	87	同意	同意	支持核四	國民黨	7分	泛藍	國民黨		民進黨			台聯	綠黨		台灣基進		6分	7分	7分	不知道		不知道		維持現狀，看情形再決定獨立或統一	7分	7分	9分	7分	7分	7分	8分	9分	9分	1分	6分	10分	5分	6分	10分		閱讀候選人的傳單、快報或報刊廣告	觀看候選人的電視辯論會				提醒親友觀看候選人的電視辯論會
2.24661	新北市	永和區	72	同意	同意	反對核能發電	民進黨	10分	泛綠	民進黨			新黨		台聯	綠黨	時代力量	台灣基進		7分	7分	10分	不在乎		不在乎		儘快宣布獨立	2分	2分	2分	4分	2分	4分	2分	3分	5分	10分	10分	10分	10分	10分	10分			觀看候選人的電視辯論會
0.738341	桃園市	觀音區	68	同意	同意	有條件支持核能發電，反對核四重啟商轉	國民黨	6分	無特定政黨傾向	無投票/廢票/無投票權						綠黨				0分	6分	0分	不知道		侯友宜		永遠維持現狀	4分	4分	3分	6分	5分	3分	4分	5分	9分	9分	5分	8分	5分	5分	5分	閱讀選舉公報		觀看候選人的電視辯論會
1.94415	台北市	信義區	60	同意	同意	有條件支持核能發電，反對核四重啟商轉	國民黨	10分	無特定政黨傾向	國民黨		民進黨			台聯	綠黨	時代力量	台灣基進		0分	10分	0分	韓國瑜		侯友宜		維持現狀，看情形再決定獨立或統一	0分	9分	10分	10分	10分	0分	0分	10分	10分	10分	10分	10分	0分	10分	10分
2.01475	基隆市	信義區	90	同意	同意	有條件支持核能發電，反對核四重啟商轉	民進黨	0分	堅定泛藍	國民黨						綠黨				0分	0分	0分	朱立倫		蔡英文		維持現狀，看情形再決定獨立或統一	8分	8分	3分	3分	3分	3分	9分	4分	10分	4分	5分	3分	6分	6分	5分
1.99424	台中市	神岡區	65	不同意	不同意	有條件支持核能發電，反對核四重啟商轉	民進黨	7分	第三勢力	國民黨			新黨							0分	5分	7分	其他，請說明	資深	其他，請說明	醫生	永遠維持現狀	8分	3分	5分	7分	2分	5分	6分	8分	5分	10分	8分	7分	10分	10分	8分	閱讀選舉公報		觀看候選人的電視辯論會
3.36401	新竹市	北 區	46	同意	同意	支持核四	國民黨	8分	泛藍	國民黨								台灣基進		0分	8分	0分	不知道		侯友宜		永遠維持現狀	7分	9分	9分	8分	9分	0分	6分	9分	9分	9分	3分	9分	5分	5分	7分	閱讀選舉公報
0.478606	桃園市	桃園區	49	同意	同意	支持核四	台灣民眾黨	9分	無特定政黨傾向	無投票/廢票/無投票權		民進黨	新黨		台聯	綠黨		台灣基進		0分	9分	0分	不在乎		侯友宜		永遠維持現狀	8分	0分	7分	9分	9分	6分	6分	9分	10分	1分	2分	10分	5分	0分	10分		閱讀候選人的傳單、快報或報刊廣告
0.26918	新竹縣	新豐鄉	57	同意	同意	有條件支持核能發電，反對核四重啟商轉	國民黨	0分	無特定政黨傾向	無投票/廢票/無投票權		民進黨	新黨		台聯	綠黨		台灣基進	台灣民眾黨	0分	0分	0分	不在乎		郭台銘		維持現狀，看情形再決定獨立或統一	0分	3分	10分	10分	10分	0分	0分	9分	5分	5分	0分	9分	0分	1分	5分
0.561324	台北市	大安區	64	不同意	不同意	有條件支持核能發電，反對核四重啟商轉	民進黨	7分	泛綠	台灣基進	國民黨		新黨	親民黨					台灣民眾黨	1分	1分	7分	不在乎		蔡英文		維持現狀，以後走向獨立	10分	10分	0分	6分	7分	4分	10分	6分	5分	10分	0分	3分	10分	10分	8分	閱讀選舉公報
0.447977	新北市	鶯歌區	82	不同意	同意	有條件支持核能發電，反對核四重啟商轉	台灣民眾黨	1分	無特定政黨傾向	其他	國民黨	民進黨	新黨		台聯	綠黨		台灣基進		0分	0分	0分	不在乎		柯文哲		儘快宣布獨立	0分	10分	0分	0分	0分	0分	0分	0分	10分	10分	0分	5分	10分	0分	4分
0.768613	高雄市	三民區	51	同意	不同意	有條件支持核能發電，反對核四重啟商轉	民進黨	7分	泛綠	民進黨			新黨							7分	7分	7分	不在乎		蔡英文		維持現狀，以後走向獨立	6分	6分	0分	6分	8分	6分	6分	6分	5分	10分	5分	5分	5分	5分	1分
0.254869	高雄市	大寮區	79	同意	同意	支持核四	台灣民眾黨	8分	第三勢力	台灣民眾黨		民進黨	新黨		台聯	綠黨		台灣基進		0分	6分	0分	不知道		柯文哲		維持現狀，看情形再決定獨立或統一	2分	4分	2分	5分	10分	2分	4分	4分	6分	8分	4分	8分	5分	2分	5分
0.270081	花蓮縣	富里鄉	53	同意	同意	支持核四	國民黨	8分	堅定泛藍	國民黨		民進黨			台聯		時代力量	台灣基進		0分	8分	0分	江啟臣		侯友宜		維持現狀，以後走向統一	6分	6分	4分	8分	8分	2分	6分	6分	8分	8分	5分	10分	1分	1分	3分	閱讀選舉公報	閱讀候選人的傳單、快報或報刊廣告	觀看候選人的電視辯論會		參加候選人舉辦的活動
0.492154	基隆市	中山區	77	不同意	同意	支持核四	時代力量	8分	泛綠	時代力量	國民黨		新黨		台聯	綠黨				1分	4分	6分	不在乎		柯文哲		永遠維持現狀	2分	9分	7分	6分	9分	3分	5分	7分	2分	6分	1分	1分	1分	10分	2分	閱讀選舉公報	閱讀候選人的傳單、快報或報刊廣告	觀看候選人的電視辯論會
0.254869	高雄市	鳳山區	71	不同意	不同意	有條件支持核能發電，反對核四重啟商轉	民進黨	7分	泛綠	民進黨	國民黨		新黨	親民黨					台灣民眾黨	0分	0分	7分	朱立倫		蔡英文		維持現狀，以後走向獨立	9分	9分	3分	3分	6分	5分	7分	6分	0分	9分	1分	5分	10分	10分	5分			觀看候選人的電視辯論會		參加候選人舉辦的活動
0.284217	台北市	萬華區	74	同意	同意	支持核四	台灣民眾黨	9分	第三勢力	台灣民眾黨		民進黨						台灣基進		0分	1分	0分	不在乎		郭台銘		維持現狀，以後走向獨立	2分	7分	3分	8分	10分	0分	3分	7分	5分	6分	0分	10分	2分	5分	1分	閱讀選舉公報		觀看候選人的電視辯論會
4.42197	高雄市	新興區	26	不同意	不同意	有條件支持核能發電，反對核四重啟商轉	民進黨	6分	泛綠	民進黨	國民黨		新黨	親民黨					台灣民眾黨	2分	2分	6分	不在乎		陳時中	??中部長	儘快宣布獨立	6分	10分	7分	4分	6分	4分	8分	4分	9分	10分	10分	8分	8分	10分	2分
5.60369	南投縣	埔里鎮	44	不同意	不同意	有條件支持核能發電，反對核四重啟商轉	民進黨	10分	堅定泛綠	民進黨	國民黨		新黨	親民黨					台灣民眾黨	0分	0分	10分	不在乎		蔡英文		儘快宣布獨立	8分	10分	1分	5分	9分	5分	9分	5分	2分	10分	3分	4分	10分	10分	6分	閱讀選舉公報	閱讀候選人的傳單、快報或報刊廣告	觀看候選人的電視辯論會		參加候選人舉辦的活動
0.441996	台中市	大肚區	77	不同意	不同意	反對核能發電	民進黨	8分	泛綠	台灣基進	國民黨									0分	0分	8分	不在乎		蔡英文		永遠維持現狀	9分	10分	9分	6分	8分	5分	7分	4分	7分	10分	6分	7分	8分	10分	10分			觀看候選人的電視辯論會			參加候選人的後援會
0.438643	新北市	八里區	73	同意	同意	支持核四	新黨	2分	無特定政黨傾向	綠黨	國民黨	民進黨		親民黨	台聯		時代力量	台灣基進		0分	0分	0分	不在乎		侯友宜		維持現狀，看情形再決定獨立或統一	0分	5分	5分	10分	10分	10分	3分	10分	10分	3分	0分	10分	0分	0分	0分
2.41902	新竹縣	新埔鎮	52	同意	不同意	不知道	時代力量	6分	泛綠	民進黨			新黨							1分	3分	5分	不知道		陳時中	陳時中	維持現狀，看情形再決定獨立或統一	6分	7分	5分	6分	6分	3分	5分	6分	4分	4分	6分	6分	4分	8分	4分	閱讀選舉公報		觀看候選人的電視辯論會
4.67808	桃園市	平鎮區	87	不同意	同意	有條件支持核能發電，反對核四重啟商轉	民進黨	5分	無特定政黨傾向	國民黨							時代力量	台灣基進		0分	3分	3分	朱立倫		侯友宜		儘快宣布獨立	4分	4分	3分	5分	4分	5分	4分	4分	4分	0分	5分	8分	10分	7分	2分
0.779437	桃園市	桃園區	85	同意	同意	有條件支持核能發電，反對核四重啟商轉	民進黨	7分	泛綠	民進黨	國民黨									2分	2分	7分	朱立倫		侯友宜		維持現狀，以後走向獨立	3分	8分	6分	8分	7分	3分	3分	8分	3分	9分	2分	7分	3分	7分	9分	閱讀選舉公報	閱讀候選人的傳單、快報或報刊廣告	觀看候選人的電視辯論會
0.478606	桃園市	中壢區	46	同意	不同意	有條件支持核能發電，反對核四重啟商轉	台灣基進	6分	泛綠	台灣基進	國民黨		新黨	親民黨					台灣民眾黨	2分	3分	5分	不在乎		蔡英文		無意見	6分	8分	3分	6分	7分	4分	6分	7分	3分	10分	8分	5分	10分	10分	5分	閱讀選舉公報	閱讀候選人的傳單、快報或報刊廣告	觀看候選人的電視辯論會
0.425561	台北市	中山區	76	同意	不同意	反對核能發電	民進黨	6分	泛綠	民進黨	國民黨		新黨	親民黨						0分	0分	6分	朱立倫		蔡英文		維持現狀，以後走向獨立	5分	10分	5分	6分	6分	6分	4分	7分	8分	10分	5分	6分	5分	8分	7分	閱讀選舉公報	閱讀候選人的傳單、快報或報刊廣告
0.336435	台中市	北屯區	54	同意	不同意	支持核四	國民黨	1分	泛藍	無投票/廢票/無投票權		民進黨			台聯	綠黨	時代力量	台灣基進		0分	1分	0分	不在乎		侯友宜		永遠維持現狀	1分	5分	1分	5分	5分	0分	1分	5分	5分	8分	0分	8分	0分	0分	5分
0.489599	桃園市	桃園區	62	同意	同意	支持核四	國民黨	5分	泛藍	台灣民眾黨					台聯			台灣基進		4分	5分	4分	江啟臣		郭台銘		永遠維持現狀	3分	7分	3分	7分	9分	3分	3分	7分	3分	8分	2分	8分	0分	0分	3分	閱讀選舉公報	閱讀候選人的傳單、快報或報刊廣告	觀看候選人的電視辯論會		參加候選人舉辦的活動
0.50108	台中市	東勢區	69	同意	不同意	有條件支持核能發電，反對核四重啟商轉	時代力量	6分	無特定政黨傾向	時代力量	國民黨									5分	5分	6分	不在乎		柯文哲		儘快宣布獨立	6分	6分	6分	6分	6分	5分	5分	7分	7分	9分	5分	8分	7分	5分	3分			觀看候選人的電視辯論會
0.821603	台北市	士林區	42	同意	同意	支持核四	國民黨	6分	泛藍	國民黨								台灣基進		6分	6分	6分	朱立倫		侯友宜		維持現狀，看情形再決定獨立或統一	6分	5分	4分	5分	6分	3分	5分	4分	8分	5分	5分	7分	4分	3分	3分	閱讀選舉公報
0.512482	屏東縣	潮州鎮	62	同意	同意	支持核四	台灣民眾黨	8分	無特定政黨傾向	台灣民眾黨	國民黨	民進黨								1分	1分	1分	不在乎		郭台銘		維持現狀，以後走向獨立	4分	4分	5分	3分	7分	3分	4分	5分	3分	3分	0分	9分	6分	7分	6分	閱讀選舉公報
0.509672	高雄市	苓雅區	51	同意	同意	支持核四	新黨	9分	堅定泛藍	國民黨		民進黨		親民黨	台聯	綠黨	時代力量	台灣基進		0分	8分	0分	張亞中	張亞中	郭台銘		維持現狀，以後走向統一	5分	8分	5分	9分	9分	0分	4分	7分	5分	0分	10分	10分	0分	0分	10分	閱讀選舉公報		觀看候選人的電視辯論會
0.426076	桃園市	桃園區	60	同意	同意	有條件支持核能發電，反對核四重啟商轉	民進黨	4分	泛藍	國民黨					台聯	綠黨	時代力量	台灣基進	台灣民眾黨	0分	4分	0分	朱立倫		郭台銘		永遠維持現狀	3分	6分	3分	4分	3分	5分	3分	4分	10分	5分	9分	10分	5分	5分	2分			觀看候選人的電視辯論會
0.329125	新竹市	北 區	70	同意	同意	支持核四	國民黨	6分	無特定政黨傾向	國民黨						綠黨	時代力量	台灣基進		2分	4分	3分	朱立倫		柯文哲		維持現狀，看情形再決定獨立或統一	6分	7分	3分	2分	0分	2分	5分	7分	3分	3分	8分	8分	5分	2分	10分	閱讀選舉公報				參加候選人舉辦的活動
0.509672	高雄市	鳳山區	59	不同意	不同意	反對核能發電	民進黨	7分	泛綠	台灣基進	國民黨			親民黨					台灣民眾黨	2分	3分	2分	朱立倫		蔡英文		維持現狀，以後走向獨立	6分	6分	3分	2分	7分	4分	6分	7分	1分	8分	7分	6分	7分	6分	8分	閱讀選舉公報		觀看候選人的電視辯論會
0.569912	台中市	西 區	41	同意	同意	支持核四	國民黨	10分	堅定泛藍	國民黨		民進黨								0分	10分	0分	不在乎		柯文哲		維持現狀，看情形再決定獨立或統一	6分	6分	0分	10分	9分	0分	6分	10分	7分	5分	7分	10分	0分	0分	0分	閱讀選舉公報	閱讀候選人的傳單、快報或報刊廣告	觀看候選人的電視辯論會
0.353281	台中市	南 區	85	同意	同意	支持核四	親民黨	9分	第三勢力	時代力量	國民黨	民進黨	新黨	親民黨	台聯			台灣基進		1分	1分	1分	不在乎		郭台銘		維持現狀，以後走向獨立	7分	9分	2分	2分	10分	0分	5分	1分	10分	10分	1分	9分	0分	8分	8分	閱讀選舉公報	閱讀候選人的傳單、快報或報刊廣告	觀看候選人的電視辯論會				提醒親友觀看候選人的電視辯論會
6.4513	嘉義縣	番路鄉	49	同意	不同意	支持核四	台灣民眾黨	3分	無特定政黨傾向	其他								台灣基進		1分	1分	1分	不知道		侯友宜		維持現狀，看情形再決定獨立或統一	3分	6分	4分	5分	5分	3分	3分	5分	5分	6分	0分	10分	0分	0分	0分	閱讀選舉公報
0.529505	新竹縣	竹東鎮	79	同意	同意	支持核四	民進黨	6分	泛綠	民進黨			新黨						台灣民眾黨	0分	4分	6分	侯友宜	侯友宜	侯友宜		維持現狀，以後走向獨立	10分	10分	0分	5分	8分	2分	3分	3分	0分	5分	5分	3分	10分	5分	5分	閱讀選舉公報	閱讀候選人的傳單、快報或報刊廣告	觀看候選人的電視辯論會		參加候選人舉辦的活動		提醒親友觀看候選人的電視辯論會
0.282534	桃園市	中壢區	59	同意	同意	支持核四	國民黨	5分	泛藍	國民黨								台灣基進		0分	2分	3分	趙少康	趙少康、郭台銘	郭台銘		維持現狀，看情形再決定獨立或統一	4分	2分	2分	9分	10分	0分	3分	9分	10分	0分	2分	10分	0分	0分	5分	閱讀選舉公報	閱讀候選人的傳單、快報或報刊廣告	觀看候選人的電視辯論會
0.281394	新北市	三重區	66	不同意	同意	反對核能發電	民進黨	7分	泛綠	民進黨	國民黨			親民黨						0分	0分	6分	不在乎		蔡英文		永遠維持現狀	0分	8分	0分	8分	8分	0分	1分	7分	0分	10分	0分	8分	3分	8分	7分	閱讀選舉公報	閱讀候選人的傳單、快報或報刊廣告	觀看候選人的電視辯論會
0.184318	宜蘭縣	礁溪鄉	61	不同意	不同意	反對核能發電	民進黨	7分	泛綠	民進黨	國民黨		新黨	親民黨					台灣民眾黨	0分	0分	6分	不在乎		蔡英文		維持現狀，以後走向獨立	10分	10分	0分	8分	8分	0分	7分	7分	6分	10分	1分	5分	0分	10分	10分	閱讀選舉公報	閱讀候選人的傳單、快報或報刊廣告	觀看候選人的電視辯論會
0.566648	台南市	北 區	85	同意	同意	有條件支持核能發電，反對核四重啟商轉	時代力量	3分	無特定政黨傾向	時代力量				親民黨						0分	1分	3分	不在乎		侯友宜		維持現狀，看情形再決定獨立或統一	4分	3分	3分	5分	4分	2分	3分	3分	3分	10分	2分	5分	10分	10分	3分	閱讀選舉公報	閱讀候選人的傳單、快報或報刊廣告	觀看候選人的電視辯論會
1.29273	高雄市	鼓山區	45	同意	同意	有條件支持核能發電，反對核四重啟商轉	民進黨	3分	堅定泛綠	民進黨							時代力量			3分	3分	3分	朱立倫		侯友宜		維持現狀，以後走向統一	4分	4分	4分	2分	2分	2分	4分	3分	3分	3分	3分	3分	1分	0分	3分	閱讀選舉公報	閱讀候選人的傳單、快報或報刊廣告	觀看候選人的電視辯論會
0.190289	新北市	淡水區	57	同意	同意	支持核四	台灣民眾黨	6分	無特定政黨傾向	台灣民眾黨		民進黨			台聯		時代力量	台灣基進		2分	4分	2分	韓國瑜		郭台銘		維持現狀，看情形再決定獨立或統一	4分	6分	5分	9分	9分	1分	4分	9分	5分	1分	1分	10分	1分	2分	7分	閱讀選舉公報	閱讀候選人的傳單、快報或報刊廣告
0.821603	台北市	松山區	37	同意	同意	支持核四	國民黨	6分	堅定泛藍	國民黨		民進黨								0分	3分	5分	韓國瑜		侯友宜		維持現狀，看情形再決定獨立或統一	0分	8分	8分	7分	8分	0分	2分	7分	4分	1分	6分	10分	0分	0分	5分	閱讀選舉公報		觀看候選人的電視辯論會
0.688746	高雄市	路竹區	81	同意	不同意	有條件支持核能發電，反對核四重啟商轉	台灣民眾黨	8分	第三勢力	民進黨	國民黨	民進黨					時代力量			0分	1分	0分	韓國瑜		侯友宜		永遠維持現狀	3分	3分	3分	10分	10分	3分	3分	10分	10分	10分	10分	10分	10分	2分	10分	閱讀選舉公報		觀看候選人的電視辯論會				提醒親友觀看候選人的電視辯論會
0.499925	新北市	淡水區	59	同意	同意	支持核四	台灣民眾黨	7分	無特定政黨傾向	其他					台聯	綠黨				7分	7分	7分	其他，請說明	對公務員好的人	侯友宜		維持現狀，看情形再決定獨立或統一	7分	5分	7分	4分	10分	4分	7分	4分	9分	1分	0分	9分	9分	9分	1分	閱讀選舉公報	閱讀候選人的傳單、快報或報刊廣告	觀看候選人的電視辯論會
1.16256	宜蘭縣	蘇澳鎮	83	不同意	不同意	有條件支持核能發電，反對核四重啟商轉	民進黨	10分	泛綠	其他	國民黨		新黨	親民黨	台聯					1分	1分	10分	不在乎		郭台銘		永遠維持現狀	6分	9分	6分	8分	9分	2分	6分	8分	2分	9分	1分	6分	5分	10分	6分	閱讀選舉公報	閱讀候選人的傳單、快報或報刊廣告	觀看候選人的電視辯論會
0.37432	新北市	新莊區	72	同意	同意	支持核四	台灣民眾黨	6分	泛藍	國民黨		民進黨								0分	6分	0分	連勝文		柯文哲		永遠維持現狀	3分	3分	5分	8分	8分	2分	4分	6分	8分	8分	10分	10分	6分	5分	2分
0.299189	新北市	永和區	84	不同意	不同意	有條件支持核能發電，反對核四重啟商轉	台灣民眾黨	8分	第三勢力	台灣民眾黨	國民黨									0分	0分	5分	朱立倫		侯友宜		永遠維持現狀	2分	10分	2分	9分	9分	0分	2分	9分	1分	10分	0分	8分	10分	10分	2分	閱讀選舉公報		觀看候選人的電視辯論會
0.424357	新北市	板橋區	65	不同意	同意	有條件支持核能發電，反對核四重啟商轉	台灣民眾黨	8分	第三勢力	台灣民眾黨	國民黨		新黨		台聯	綠黨		台灣基進		2分	2分	6分	不在乎		柯文哲		永遠維持現狀	3分	8分	5分	7分	9分	2分	3分	6分	7分	10分	6分	8分	0分	5分	6分	閱讀選舉公報	閱讀候選人的傳單、快報或報刊廣告	觀看候選人的電視辯論會
1.29273	高雄市	楠梓區	49	同意	同意	支持核四	國民黨	10分	堅定泛藍	國民黨		民進黨			台聯	綠黨	時代力量	台灣基進		0分	9分	1分	韓國瑜		柯文哲		維持現狀，看情形再決定獨立或統一	7分	10分	5分	10分	10分	0分	6分	10分	1分	5分	0分	10分	0分	0分	5分			觀看候選人的電視辯論會
0.284922	新北市	三峽區	55	同意	同意	有條件支持核能發電，反對核四重啟商轉	國民黨	7分	泛藍	國民黨		民進黨								1分	7分	1分	不在乎		郭台銘		維持現狀，看情形再決定獨立或統一	5分	7分	2分	0分	8分	8分	6分	10分	10分	2分	2分	10分	6分	6分	10分			觀看候選人的電視辯論會
0.583002	台中市	龍井區	70	同意	同意	有條件支持核能發電，反對核四重啟商轉	民進黨	8分	泛藍	民進黨		民進黨				綠黨				5分	7分	6分	朱立倫		柯文哲		維持現狀，看情形再決定獨立或統一	8分	7分	7分	7分	7分	6分	6分	6分	5分	6分	7分	5分	7分	7分	8分
3.17802	新竹縣	竹東鎮	71	同意	同意	反對核能發電	時代力量	5分	無特定政黨傾向	時代力量					台聯	綠黨		台灣基進	台灣民眾黨	3分	5分	5分	連勝文		柯文哲		維持現狀，以後走向獨立	1分	1分	1分	3分	2分	2分	2分	3分	5分	10分	5分	8分	1分	8分	5分	閱讀選舉公報
0.566648	台南市	佳里區	85	同意	同意	支持核四	時代力量	10分	第三勢力	時代力量	國民黨	民進黨	新黨					台灣基進		3分	3分	3分	不在乎		柯文哲		永遠維持現狀	4分	10分	2分	2分	10分	0分	2分	2分	3分	8分	0分	9分	5分	10分	7分	閱讀選舉公報	閱讀候選人的傳單、快報或報刊廣告	觀看候選人的電視辯論會
0.280492	基隆市	中山區	75	同意	同意	支持核四	國民黨	6分	堅定泛藍	民進黨		民進黨				綠黨	時代力量	台灣基進	台灣民眾黨	0分	3分	0分	韓國瑜		柯文哲		儘快宣布獨立	7分	8分	3分	10分	10分	0分	6分	10分	5分	10分	0分	10分	10分	10分	10分	閱讀選舉公報		觀看候選人的電視辯論會
0.569912	台中市	北屯區	44	同意	不同意	支持核四	國民黨	9分	堅定泛藍	國民黨		民進黨			台聯		時代力量	台灣基進		0分	9分	0分	連勝文		郭台銘		維持現狀，以後走向統一	6分	7分	0分	8分	10分	1分	6分	10分	10分	2分	0分	10分	0分	0分	0分	閱讀選舉公報		觀看候選人的電視辯論會
1.91223	新北市	板橋區	50	同意	同意	支持核四	台灣民眾黨	6分	無特定政黨傾向	無投票/廢票/無投票權		民進黨				綠黨	時代力量	台灣基進		6分	6分	6分	其他，請說明	能力夠的	柯文哲		維持現狀，看情形再決定獨立或統一	4分	5分	1分	10分	10分	0分	3分	10分	10分	0分	0分	10分	5分	0分	2分
2.66617	桃園市	龍潭區	86	同意	同意	有條件支持核能發電，反對核四重啟商轉	民進黨	6分	無特定政黨傾向	民進黨	國民黨									6分	6分	6分	不知道		蔡英文		維持現狀，以後走向獨立	10分	10分	4分	4分	4分	5分	8分	7分	10分	10分	5分	5分	10分	7分	7分
1.19615	屏東縣	潮州鎮	72	不同意	不同意	有條件支持核能發電，反對核四重啟商轉	民進黨	5分	無特定政黨傾向	時代力量			新黨						台灣民眾黨	0分	2分	5分	朱立倫		蔡英文		維持現狀，以後走向獨立	8分	7分	1分	4分	6分	4分	8分	4分	2分	10分	0分	8分	5分	10分	7分	閱讀選舉公報
3.17481	台中市	南屯區	88	同意	不同意	有條件支持核能發電，反對核四重啟商轉	時代力量	5分	無特定政黨傾向	民進黨		民進黨								3分	3分	3分	朱立倫		蔡英文		維持現狀，看情形再決定獨立或統一	2分	9分	9分	9分	9分	3分	3分	9分	5分	10分	10分	9分	9分	8分	8分						參加候選人的後援會	提醒親友觀看候選人的電視辯論會
0.336435	台中市	西 區	60	同意	同意	支持核四	國民黨	10分	泛藍	國民黨								台灣基進		3分	10分	3分	江啟臣		郭台銘		維持現狀，看情形再決定獨立或統一	5分	5分	5分	8分	10分	2分	5分	8分	5分	8分	0分	10分	0分	0分	0分	閱讀選舉公報	閱讀候選人的傳單、快報或報刊廣告
0.340204	新竹市	東 區	80	同意	同意	有條件支持核能發電，反對核四重啟商轉	時代力量	2分	無特定政黨傾向	時代力量		民進黨								0分	1分	0分	朱立倫		郭台銘		維持現狀，看情形再決定獨立或統一	0分	5分	7分	7分	7分	0分	0分	7分	5分	10分	0分	10分	0分	0分	5分
1.16911	嘉義縣	民雄鄉	87	同意	同意	有條件支持核能發電，反對核四重啟商轉	民進黨	7分	無特定政黨傾向	民進黨						綠黨			台灣民眾黨	4分	6分	6分	連勝文		蔡英文		維持現狀，以後走向獨立	6分	6分	7分	7分	7分	8分	4分	6分	2分	10分	7分	3分	4分	7分	9分		閱讀候選人的傳單、快報或報刊廣告
0.637881	南投縣	草屯鎮	68	同意	同意	支持核四	台灣民眾黨	10分	第三勢力	台灣民眾黨							時代力量			0分	7分	3分	江啟臣		柯文哲		永遠維持現狀	7分	8分	3分	9分	8分	0分	7分	9分	2分	7分	0分	10分	0分	0分	5分	閱讀選舉公報
4.42197	高雄市	三民區	48	不同意	不同意	反對核能發電	民進黨	8分	泛綠	民進黨	國民黨								台灣民眾黨	2分	2分	8分	江啟臣		蔡英文		維持現狀，以後走向獨立	2分	2分	2分	3分	6分	2分	7分	10分	7分	2分	7分	2分	8分	8分	2分
2.24838	基隆市	中山區	57	不同意	同意	反對核能發電	民進黨	10分	堅定泛綠	民進黨						綠黨				1分	5分	10分	其他，請說明	具有領導能力	其他，請說明	幕僚堅強 不畏惡勢力	維持現狀，看情形再決定獨立或統一	5分	10分	3分	10分	10分	3分	4分	9分	5分	10分	4分	2分	10分	10分	1分				擔任候選人或政黨的助選工作人員或義工		參加候選人的後援會
0.37432	新北市	永和區	75	不同意	不同意	支持核四	國民黨	6分	泛藍	國民黨				親民黨	台聯	綠黨		台灣基進		0分	5分	0分	不在乎		侯友宜		維持現狀，看情形再決定獨立或統一	6分	8分	2分	10分	10分	0分	5分	10分	5分	3分	0分	3分	5分	4分	2分	閱讀選舉公報	閱讀候選人的傳單、快報或報刊廣告
0.846507	台北市	松山區	68	不同意	同意	有條件支持核能發電，反對核四重啟商轉	國民黨	6分	無特定政黨傾向	國民黨		民進黨			台聯	綠黨		台灣基進	台灣民眾黨	1分	3分	2分	不在乎		柯文哲		維持現狀，看情形再決定獨立或統一	8分	7分	10分	9分	8分	8分	6分	5分	10分	5分	0分	8分	0分	0分	2分	閱讀選舉公報	閱讀候選人的傳單、快報或報刊廣告	觀看候選人的電視辯論會
0.336435	台中市	西屯區	56	同意	同意	支持核四	國民黨	8分	泛藍	國民黨		民進黨		親民黨	台聯	綠黨	時代力量	台灣基進		0分	7分	1分	朱立倫		侯友宜		維持現狀，看情形再決定獨立或統一	5分	8分	5分	9分	9分	0分	5分	9分	5分	5分	8分	10分	0分	0分	2分	閱讀選舉公報
1.0155	南投縣	南投市	82	不同意	同意	有條件支持核能發電，反對核四重啟商轉	時代力量	5分	無特定政黨傾向	時代力量	國民黨									1分	1分	3分	不在乎		侯友宜		維持現狀，看情形再決定獨立或統一	2分	5分	5分	6分	5分	4分	3分	6分	0分	9分	1分	9分	1分	5分	8分	閱讀選舉公報	閱讀候選人的傳單、快報或報刊廣告
0.853334	台中市	西屯區	37	不同意	不同意	反對核能發電	民進黨	10分	堅定泛綠	民進黨	國民黨		新黨	親民黨					台灣民眾黨	0分	0分	10分	不在乎		蔡英文		永遠維持現狀	10分	10分	0分	8分	10分	1分	8分	6分	2分	10分	10分	1分	10分	10分	6分	閱讀選舉公報		觀看候選人的電視辯論會
0.374889	台北市	文山區	63	不同意	不同意	反對核能發電	民進黨	8分	泛綠	民進黨			新黨							0分	2分	7分	郭台銘	郭台銘	蔡英文		維持現狀，以後走向獨立	8分	9分	8分	9分	8分	1分	8分	8分	2分	10分	3分	3分	3分	10分	3分	閱讀選舉公報		觀看候選人的電視辯論會
2.29042	高雄市	苓雅區	72	同意	同意	支持核四	國民黨	8分	無特定政黨傾向	國民黨			新黨	親民黨	台聯	綠黨	時代力量	台灣基進		3分	8分	3分	不在乎		侯友宜		無意見	5分	4分	5分	6分	7分	4分	5分	6分	8分	5分	0分	8分	0分	0分	10分
4.45092	彰化縣	彰化市	48	同意	同意	不知道	國民黨	8分	泛藍	國民黨			新黨							7分	7分	8分	朱立倫		蔡英文		無意見	7分	8分	7分	7分	8分	8分	8分	8分	7分	6分	8分	7分	8分	7分	8分	閱讀選舉公報	閱讀候選人的傳單、快報或報刊廣告	觀看候選人的電視辯論會
0.353281	台中市	太平區	82	不同意	不同意	支持核四	國民黨	6分	泛藍	國民黨							時代力量	台灣基進		0分	6分	2分	韓國瑜		柯文哲		維持現狀，以後走向統一	7分	5分	2分	9分	10分	2分	7分	9分	6分	4分	0分	9分	2分	2分	5分	閱讀選舉公報	閱讀候選人的傳單、快報或報刊廣告	觀看候選人的電視辯論會
0.381618	高雄市	鳳山區	80	同意	同意	有條件支持核能發電，反對核四重啟商轉	民進黨	6分	泛綠	民進黨	國民黨									0分	0分	6分	不在乎		蔡英文		維持現狀，以後走向獨立	4分	0分	5分	7分	7分	7分	3分	7分	10分	10分	0分	8分	0分	0分	6分	閱讀選舉公報		觀看候選人的電視辯論會
3.74833	台南市	北 區	69	不同意	同意	有條件支持核能發電，反對核四重啟商轉	時代力量	8分	泛綠	民進黨	國民黨			親民黨						0分	0分	7分	其他，請說明	不舔共在講都一樣	其他，請說明	都一樣不會很好，沒魄力當壞人	維持現狀，以後走向獨立	10分	10分	0分	10分	9分	0分	10分	10分	5分	10分	5分	8分	10分	10分	10分				擔任候選人或政黨的助選工作人員或義工			提醒親友觀看候選人的電視辯論會
0.28688	高雄市	美濃區	70	同意	不同意	有條件支持核能發電，反對核四重啟商轉	台灣民眾黨	8分	泛綠	無投票/廢票/無投票權					台聯					1分	4分	6分	不在乎		柯文哲		維持現狀，看情形再決定獨立或統一	2分	9分	5分	5分	8分	2分	4分	5分	4分	9分	6分	8分	5分	5分	4分	閱讀選舉公報	閱讀候選人的傳單、快報或報刊廣告	觀看候選人的電視辯論會
0.438054	高雄市	小港區	55	同意	同意	支持核四	台灣民眾黨	7分	第三勢力	台灣民眾黨								台灣基進		0分	4分	2分	不知道		侯友宜		維持現狀，以後走向統一	3分	7分	1分	8分	9分	0分	2分	6分	8分	5分	8分	10分	0分	1分	7分		閱讀候選人的傳單、快報或報刊廣告	觀看候選人的電視辯論會
0.338066	雲林縣	虎尾鎮	65	同意	同意	支持核四	國民黨	5分	無特定政黨傾向	無投票/廢票/無投票權	國民黨	民進黨	新黨	親民黨	台聯	綠黨	時代力量	台灣基進	台灣民眾黨	0分	0分	0分	朱立倫		郭台銘		維持現狀，看情形再決定獨立或統一	5分	10分	5分	10分	10分	0分	5分	10分	5分	5分	0分	10分	5分	0分	5分
0.857118	台北市	文山區	58	同意	同意	支持核四	台灣民眾黨	9分	泛藍	國民黨		民進黨			台聯	綠黨	時代力量	台灣基進		0分	9分	0分	不在乎		不知道		維持現狀，以後走向統一	7分	9分	5分	10分	10分	1分	7分	9分	10分	10分	3分	10分	1分	0分	3分	閱讀選舉公報
7.46402	宜蘭縣	宜蘭市	49	同意	同意	支持核四	國民黨	10分	泛藍	國民黨		民進黨				綠黨				8分	10分	8分	朱立倫		侯友宜		維持現狀，看情形再決定獨立或統一	5分	5分	8分	7分	5分	5分	5分	5分	10分	10分	10分	10分	10分	10分	0分	閱讀選舉公報	閱讀候選人的傳單、快報或報刊廣告	觀看候選人的電視辯論會
0.50108	台中市	大肚區	66	同意	不同意	有條件支持核能發電，反對核四重啟商轉	國民黨	2分	泛藍	國民黨						綠黨	時代力量	台灣基進		1分	2分	2分	不在乎		郭台銘		維持現狀，看情形再決定獨立或統一	2分	1分	3分	2分	2分	3分	2分	4分	6分	10分	10分	8分	0分	6分	6分			觀看候選人的電視辯論會
1.7937	新竹縣	竹東鎮	29	同意	同意	有條件支持核能發電，反對核四重啟商轉	民進黨	7分	泛綠	民進黨			新黨							5分	6分	7分	朱立倫		蔡英文		永遠維持現狀	7分	7分	6分	7分	7分	7分	7分	6分	8分	7分	6分	7分	8分	6分	7分					參加候選人舉辦的活動
0.561324	台北市	中正區	61	不同意	不同意	反對核能發電	民進黨	10分	堅定泛綠	民進黨			新黨							0分	1分	10分	不在乎		蔡英文		維持現狀，以後走向獨立	8分	9分	0分	8分	10分	0分	7分	6分	0分	10分	0分	3分	5分	10分	9分		閱讀候選人的傳單、快報或報刊廣告	觀看候選人的電視辯論會
0.509301	台北市	士林區	87	同意	同意	支持核四	台灣民眾黨	3分	無特定政黨傾向	國民黨					台聯					1分	2分	2分	朱立倫		柯文哲		永遠維持現狀	3分	2分	3分	3分	4分	3分	1分	3分	10分	1分	0分	10分	4分	8分	10分
3.00048	新北市	深坑區	59	同意	同意	反對核能發電	民進黨	9分	無特定政黨傾向	國民黨					台聯			台灣基進		4分	9分	5分	韓國瑜		柯文哲		維持現狀，以後走向統一	3分	5分	2分	5分	5分	5分	4分	4分	4分	8分	10分	9分	5分	1分	5分			觀看候選人的電視辯論會
0.145758	新竹市	北 區	65	同意	同意	有條件支持核能發電，反對核四重啟商轉	台灣民眾黨	10分	無特定政黨傾向	國民黨					台聯					10分	10分	10分	侯友宜	侯友宜	侯友宜		永遠維持現狀	5分	5分	5分	10分	9分	0分	5分	10分	10分	10分	5分	5分	5分	9分	5分
2.96333	新北市	萬里區	65	同意	同意	有條件支持核能發電，反對核四重啟商轉	台灣民眾黨	7分	泛藍	國民黨								台灣基進		0分	7分	3分	韓國瑜		郭台銘		永遠維持現狀	5分	5分	5分	8分	10分	3分	5分	8分	10分	5分	5分	10分	0分	0分	0分	閱讀選舉公報	閱讀候選人的傳單、快報或報刊廣告
4.42197	高雄市	三民區	47	不同意	不同意	反對核能發電	民進黨	8分	泛綠	民進黨			新黨						台灣民眾黨	1分	2分	8分	不知道		不知道		維持現狀，看情形再決定獨立或統一	5分	9分	2分	5分	7分	2分	6分	6分	5分	0分	6分	6分	8分	8分	6分	閱讀選舉公報
0.37432	新北市	新莊區	80	同意	不同意	有條件支持核能發電，反對核四重啟商轉	民進黨	5分	無特定政黨傾向	台灣基進	國民黨									5分	5分	5分	不在乎		郭台銘		維持現狀，以後走向獨立	5分	10分	5分	9分	10分	2分	7分	9分	5分	10分	0分	7分	5分	10分	5分	閱讀選舉公報		觀看候選人的電視辯論會
0.190289	新北市	三重區	53	不同意	同意	支持核四	國民黨	5分	無特定政黨傾向	時代力量				親民黨	台聯			台灣基進		0分	4分	2分	不在乎		不在乎		維持現狀，看情形再決定獨立或統一	0分	5分	6分	7分	8分	1分	6分	7分	5分	4分	0分	10分	10分	0分	5分	閱讀選舉公報
0.444223	桃園市	中壢區	83	同意	同意	有條件支持核能發電，反對核四重啟商轉	民進黨	7分	第三勢力	民進黨			新黨							0分	0分	6分	不在乎		蔡英文		維持現狀，以後走向獨立	7分	10分	0分	2分	6分	6分	6分	6分	6分	10分	3分	6分	6分	6分	3分	閱讀選舉公報		觀看候選人的電視辯論會
1.99424	台中市	清水區	66	同意	同意	有條件支持核能發電，反對核四重啟商轉	台灣民眾黨	8分	無特定政黨傾向	時代力量			新黨							8分	8分	8分	連勝文		郭台銘		維持現狀，以後走向獨立	6分	8分	6分	7分	7分	5分	6分	4分	5分	0分	10分	8分	0分	10分	1分	閱讀選舉公報	閱讀候選人的傳單、快報或報刊廣告	觀看候選人的電視辯論會		參加候選人舉辦的活動	參加候選人的後援會
0.846861	新北市	新莊區	47	不同意	不同意	有條件支持核能發電，反對核四重啟商轉	民進黨	10分	堅定泛綠	民進黨	國民黨		新黨	親民黨					台灣民眾黨	0分	0分	10分	不在乎		蔡英文		維持現狀，以後走向獨立	9分	10分	0分	2分	1分	0分	9分	9分	4分	10分	1分	4分	10分	10分	8分	閱讀選舉公報		觀看候選人的電視辯論會				提醒親友觀看候選人的電視辯論會
0.266738	花蓮縣	新城鄉	63	同意	同意	支持核四	台灣民眾黨	7分	泛藍	國民黨		民進黨			台聯	綠黨	時代力量	台灣基進		0分	7分	0分	不在乎		郭台銘		永遠維持現狀	4分	5分	0分	8分	9分	0分	5分	10分	5分	4分	0分	10分	5分	0分	3分	閱讀選舉公報	閱讀候選人的傳單、快報或報刊廣告	觀看候選人的電視辯論會
0.952539	苗栗縣	頭份市	61	同意	不同意	支持核四	民進黨	8分	泛綠	民進黨			新黨							1分	1分	8分	不在乎		蔡英文		維持現狀，以後走向獨立	4分	9分	5分	9分	9分	0分	3分	9分	5分	4分	3分	9分	10分	5分	8分	閱讀選舉公報	閱讀候選人的傳單、快報或報刊廣告	觀看候選人的電視辯論會
0.48265	新北市	板橋區	47	同意	不同意	支持核四	台灣民眾黨	7分	第三勢力	無投票/廢票/無投票權								台灣基進		0分	5分	5分	連勝文		郭台銘		維持現狀，看情形再決定獨立或統一	5分	4分	5分	8分	9分	3分	5分	8分	9分	1分	0分	10分	0分	1分	2分	閱讀選舉公報	閱讀候選人的傳單、快報或報刊廣告	觀看候選人的電視辯論會
0.26918	新竹縣	湖口鄉	58	同意	同意	支持核四	國民黨	6分	泛藍	無投票/廢票/無投票權								台灣基進		0分	5分	0分	韓國瑜		郭台銘		維持現狀，以後走向統一	5分	7分	2分	8分	9分	1分	2分	8分	5分	3分	1分	10分	0分	0分	1分	閱讀選舉公報		觀看候選人的電視辯論會
0.941822	台南市	永康區	66	同意	不同意	不知道	親民黨	5分	無特定政黨傾向	其他						綠黨				2分	2分	2分	不知道		郭台銘		永遠維持現狀	3分	4分	3分	4分	5分	5分	3分	3分	5分	9分	0分	9分	5分	5分	7分	閱讀選舉公報		觀看候選人的電視辯論會
0.564494	新北市	新店區	71	同意	同意	有條件支持核能發電，反對核四重啟商轉	台灣民眾黨	1分	無特定政黨傾向	無投票/廢票/無投票權							時代力量			0分	1分	1分	不在乎		郭台銘		維持現狀，看情形再決定獨立或統一	1分	1分	3分	10分	10分	0分	2分	10分	10分	10分	0分	10分	0分	0分	2分
0.535194	高雄市	大寮區	86	不同意	不同意	支持核四	新黨	9分	無特定政黨傾向	時代力量					台聯					3分	8分	3分	江啟臣		郭台銘		維持現狀，以後走向獨立	3分	3分	7分	8分	7分	9分	8分	8分	8分	8分	7分	9分	8分	9分	8分					參加候選人舉辦的活動
0.31622	台南市	安平區	72	同意	同意	有條件支持核能發電，反對核四重啟商轉	台灣民眾黨	1分	無特定政黨傾向	無投票/廢票/無投票權			新黨		台聯	綠黨		台灣基進		1分	1分	1分	不在乎		柯文哲		維持現狀，以後走向獨立	3分	8分	10分	10分	10分	0分	3分	10分	5分	10分	0分	10分	10分	5分	10分
0.31622	台南市	善化區	77	不同意	不同意	支持核四	台灣民眾黨	10分	第三勢力	台灣民眾黨								台灣基進		0分	2分	3分	朱立倫		柯文哲		儘快宣布獨立	2分	10分	4分	4分	0分	2分	2分	4分	8分	10分	2分	10分	8分	2分	10分
0.191598	高雄市	前鎮區	69	同意	不同意	支持核四	國民黨	7分	泛藍	國民黨			新黨		台聯	綠黨	時代力量	台灣基進		1分	7分	5分	朱立倫		侯友宜		維持現狀，看情形再決定獨立或統一	5分	3分	7分	8分	8分	0分	2分	7分	5分	10分	0分	9分	1分	1分	7分	閱讀選舉公報	閱讀候選人的傳單、快報或報刊廣告	觀看候選人的電視辯論會				提醒親友觀看候選人的電視辯論會
2.20931	南投縣	鹿谷鄉	55	同意	同意	支持核四	國民黨	10分	堅定泛藍	國民黨		民進黨			台聯		時代力量			10分	10分	10分	朱立倫		侯友宜		維持現狀，以後走向統一	6分	8分	3分	8分	7分	2分	6分	8分	7分	6分	8分	9分	0分	3分	3分			觀看候選人的電視辯論會
3.00048	新北市	土城區	52	不同意	不同意	反對核能發電	民進黨	9分	堅定泛綠	民進黨	國民黨								台灣民眾黨	0分	1分	9分	不在乎		蔡英文		維持現狀，以後走向獨立	7分	5分	0分	7分	7分	1分	9分	5分	8分	10分	6分	5分	9分	10分	10分	閱讀選舉公報		觀看候選人的電視辯論會
0.371183	桃園市	平鎮區	71	不同意	同意	有條件支持核能發電，反對核四重啟商轉	民進黨	9分	堅定泛綠	民進黨			新黨							0分	1分	9分	不在乎		蔡英文		維持現狀，以後走向獨立	10分	10分	0分	4分	8分	6分	7分	6分	5分	10分	7分	7分	0分	10分	2分	閱讀選舉公報	閱讀候選人的傳單、快報或報刊廣告	觀看候選人的電視辯論會
0.31622	台南市	安南區	71	不同意	同意	反對核能發電	時代力量	10分	無特定政黨傾向	民進黨	國民黨		新黨	親民黨					台灣民眾黨	0分	0分	6分	習近平	習近平	其他，請說明	怕死的臺灣人民	儘快宣布獨立	7分	10分	2分	9分	8分	0分	5分	9分	8分	10分	0分	10分	0分	10分	8分	閱讀選舉公報	閱讀候選人的傳單、快報或報刊廣告
2.96333	新北市	新莊區	68	同意	同意	支持核四	民進黨	6分	無特定政黨傾向	民進黨	國民黨									1分	1分	5分	不知道		郭台銘		維持現狀，看情形再決定獨立或統一	7分	7分	6分	6分	6分	1分	3分	3分	7分	10分	10分	6分	2分	3分	6分
2.84175	台南市	南 區	77	同意	同意	有條件支持核能發電，反對核四重啟商轉	時代力量	10分	第三勢力	民進黨						綠黨				0分	3分	6分	連勝文		柯文哲		維持現狀，以後走向獨立	4分	8分	1分	5分	5分	1分	4分	1分	3分	10分	5分	10分	10分	10分	10分
0.786024	新北市	新莊區	87	不同意	同意	支持核四	台灣基進	8分	泛綠	台灣基進	國民黨		新黨		台聯	綠黨			台灣民眾黨	0分	0分	5分	侯友宜	侯友宜	不知道		維持現狀，以後走向獨立	8分	5分	5分	8分	8分	0分	5分	5分	5分	10分	5分	10分	10分	5分	5分	閱讀選舉公報
0.46802	花蓮縣	花蓮市	62	同意	同意	支持核四	國民黨	5分	無特定政黨傾向	無投票/廢票/無投票權		民進黨								0分	5分	0分	江啟臣		侯友宜		維持現狀，以後走向統一	5分	3分	5分	9分	9分	2分	3分	7分	2分	5分	0分	10分	0分	0分	10分	閱讀選舉公報	閱讀候選人的傳單、快報或報刊廣告
2.74112	高雄市	大樹區	82	同意	同意	有條件支持核能發電，反對核四重啟商轉	民進黨	3分	無特定政黨傾向	無投票/廢票/無投票權				親民黨	台聯					3分	3分	3分	不在乎		蔡英文		永遠維持現狀	5分	5分	6分	6分	5分	4分	2分	7分	1分	10分	9分	10分	10分	10分	1分
0.319914	台北市	大安區	63	不同意	不同意	有條件支持核能發電，反對核四重啟商轉	民進黨	9分	泛綠	民進黨	國民黨									9分	9分	9分	江啟臣		蔡英文		維持現狀，以後走向獨立	6分	8分	7分	8分	9分	3分	2分	9分	1分	7分	8分	2分	9分	9分	2分		閱讀候選人的傳單、快報或報刊廣告	觀看候選人的電視辯論會
3.25018	基隆市	中山區	39	不同意	不同意	支持核四	國民黨	5分	無特定政黨傾向	國民黨			新黨		台聯	綠黨	時代力量	台灣基進		1分	5分	1分	朱立倫		柯文哲		永遠維持現狀	6分	8分	2分	4分	6分	5分	5分	4分	4分	0分	3分	7分	3分	2分	2分	閱讀選舉公報	閱讀候選人的傳單、快報或報刊廣告	觀看候選人的電視辯論會
0.821603	台北市	士林區	36	不同意	不同意	反對核能發電	民進黨	8分	堅定泛綠	民進黨	國民黨		新黨	親民黨					台灣民眾黨	0分	0分	8分	江啟臣		蔡英文		維持現狀，以後走向獨立	7分	9分	2分	7分	9分	2分	8分	7分	2分	10分	1分	2分	10分	10分	8分	閱讀選舉公報	閱讀候選人的傳單、快報或報刊廣告	觀看候選人的電視辯論會
0.432631	高雄市	鼓山區	61	同意	同意	支持核四	國民黨	5分	無特定政黨傾向	無投票/廢票/無投票權		民進黨			台聯	綠黨	時代力量	台灣基進		1分	5分	1分	不在乎		侯友宜		維持現狀，以後走向統一	1分	5分	2分	10分	10分	0分	3分	10分	7分	5分	0分	10分	0分	0分	6分
0.282534	桃園市	平鎮區	58	同意	同意	支持核四	國民黨	7分	泛藍	國民黨		民進黨			台聯	綠黨	時代力量	台灣基進	台灣民眾黨	0分	7分	0分	郭台銘	郭台銘	郭台銘		維持現狀，看情形再決定獨立或統一	2分	8分	3分	3分	10分	1分	2分	3分	9分	5分	1分	10分	1分	3分	3分
0.779437	桃園市	中壢區	87	同意	同意	支持核四	國民黨	5分	無特定政黨傾向	無投票/廢票/無投票權								台灣基進		0分	3分	3分	不知道		郭台銘		維持現狀，看情形再決定獨立或統一	4分	6分	5分	6分	8分	2分	5分	7分	6分	4分	0分	10分	10分	0分	3分
0.441996	台中市	大里區	73	同意	同意	支持核四	民進黨	7分	無特定政黨傾向	民進黨			新黨	親民黨	台聯	綠黨				4分	4分	6分	不在乎		蔡英文		維持現狀，以後走向獨立	2分	7分	5分	5分	5分	3分	0分	5分	5分	8分	7分	6分	8分	8分	7分	閱讀選舉公報	閱讀候選人的傳單、快報或報刊廣告
0.857118	台北市	內湖區	57	同意	同意	支持核四	新黨	7分	泛藍	新黨		民進黨			台聯		時代力量	台灣基進		7分	7分	7分	不在乎		郭台銘		永遠維持現狀	5分	8分	3分	8分	10分	2分	3分	4分	6分	2分	1分	10分	2分	1分	5分
0.254869	高雄市	梓官區	75	同意	同意	支持核四	台灣民眾黨	8分	無特定政黨傾向	國民黨		民進黨			台聯	綠黨	時代力量	台灣基進		0分	6分	0分	不在乎		侯友宜		永遠維持現狀	7分	8分	3分	10分	10分	10分	7分	10分	7分	10分	7分	10分	0分	0分	10分
3.00048	新北市	板橋區	56	不同意	不同意	支持核四	國民黨	2分	無特定政黨傾向	無投票/廢票/無投票權								台灣基進		0分	2分	1分	不在乎		侯友宜		儘快宣布獨立	1分	2分	2分	2分	1分	3分	2分	2分	10分	10分	0分	10分	10分	0分	9分
0.517949	台中市	北 區	78	同意	同意	支持核四	國民黨	3分	泛藍	國民黨		民進黨			台聯	綠黨	時代力量	台灣基進		0分	3分	0分	韓國瑜		韓國瑜	韓國瑜	永遠維持現狀	3分	7分	8分	10分	10分	0分	3分	10分	10分	4分	1分	10分	0分	0分	0分	閱讀選舉公報	閱讀候選人的傳單、快報或報刊廣告	觀看候選人的電視辯論會		參加候選人舉辦的活動		提醒親友觀看候選人的電視辯論會
9.83227	南投縣	名間鄉	49	不同意	同意	支持核四	國民黨	6分	泛藍	國民黨					台聯			台灣基進		0分	6分	5分	朱立倫		郭台銘		維持現狀，以後走向獨立	4分	7分	4分	6分	7分	3分	4分	6分	5分	4分	2分	7分	0分	2分	1分	閱讀選舉公報	閱讀候選人的傳單、快報或報刊廣告	觀看候選人的電視辯論會
0.952539	苗栗縣	卓蘭鎮	66	同意	同意	支持核四	台灣民眾黨	7分	無特定政黨傾向	無投票/廢票/無投票權							時代力量			7分	7分	7分	不知道		柯文哲		維持現狀，以後走向獨立	2分	7分	2分	2分	5分	2分	2分	7分	4分	2分	0分	8分	0分	10分	3分
3.25018	基隆市	七堵區	44	同意	同意	支持核四	國民黨	7分	泛藍	國民黨		民進黨			台聯		時代力量	台灣基進		3分	6分	4分	馬英九	馬總統	侯友宜		維持現狀，以後走向統一	5分	8分	5分	7分	8分	2分	4分	4分	5分	5分	7分	7分	5分	2分	7分	閱讀選舉公報	閱讀候選人的傳單、快報或報刊廣告	觀看候選人的電視辯論會
0.503362	高雄市	小港區	70	同意	同意	有條件支持核能發電，反對核四重啟商轉	國民黨	6分	無特定政黨傾向	國民黨		民進黨								0分	6分	0分	不在乎		侯友宜		永遠維持現狀	5分	5分	5分	6分	7分	7分	3分	7分	7分	7分	8分	10分	0分	0分	0分			觀看候選人的電視辯論會
0.760966	台東縣	臺東市	73	不同意	不同意	支持核四	民進黨	8分	泛綠	民進黨	國民黨									7分	7分	8分	朱立倫		郭台銘		維持現狀，看情形再決定獨立或統一	6分	8分	8分	8分	9分	6分	7分	9分	6分	10分	2分	8分	9分	10分	9分	閱讀選舉公報
0.928136	台中市	大肚區	81	同意	同意	有條件支持核能發電，反對核四重啟商轉	國民黨	9分	泛藍	國民黨						綠黨				4分	9分	8分	朱立倫		郭台銘		維持現狀，以後走向統一	2分	2分	2分	8分	1分	1分	2分	8分	0分	0分	6分	3分	3分	2分	2分
0.542879	苗栗縣	三義鄉	68	同意	同意	支持核四	國民黨	8分	泛藍	國民黨				親民黨						3分	3分	3分	朱立倫		蔡英文		維持現狀，以後走向獨立	3分	8分	8分	3分	3分	3分	3分	3分	8分	8分	3分	3分	3分	3分	3分				擔任候選人或政黨的助選工作人員或義工
1.36326	屏東縣	屏東市	51	同意	同意	支持核四	國民黨	4分	泛綠	民進黨					台聯			台灣基進		1分	4分	4分	張亞中	張亞ㄓㄨㄥ	郭台銘		維持現狀，以後走向統一	5分	7分	5分	8分	9分	0分	5分	8分	9分	0分	7分	10分	0分	2分	5分	閱讀選舉公報	閱讀候選人的傳單、快報或報刊廣告	觀看候選人的電視辯論會
0.221911	台中市	清水區	68	同意	同意	支持核四	國民黨	10分	堅定泛藍	國民黨		民進黨								0分	10分	0分	朱立倫		郭台銘		永遠維持現狀	6分	6分	6分	10分	10分	0分	6分	10分	6分	8分	6分	10分	0分	0分	0分
0.281394	新北市	新莊區	70	同意	同意	支持核四	台灣民眾黨	8分	第三勢力	台灣民眾黨		民進黨			台聯	綠黨		台灣基進		1分	5分	1分	江啟臣		柯文哲		維持現狀，以後走向統一	3分	7分	2分	5分	7分	1分	5分	3分	3分	5分	2分	10分	2分	1分	7分			觀看候選人的電視辯論會
0.28688	高雄市	旗津區	62	不同意	同意	有條件支持核能發電，反對核四重啟商轉	國民黨	6分	無特定政黨傾向	國民黨			新黨	親民黨	台聯	綠黨		台灣基進	台灣民眾黨	2分	5分	5分	朱立倫		侯友宜		維持現狀，看情形再決定獨立或統一	3分	8分	3分	5分	5分	3分	3分	5分	8分	10分	3分	10分	0分	5分	3分	閱讀選舉公報	閱讀候選人的傳單、快報或報刊廣告
0.753914	新北市	淡水區	52	同意	同意	支持核四	親民黨	4分	無特定政黨傾向	國民黨		民進黨								0分	4分	0分	朱立倫		柯文哲		維持現狀，看情形再決定獨立或統一	4分	3分	2分	6分	7分	1分	4分	8分	8分	4分	3分	8分	5分	2分	3分
0.438054	高雄市	三民區	60	同意	同意	支持核四	國民黨	5分	無特定政黨傾向	國民黨					台聯		時代力量	台灣基進		5分	5分	5分	江啟臣		郭台銘		維持現狀，看情形再決定獨立或統一	5分	5分	3分	4分	4分	0分	3分	3分	5分	10分	0分	10分	5分	5分	10分	閱讀選舉公報
0.279036	桃園市	龜山區	61	同意	同意	支持核四	國民黨	10分	泛藍	國民黨		民進黨								10分	10分	10分	韓國瑜		不在乎		維持現狀，看情形再決定獨立或統一	4分	7分	5分	10分	10分	10分	5分	10分	8分	5分	5分	10分	10分	0分	10分
0.610506	台南市	東 區	45	不同意	不同意	反對核能發電	民進黨	8分	泛綠	民進黨			新黨							0分	1分	8分	江啟臣		蔡英文		維持現狀，以後走向獨立	8分	9分	3分	8分	8分	2分	8分	8分	6分	10分	7分	8分	10分	10分	7分			觀看候選人的電視辯論會
0.447977	新北市	新莊區	82	不同意	不同意	有條件支持核能發電，反對核四重啟商轉	台灣基進	8分	堅定泛綠	台灣基進	國民黨		新黨	親民黨						0分	0分	7分	不在乎		蔡英文		儘快宣布獨立	6分	9分	4分	8分	9分	1分	6分	8分	0分	9分	5分	1分	7分	10分	1分	閱讀選舉公報		觀看候選人的電視辯論會
0.224693	台中市	西屯區	51	不同意	不同意	反對核能發電	民進黨	10分	堅定泛綠	民進黨									台灣民眾黨	10分	10分	10分	朱立倫		蔡英文		維持現狀，以後走向獨立	10分	10分	0分	0分	9分	10分	10分	0分	0分	10分	0分	0分	10分	10分	10分	閱讀選舉公報	閱讀候選人的傳單、快報或報刊廣告	觀看候選人的電視辯論會	擔任候選人或政黨的助選工作人員或義工
1.34638	屏東縣	內埔鄉	62	同意	同意	有條件支持核能發電，反對核四重啟商轉	台聯	4分	無特定政黨傾向	國民黨		民進黨								0分	4分	3分	朱立倫		郭台銘		維持現狀，以後走向獨立	5分	5分	6分	8分	7分	4分	6分	8分	7分	10分	0分	10分	5分	5分	5分			觀看候選人的電視辯論會	擔任候選人或政黨的助選工作人員或義工
0.656784	新北市	蘆洲區	80	同意	同意	不知道	台灣民眾黨	8分	無特定政黨傾向	台灣民眾黨	國民黨									8分	8分	8分	不知道		蔡英文		維持現狀，以後走向獨立	5分	7分	3分	9分	8分	3分	6分	8分	3分	10分	2分	10分	7分	8分	10分	閱讀選舉公報	閱讀候選人的傳單、快報或報刊廣告
0.583002	台中市	南屯區	67	不同意	不同意	不知道	民進黨	7分	無特定政黨傾向	民進黨	國民黨									3分	3分	7分	朱立倫		侯友宜		維持現狀，以後走向獨立	5分	5分	5分	4分	6分	6分	6分	7分	3分	7分	8分	6分	6分	5分	7分			觀看候選人的電視辯論會		參加候選人舉辦的活動
0.33227	台中市	西屯區	63	同意	不同意	反對核能發電	民進黨	8分	無特定政黨傾向	無投票/廢票/無投票權									台灣民眾黨	8分	8分	8分	連勝文		不在乎		維持現狀，以後走向獨立	10分	10分	0分	8分	9分	0分	10分	8分	10分	10分	9分	4分	10分	10分	10分	閱讀選舉公報	閱讀候選人的傳單、快報或報刊廣告
0.236974	花蓮縣	吉安鄉	74	不同意	不同意	有條件支持核能發電，反對核四重啟商轉	民進黨	8分	堅定泛綠	民進黨	國民黨		新黨	親民黨					台灣民眾黨	1分	1分	8分	不在乎		陳時中	陳時中	維持現狀，以後走向獨立	8分	5分	3分	3分	8分	5分	6分	5分	2分	10分	0分	10分	5分	6分	10分	閱讀選舉公報
0.37432	新北市	新店區	75	同意	同意	有條件支持核能發電，反對核四重啟商轉	台灣民眾黨	5分	無特定政黨傾向	台灣民眾黨		民進黨						台灣基進		2分	3分	2分	不在乎		其他，請說明	柯侯同等	維持現狀，看情形再決定獨立或統一	3分	7分	2分	5分	8分	2分	2分	5分	5分	0分	0分	10分	3分	3分	6分	閱讀選舉公報	閱讀候選人的傳單、快報或報刊廣告	觀看候選人的電視辯論會
0.89022	台中市	南 區	54	同意	同意	有條件支持核能發電，反對核四重啟商轉	民進黨	9分	泛綠	民進黨									台灣民眾黨	1分	4分	8分	不知道		蔡英文		維持現狀，看情形再決定獨立或統一	2分	2分	2分	3分	1分	2分	3分	8分	10分	9分	10分	10分	10分	10分	10分	閱讀選舉公報	閱讀候選人的傳單、快報或報刊廣告	觀看候選人的電視辯論會				提醒親友觀看候選人的電視辯論會
2.01923	台中市	東 區	51	同意	同意	支持核四	國民黨	9分	堅定泛藍	國民黨		民進黨			台聯	綠黨	時代力量	台灣基進		5分	9分	5分	朱立倫		侯友宜		維持現狀，以後走向統一	9分	9分	5分	9分	9分	1分	8分	9分	5分	5分	5分	10分	0分	1分	3分	閱讀選舉公報	閱讀候選人的傳單、快報或報刊廣告	觀看候選人的電視辯論會		參加候選人舉辦的活動
0.517949	台中市	大雅區	77	同意	同意	有條件支持核能發電，反對核四重啟商轉	民進黨	6分	無特定政黨傾向	國民黨								台灣基進		0分	6分	5分	朱立倫		陳時中	陳時中	維持現狀，看情形再決定獨立或統一	4分	5分	5分	4分	4分	3分	4分	5分	0分	9分	0分	3分	5分	6分	5分			觀看候選人的電視辯論會
0.288759	彰化縣	彰化市	70	同意	同意	反對核能發電	台灣民眾黨	8分	第三勢力	台灣民眾黨			新黨							8分	8分	8分	其他，請說明	經驗老練	其他，請說明	看經濟就知道	維持現狀，看情形再決定獨立或統一	6分	8分	8分	8分	9分	5分	6分	8分	6分	10分	8分	10分	0分	8分	6分	閱讀選舉公報	閱讀候選人的傳單、快報或報刊廣告	觀看候選人的電視辯論會		參加候選人舉辦的活動		提醒親友觀看候選人的電視辯論會
0.213503	基隆市	仁愛區	56	不同意	不同意	反對核能發電	民進黨	10分	堅定泛綠	民進黨	國民黨		新黨						台灣民眾黨	0分	0分	10分	張亞中	張亞中	蔡英文		儘快宣布獨立	10分	10分	0分	6分	9分	1分	10分	6分	8分	10分	7分	0分	0分	10分	0分	閱讀選舉公報	閱讀候選人的傳單、快報或報刊廣告	觀看候選人的電視辯論會		參加候選人舉辦的活動	參加候選人的後援會	提醒親友觀看候選人的電視辯論會
0.89022	台中市	北 區	58	不同意	不同意	反對核能發電	民進黨	8分	泛綠	民進黨	國民黨		新黨						台灣民眾黨	0分	0分	8分	不在乎		蔡英文		儘快宣布獨立	9分	9分	1分	4分	8分	2分	8分	3分	3分	10分	1分	5分	10分	10分	7分		閱讀候選人的傳單、快報或報刊廣告					提醒親友觀看候選人的電視辯論會
0.561324	台北市	南港區	65	同意	同意	支持核四	台灣民眾黨	8分	無特定政黨傾向	台灣民眾黨		民進黨					時代力量			2分	6分	2分	張亞中	張亞中	郭台銘		無意見	5分	8分	4分	9分	8分	2分	8分	8分	5分	5分	5分	10分	0分	5分	0分	閱讀選舉公報	閱讀候選人的傳單、快報或報刊廣告	觀看候選人的電視辯論會
0.786024	新北市	汐止區	83	不同意	不同意	有條件支持核能發電，反對核四重啟商轉	民進黨	10分	泛綠	民進黨	國民黨									0分	0分	10分	不在乎		蔡英文		維持現狀，以後走向獨立	10分	5分	0分	10分	10分	0分	0分	10分	0分	10分	10分	5分	5分	10分	5分	閱讀選舉公報		觀看候選人的電視辯論會
0.473478	台南市	安平區	78	不同意	不同意	反對核能發電	台灣基進	7分	泛綠	台灣基進	國民黨		新黨						台灣民眾黨	0分	0分	6分	不在乎		陳時中	陳時中	維持現狀，以後走向獨立	8分	10分	1分	4分	8分	6分	4分	5分	5分	7分	5分	5分	0分	8分	3分	閱讀選舉公報	閱讀候選人的傳單、快報或報刊廣告	觀看候選人的電視辯論會
0.524959	新北市	泰山區	86	同意	同意	不知道	國民黨	7分	泛藍	國民黨						綠黨				5分	7分	7分	不知道		郭台銘		永遠維持現狀	7分	5分	8分	6分	5分	4分	3分	2分	6分	3分	2分	7分	9分	8分	8分	閱讀選舉公報	閱讀候選人的傳單、快報或報刊廣告	觀看候選人的電視辯論會				提醒親友觀看候選人的電視辯論會
3.40094	台南市	安南區	89	同意	同意	有條件支持核能發電，反對核四重啟商轉	民進黨	7分	泛綠	無投票/廢票/無投票權			新黨	親民黨	台聯			台灣基進	台灣民眾黨	0分	3分	6分	不知道		不知道		儘快宣布獨立	8分	7分	4分	6分	5分	4分	5分	6分	8分	10分	4分	10分	10分	7分	8分
1.28687	台中市	太平區	50	同意	同意	支持核四	國民黨	6分	泛藍	無投票/廢票/無投票權					台聯	綠黨		台灣基進		3分	6分	5分	不知道		侯友宜		維持現狀，看情形再決定獨立或統一	3分	8分	4分	9分	9分	1分	4分	8分	9分	2分	5分	10分	1分	1分	1分
1.26801	新北市	板橋區	37	同意	同意	有條件支持核能發電，反對核四重啟商轉	台聯	10分	無特定政黨傾向	台聯	國民黨									0分	0分	5分	朱立倫		侯友宜		儘快宣布獨立	9分	10分	1分	5分	10分	0分	5分	5分	5分	10分	10分	10分	10分	10分	6分
0.456712	高雄市	楠梓區	84	同意	同意	有條件支持核能發電，反對核四重啟商轉	時代力量	8分	第三勢力	時代力量	國民黨				台聯			台灣基進		0分	1分	3分	不在乎		不在乎		儘快宣布獨立	5分	9分	1分	7分	10分	1分	6分	6分	8分	6分	1分	8分	5分	7分	5分	閱讀選舉公報	閱讀候選人的傳單、快報或報刊廣告	觀看候選人的電視辯論會
0.281394	新北市	三重區	67	同意	同意	支持核四	國民黨	8分	泛藍	國民黨							時代力量	台灣基進	台灣民眾黨	0分	8分	2分	朱立倫		侯友宜		維持現狀，以後走向獨立	2分	3分	5分	8分	10分	3分	0分	8分	0分	10分	0分	8分	0分	0分	2分	閱讀選舉公報
0.893624	台北市	大安區	85	不同意	同意	有條件支持核能發電，反對核四重啟商轉	國民黨	4分	無特定政黨傾向	其他					台聯	綠黨		台灣基進	台灣民眾黨	1分	3分	3分	朱立倫		郭台銘		維持現狀，以後走向獨立	7分	6分	5分	7分	5分	3分	5分	5分	8分	3分	1分	6分	0分	5分	5分	閱讀選舉公報
1.42553	嘉義市	西 區	74	不同意	同意	有條件支持核能發電，反對核四重啟商轉	綠黨	6分	無特定政黨傾向	綠黨				親民黨	台聯					1分	2分	5分	不在乎		不知道		維持現狀，以後走向獨立	6分	6分	3分	6分	7分	2分	6分	6分	5分	10分	0分	7分	0分	9分	5分		閱讀候選人的傳單、快報或報刊廣告	觀看候選人的電視辯論會
0.566648	台南市	安南區	86	同意	同意	有條件支持核能發電，反對核四重啟商轉	民進黨	5分	無特定政黨傾向	台灣基進	國民黨		新黨	親民黨	台聯				台灣民眾黨	0分	0分	3分	不在乎		郭台銘		維持現狀，以後走向獨立	5分	9分	5分	8分	9分	4分	6分	6分	0分	10分	8分	10分	10分	10分	10分	閱讀選舉公報		觀看候選人的電視辯論會
0.323925	台北市	文山區	56	同意	同意	支持核四	國民黨	7分	泛藍	國民黨		民進黨			台聯	綠黨	時代力量	台灣基進	台灣民眾黨	1分	6分	1分	張亞中	張亞中	其他，請說明	全國人民	維持現狀，以後走向統一	4分	7分	6分	10分	10分	0分	4分	10分	5分	0分	2分	10分	0分	1分	6分			觀看候選人的電視辯論會		參加候選人舉辦的活動		提醒親友觀看候選人的電視辯論會
0.381618	高雄市	仁武區	73	不同意	同意	有條件支持核能發電，反對核四重啟商轉	民進黨	8分	泛綠	台灣基進	國民黨		新黨		台聯	綠黨				7分	7分	8分	不在乎		郭台銘		維持現狀，以後走向獨立	7分	10分	3分	5分	6分	6分	6分	6分	5分	9分	0分	9分	0分	7分	2分		閱讀候選人的傳單、快報或報刊廣告	觀看候選人的電視辯論會
0.499925	新北市	新莊區	55	同意	同意	有條件支持核能發電，反對核四重啟商轉	國民黨	7分	泛藍	國民黨									台灣民眾黨	2分	7分	3分	不知道		不知道		永遠維持現狀	4分	4分	5分	5分	2分	5分	3分	3分	5分	5分	5分	5分	0分	6分	5分
0.759098	高雄市	三民區	64	同意	同意	支持核四	國民黨	8分	泛藍	國民黨		民進黨	新黨			綠黨	時代力量	台灣基進		8分	8分	8分	江啟臣		郭台銘		維持現狀，看情形再決定獨立或統一	5分	9分	5分	10分	10分	0分	5分	10分	6分	0分	0分	7分	0分	7分	5分	閱讀選舉公報	閱讀候選人的傳單、快報或報刊廣告	觀看候選人的電視辯論會				提醒親友觀看候選人的電視辯論會
2.174	台北市	中山區	46	同意	同意	有條件支持核能發電，反對核四重啟商轉	國民黨	10分	堅定泛藍	國民黨		民進黨								0分	10分	0分	朱立倫		侯友宜		維持現狀，看情形再決定獨立或統一	4分	5分	4分	4分	4分	3分	4分	4分	10分	10分	10分	10分	8分	10分	6分			觀看候選人的電視辯論會
0.224693	台中市	北 區	53	不同意	同意	有條件支持核能發電，反對核四重啟商轉	綠黨	7分	無特定政黨傾向	民進黨			新黨							6分	6分	6分	不在乎		不知道		維持現狀，看情形再決定獨立或統一	5分	9分	3分	7分	6分	3分	4分	6分	5分	10分	7分	9分	8分	5分	7分
0.583002	台中市	和平區	61	同意	同意	有條件支持核能發電，反對核四重啟商轉	民進黨	5分	無特定政黨傾向	台灣民眾黨				親民黨						1分	2分	4分	不在乎		陳時中	陳時中	永遠維持現狀	4分	7分	5分	5分	5分	4分	3分	3分	6分	9分	0分	7分	0分	2分	5分	閱讀選舉公報	閱讀候選人的傳單、快報或報刊廣告
0.425561	台北市	中山區	73	同意	同意	反對核能發電	國民黨	7分	無特定政黨傾向	國民黨		民進黨								6分	7分	6分	韓國瑜		郭台銘		維持現狀，看情形再決定獨立或統一	8分	8分	7分	9分	9分	9分	9分	9分	7分	5分	6分	7分	9分	8分	5分
0.447977	新北市	板橋區	84	同意	同意	支持核四	國民黨	8分	泛藍	國民黨		民進黨								2分	8分	2分	朱立倫		侯友宜		維持現狀，以後走向獨立	8分	9分	9分	8分	8分	8分	8分	8分	9分	2分	9分	2分	5分	7分	4分	閱讀選舉公報			擔任候選人或政黨的助選工作人員或義工	參加候選人舉辦的活動
2.84175	台南市	永康區	72	同意	同意	支持核四	民進黨	7分	無特定政黨傾向	時代力量	國民黨									7分	7分	7分	江啟臣		不在乎		維持現狀，看情形再決定獨立或統一	4分	3分	6分	6分	6分	6分	0分	5分	4分	0分	0分	8分	10分	7分	7分
0.561324	台北市	中山區	68	同意	同意	有條件支持核能發電，反對核四重啟商轉	民進黨	9分	無特定政黨傾向	民進黨				親民黨						0分	2分	9分	朱立倫		蔡英文		維持現狀，以後走向獨立	9分	7分	1分	8分	9分	3分	7分	6分	2分	10分	0分	5分	5分	5分	5分		閱讀候選人的傳單、快報或報刊廣告	觀看候選人的電視辯論會
0.779437	桃園市	中壢區	83	不同意	不同意	有條件支持核能發電，反對核四重啟商轉	民進黨	7分	泛綠	台灣基進	國民黨		新黨	親民黨					台灣民眾黨	0分	0分	6分	不在乎		蔡英文		維持現狀，以後走向獨立	7分	9分	2分	5分	7分	2分	6分	4分	1分	4分	4分	5分	1分	8分	1分	閱讀選舉公報		觀看候選人的電視辯論會
0.493736	新北市	永和區	61	同意	同意	有條件支持核能發電，反對核四重啟商轉	國民黨	8分	泛藍	台灣民眾黨					台聯					1分	7分	3分	朱立倫		郭台銘		永遠維持現狀	8分	5分	6分	7分	9分	8分	8分	9分	2分	7分	5分	10分	5分	4分	2分	閱讀選舉公報			擔任候選人或政黨的助選工作人員或義工		參加候選人的後援會
0.484237	宜蘭縣	蘇澳鎮	65	同意	同意	不知道	台灣民眾黨	3分	無特定政黨傾向	其他								台灣基進		2分	2分	3分	不在乎		柯文哲		維持現狀，看情形再決定獨立或統一	0分	7分	0分	5分	5分	0分	0分	5分	8分	0分	4分	8分	0分	0分	1分
0.379589	台北市	士林區	57	不同意	不同意	支持核四	國民黨	6分	無特定政黨傾向	國民黨							時代力量			2分	6分	2分	朱立倫		柯文哲		維持現狀，以後走向統一	5分	9分	5分	7分	7分	1分	3分	4分	6分	0分	0分	10分	0分	0分	0分	閱讀選舉公報	閱讀候選人的傳單、快報或報刊廣告
0.952539	苗栗縣	苗栗市	70	同意	同意	支持核四	國民黨	8分	泛藍	國民黨		民進黨						台灣基進		0分	8分	0分	朱立倫		侯友宜		永遠維持現狀	2分	5分	2分	1分	1分	1分	2分	0分	0分	8分	1分	10分	6分	5分	9分	閱讀選舉公報
1.72182	高雄市	三民區	65	同意	同意	支持核四	國民黨	8分	泛藍	國民黨		民進黨			台聯		時代力量	台灣基進		0分	0分	0分	韓國瑜		柯文哲		維持現狀，看情形再決定獨立或統一	5分	8分	5分	8分	10分	3分	5分	5分	5分	5分	0分	10分	0分	5分	10分			觀看候選人的電視辯論會
0.193892	新竹市	北 區	71	不同意	同意	有條件支持核能發電，反對核四重啟商轉	台灣民眾黨	10分	泛綠	其他	國民黨									10分	10分	10分	不知道		柯文哲		維持現狀，以後走向獨立	0分	9分	7分	5分	6分	0分	0分	4分	6分	10分	7分	10分	4分	10分	4分	閱讀選舉公報	閱讀候選人的傳單、快報或報刊廣告	觀看候選人的電視辯論會
0.190289	新北市	淡水區	53	同意	同意	支持核四	國民黨	7分	第三勢力	國民黨								台灣基進		0分	7分	3分	不在乎		郭台銘		維持現狀，看情形再決定獨立或統一	4分	8分	5分	10分	10分	1分	3分	10分	5分	10分	0分	10分	0分	0分	5分	閱讀選舉公報	閱讀候選人的傳單、快報或報刊廣告	觀看候選人的電視辯論會
0.426076	桃園市	桃園區	55	同意	同意	支持核四	國民黨	8分	泛藍	國民黨		民進黨			台聯	綠黨	時代力量	台灣基進		8分	8分	8分	其他，請說明	肯做事	郭台銘		維持現狀，以後走向統一	8分	8分	1分	1分	1分	8分	8分	1分	10分	1分	1分	10分	0分	0分	10分	閱讀選舉公報						提醒親友觀看候選人的電視辯論會
0.473478	台南市	北 區	80	同意	不同意	支持核四	台灣民眾黨	10分	第三勢力	台灣民眾黨	國民黨			親民黨						4分	4分	4分	不在乎		不在乎		永遠維持現狀	10分	10分	10分	10分	5分	5分	10分	10分	2分	2分	0分	10分	0分	0分	10分	閱讀選舉公報
1.3791	嘉義市	東 區	70	同意	同意	有條件支持核能發電，反對核四重啟商轉	台灣民眾黨	7分	第三勢力	台灣民眾黨	國民黨	民進黨								1分	2分	2分	不在乎		郭台銘		維持現狀，以後走向獨立	4分	7分	3分	7分	9分	3分	2分	2分	8分	5分	0分	10分	0分	4分	5分	閱讀選舉公報	閱讀候選人的傳單、快報或報刊廣告
0.33227	台中市	大里區	66	同意	同意	支持核四	民進黨	6分	第三勢力	台灣基進				親民黨						2分	3分	4分	不知道		蔡英文		維持現狀，看情形再決定獨立或統一	5分	8分	6分	6分	6分	2分	5分	5分	6分	5分	2分	6分	6分	6分	6分	閱讀選舉公報
1.08983	新北市	中和區	49	同意	同意	支持核四	國民黨	5分	泛藍	國民黨			新黨			綠黨				1分	5分	3分	不在乎		侯友宜		永遠維持現狀	6分	7分	5分	7分	9分	5分	3分	5分	6分	5分	3分	10分	3分	2分	8分	閱讀選舉公報	閱讀候選人的傳單、快報或報刊廣告	觀看候選人的電視辯論會
2.13628	台南市	北 區	63	不同意	同意	不知道	國民黨	10分	堅定泛藍	國民黨		民進黨								0分	10分	0分	朱立倫		侯友宜		儘快統一	5分	5分	10分	10分	10分	0分	5分	10分	10分	10分	5分	10分	0分	0分	10分	閱讀選舉公報	閱讀候選人的傳單、快報或報刊廣告	觀看候選人的電視辯論會	擔任候選人或政黨的助選工作人員或義工	參加候選人舉辦的活動	參加候選人的後援會	提醒親友觀看候選人的電視辯論會
1.71006	新北市	新店區	58	不同意	同意	反對核能發電	台灣基進	4分	泛綠	無投票/廢票/無投票權	國民黨									0分	0分	3分	不在乎		蔡英文		永遠維持現狀	10分	10分	10分	10分	10分	0分	10分	10分	5分	0分	10分	8分	0分	0分	10分
0.434968	桃園市	桃園區	76	同意	同意	有條件支持核能發電，反對核四重啟商轉	時代力量	7分	無特定政黨傾向	無投票/廢票/無投票權	國民黨	民進黨	新黨					台灣基進		7分	7分	7分	朱立倫		侯友宜		永遠維持現狀	7分	10分	6分	7分	10分	5分	6分	6分	7分	7分	0分	7分	0分	7分	7分		閱讀候選人的傳單、快報或報刊廣告	觀看候選人的電視辯論會
0.379589	台北市	士林區	58	同意	同意	不知道	國民黨	5分	泛藍	無投票/廢票/無投票權		民進黨			台聯			台灣基進		0分	5分	0分	不知道		侯友宜		維持現狀，看情形再決定獨立或統一	2分	8分	5分	9分	10分	0分	2分	8分	5分	8分	0分	10分	0分	1分	8分
0.74458	新北市	永和區	62	同意	不同意	反對核能發電	國民黨	7分	泛藍	國民黨					台聯	綠黨	時代力量	台灣基進	台灣民眾黨	0分	7分	5分	不知道		郭台銘		維持現狀，看情形再決定獨立或統一	0分	3分	2分	8分	7分	0分	0分	2分	5分	10分	7分	5分	0分	0分	5分			觀看候選人的電視辯論會
0.722676	新北市	新店區	46	同意	同意	支持核四	國民黨	8分	堅定泛藍	國民黨		民進黨			台聯	綠黨	時代力量	台灣基進		0分	7分	0分	不在乎		郭台銘		維持現狀，看情形再決定獨立或統一	5分	7分	5分	9分	9分	0分	5分	9分	8分	5分	5分	8分	0分	0分	3分	閱讀選舉公報		觀看候選人的電視辯論會
0.447977	新北市	三峽區	90	同意	不同意	有條件支持核能發電，反對核四重啟商轉	民進黨	3分	無特定政黨傾向	其他	國民黨									0分	0分	2分	不在乎		侯友宜		維持現狀，以後走向獨立	1分	1分	4分	6分	2分	2分	1分	1分	3分	10分	0分	10分	8分	8分	8分			觀看候選人的電視辯論會
0.21366	台北市	內湖區	63	同意	同意	支持核四	國民黨	8分	泛藍	國民黨		民進黨			台聯		時代力量	台灣基進		1分	8分	1分	其他，請說明	都不適合	侯友宜		維持現狀，看情形再決定獨立或統一	5分	6分	5分	8分	8分	3分	3分	3分	0分	3分	0分	10分	0分	0分	5分	閱讀選舉公報		觀看候選人的電視辯論會
0.31622	台南市	麻豆區	80	同意	同意	支持核四	國民黨	8分	泛藍	國民黨								台灣基進		1分	8分	1分	朱立倫		郭台銘		永遠維持現狀	5分	6分	4分	9分	10分	5分	7分	7分	4分	1分	1分	10分	5分	0分	10分		閱讀候選人的傳單、快報或報刊廣告
4.60548	屏東縣	恆春鎮	67	同意	不同意	支持核四	國民黨	6分	泛藍	國民黨		民進黨								6分	6分	6分	江啟臣		郭台銘		永遠維持現狀	5分	3分	3分	4分	3分	4分	7分	7分	2分	3分	0分	9分	4分	5分	8分		閱讀候選人的傳單、快報或報刊廣告	觀看候選人的電視辯論會
4.42197	高雄市	鹽埕區	47	同意	同意	支持核四	國民黨	7分	泛藍	國民黨					台聯		時代力量	台灣基進		1分	7分	4分	不知道		郭台銘		維持現狀，看情形再決定獨立或統一	3分	8分	3分	8分	10分	0分	0分	7分	4分	5分	2分	10分	10分	3分	10分	閱讀選舉公報	閱讀候選人的傳單、快報或報刊廣告	觀看候選人的電視辯論會		參加候選人舉辦的活動
0.425561	台北市	北投區	80	同意	不同意	有條件支持核能發電，反對核四重啟商轉	國民黨	9分	泛藍	國民黨		民進黨			台聯		時代力量			0分	9分	0分	不知道		郭台銘		永遠維持現狀	3分	3分	3分	6分	6分	0分	1分	9分	0分	10分	0分	3分	0分	0分	4分
0.579226	台東縣	綠島鄉	60	同意	不同意	反對核能發電	民進黨	8分	泛綠	民進黨			新黨							0分	6分	8分	朱立倫		蔡英文		維持現狀，看情形再決定獨立或統一	3分	6分	2分	7分	7分	2分	3分	5分	6分	6分	1分	5分	3分	5分	5分	閱讀選舉公報	閱讀候選人的傳單、快報或報刊廣告	觀看候選人的電視辯論會
0.193999	高雄市	岡山區	54	不同意	不同意	有條件支持核能發電，反對核四重啟商轉	民進黨	7分	泛綠	民進黨			新黨							3分	5分	7分	朱立倫		蔡英文		永遠維持現狀	7分	1分	7分	8分	8分	2分	7分	7分	6分	10分	3分	5分	5分	5分	5分			觀看候選人的電視辯論會
0.610506	台南市	東 區	42	同意	不同意	支持核四	台灣民眾黨	3分	無特定政黨傾向	民進黨			新黨			綠黨				0分	3分	3分	不在乎		侯友宜		維持現狀，以後走向獨立	5分	10分	4分	4分	4分	2分	5分	4分	5分	5分	5分	10分	10分	10分	7分			觀看候選人的電視辯論會
4.01878	高雄市	三民區	75	同意	同意	有條件支持核能發電，反對核四重啟商轉	台灣民眾黨	10分	第三勢力	台灣民眾黨	國民黨									10分	10分	10分	朱立倫		郭台銘		永遠維持現狀	0分	10分	2分	8分	3分	8分	3分	3分	0分	10分	8分	10分	10分	10分	10分		閱讀候選人的傳單、快報或報刊廣告	觀看候選人的電視辯論會
0.249995	新北市	板橋區	77	同意	同意	有條件支持核能發電，反對核四重啟商轉	時代力量	5分	泛綠	民進黨	國民黨									5分	5分	5分	不在乎		陳時中	陳時中	維持現狀，以後走向獨立	5分	5分	4分	6分	4分	0分	5分	5分	10分	10分	1分	4分	10分	8分	6分	閱讀選舉公報	閱讀候選人的傳單、快報或報刊廣告	觀看候選人的電視辯論會
0.424357	新北市	樹林區	65	同意	同意	支持核四	台灣民眾黨	8分	泛藍	國民黨		民進黨			台聯	綠黨	時代力量	台灣基進		8分	8分	8分	朱立倫		郭台銘		永遠維持現狀	7分	8分	6分	10分	10分	0分	7分	10分	6分	7分	0分	10分	5分	0分	2分	閱讀選舉公報	閱讀候選人的傳單、快報或報刊廣告
0.290477	高雄市	鳳山區	57	同意	同意	支持核四	國民黨	6分	泛藍	國民黨								台灣基進		0分	5分	3分	趙少康	趙少康	郭台銘		維持現狀，看情形再決定獨立或統一	5分	8分	3分	10分	10分	0分	5分	7分	5分	5分	3分	10分	0分	0分	10分	閱讀選舉公報
0.516212	雲林縣	斗六市	56	同意	同意	支持核四	國民黨	7分	堅定泛藍	國民黨		民進黨								0分	7分	0分	江啟臣		侯友宜		維持現狀，以後走向統一	3分	5分	0分	10分	10分	0分	3分	10分	10分	0分	0分	10分	0分	0分	4分		閱讀候選人的傳單、快報或報刊廣告	觀看候選人的電視辯論會
0.296682	桃園市	桃園區	87	同意	不同意	有條件支持核能發電，反對核四重啟商轉	國民黨	7分	泛藍	國民黨		民進黨						台灣基進		0分	7分	0分	不在乎		柯文哲		維持現狀，以後走向統一	5分	6分	5分	8分	10分	5分	5分	10分	5分	4分	0分	7分	0分	0分	5分	閱讀選舉公報	閱讀候選人的傳單、快報或報刊廣告	觀看候選人的電視辯論會
0.425561	台北市	文山區	79	不同意	同意	反對核能發電	民進黨	8分	堅定泛綠	民進黨	國民黨		新黨						台灣民眾黨	0分	0分	8分	不在乎		蔡英文		儘快宣布獨立	7分	10分	3分	6分	8分	1分	3分	7分	8分	10分	1分	4分	10分	10分	8分	閱讀選舉公報	閱讀候選人的傳單、快報或報刊廣告	觀看候選人的電視辯論會
0.928136	台中市	西 區	84	不同意	不同意	反對核能發電	民進黨	7分	泛綠	台灣基進	國民黨		新黨	親民黨	台聯				台灣民眾黨	0分	0分	7分	不在乎		蔡英文		維持現狀，以後走向獨立	10分	10分	0分	8分	8分	0分	10分	7分	4分	10分	0分	5分	0分	6分	5分	閱讀選舉公報	閱讀候選人的傳單、快報或報刊廣告	觀看候選人的電視辯論會				提醒親友觀看候選人的電視辯論會
0.554841	台南市	永康區	74	不同意	不同意	有條件支持核能發電，反對核四重啟商轉	民進黨	7分	第三勢力	民進黨	國民黨									0分	0分	0分	洪秀柱	洪秀柱	蔡英文		維持現狀，以後走向獨立	10分	10分	0分	5分	8分	1分	10分	5分	5分	10分	5分	10分	0分	10分	5分	閱讀選舉公報	閱讀候選人的傳單、快報或報刊廣告	觀看候選人的電視辯論會
0.381618	高雄市	仁武區	71	同意	同意	反對核能發電	民進黨	6分	泛綠	民進黨	國民黨		新黨	親民黨	台聯				台灣民眾黨	1分	1分	5分	不在乎		不在乎		無意見	5分	10分	3分	6分	8分	6分	2分	5分	6分	1分	3分	3分	2分	5分	4分	閱讀選舉公報	閱讀候選人的傳單、快報或報刊廣告
0.447196	高雄市	三民區	71	不同意	同意	有條件支持核能發電，反對核四重啟商轉	時代力量	7分	無特定政黨傾向	時代力量	國民黨		新黨	親民黨	台聯					0分	0分	5分	不知道		不知道		維持現狀，以後走向獨立	5分	7分	2分	3分	8分	0分	3分	3分	5分	8分	0分	10分	5分	6分	5分	閱讀選舉公報	閱讀候選人的傳單、快報或報刊廣告	觀看候選人的電視辯論會
7.21404	花蓮縣	富里鄉	50	同意	同意	不知道	綠黨	8分	無特定政黨傾向	其他	國民黨								台灣民眾黨	2分	3分	7分	朱立倫		不知道		維持現狀，看情形再決定獨立或統一	4分	3分	5分	4分	3分	3分	1分	3分	1分	1分	3分	10分	0分	5分	10分				擔任候選人或政黨的助選工作人員或義工		參加候選人的後援會
7.61043	新北市	新莊區	49	不同意	不同意	反對核能發電	民進黨	7分	泛綠	民進黨	國民黨									1分	1分	7分	不知道		蔡英文		永遠維持現狀	4分	4分	5分	6分	5分	4分	3分	6分	6分	0分	7分	3分	4分	4分	2分
0.216338	台北市	松山區	53	同意	同意	有條件支持核能發電，反對核四重啟商轉	國民黨	7分	堅定泛藍	新黨		民進黨			台聯		時代力量	台灣基進		0分	7分	0分	不知道		郭台銘		維持現狀，以後走向統一	5分	7分	5分	10分	10分	1分	5分	9分	3分	1分	0分	10分	0分	0分	1分	閱讀選舉公報				參加候選人舉辦的活動
0.216338	台北市	南港區	54	不同意	不同意	支持核四	國民黨	9分	泛藍	國民黨	國民黨									8分	9分	9分	朱立倫		柯文哲		永遠維持現狀	8分	7分	9分	8分	6分	7分	9分	9分	3分	9分	8分	8分	5分	0分	10分
0.482303	苗栗縣	竹南鎮	79	不同意	不同意	支持核四	台灣民眾黨	7分	無特定政黨傾向	其他		民進黨								0分	1分	0分	韓國瑜		柯文哲		無意見	0分	4分	0分	0分	6分	0分	0分	0分	0分	0分	0分	10分	0分	0分	10分	閱讀選舉公報
1.39639	嘉義市	東 區	54	同意	同意	有條件支持核能發電，反對核四重啟商轉	國民黨	3分	第三勢力	國民黨								台灣基進		2分	2分	2分	不知道		郭台銘		維持現狀，看情形再決定獨立或統一	3分	4分	3分	10分	10分	0分	4分	8分	3分	4分	4分	8分	2分	2分	5分			觀看候選人的電視辯論會
0.806597	彰化縣	彰化市	85	同意	同意	有條件支持核能發電，反對核四重啟商轉	台灣民眾黨	6分	無特定政黨傾向	其他		民進黨								1分	2分	1分	不在乎		柯文哲		維持現狀，以後走向獨立	2分	2分	2分	4分	3分	2分	2分	4分	2分	10分	0分	10分	5分	6分	8分	閱讀選舉公報
0.666306	嘉義縣	民雄鄉	83	同意	不同意	有條件支持核能發電，反對核四重啟商轉	民進黨	7分	無特定政黨傾向	台灣民眾黨	國民黨									3分	4分	6分	朱立倫		郭台銘		維持現狀，以後走向獨立	1分	9分	5分	8分	9分	4分	0分	9分	9分	10分	4分	9分	10分	10分	4分	閱讀選舉公報		觀看候選人的電視辯論會
0.764069	彰化縣	彰化市	69	同意	不同意	支持核四	國民黨	4分	無特定政黨傾向	其他								台灣基進		2分	3分	3分	不在乎		郭台銘		維持現狀，看情形再決定獨立或統一	3分	4分	7分	5分	3分	5分	3分	5分	7分	2分	0分	10分	2分	2分	7分
0.187933	新北市	汐止區	64	不同意	不同意	反對核能發電	民進黨	8分	泛綠	民進黨			新黨							0分	3分	8分	不在乎		蔡英文		維持現狀，以後走向獨立	5分	10分	4分	5分	10分	4分	4分	4分	3分	10分	2分	2分	10分	10分	2分	閱讀選舉公報		觀看候選人的電視辯論會
0.336435	台中市	北屯區	57	同意	同意	有條件支持核能發電，反對核四重啟商轉	國民黨	8分	泛藍	國民黨		民進黨			台聯		時代力量	台灣基進		1分	8分	1分	不在乎		侯友宜		維持現狀，看情形再決定獨立或統一	4分	7分	3分	7分	10分	1分	4分	6分	8分	4分	1分	9分	1分	3分	3分	閱讀選舉公報		觀看候選人的電視辯論會
0.536771	台南市	中西區	64	不同意	不同意	支持核四	國民黨	7分	泛藍	國民黨		民進黨								0分	7分	0分	其他，請說明	可團結於同理念的人選	侯友宜		維持現狀，以後走向統一	3分	7分	6分	9分	9分	1分	3分	10分	10分	0分	5分	10分	0分	0分	5分	閱讀選舉公報		觀看候選人的電視辯論會
1.2216	屏東縣	枋寮鄉	85	不同意	不同意	有條件支持核能發電，反對核四重啟商轉	民進黨	8分	泛綠	民進黨	國民黨		新黨	親民黨	台聯		時代力量		台灣民眾黨	1分	1分	8分	不在乎		蔡英文		維持現狀，以後走向獨立	8分	9分	2分	4分	8分	7分	8分	6分	6分	9分	4分	4分	0分	10分	4分	閱讀選舉公報	閱讀候選人的傳單、快報或報刊廣告	觀看候選人的電視辯論會
0.492154	基隆市	安樂區	72	同意	同意	有條件支持核能發電，反對核四重啟商轉	國民黨	7分	泛藍	國民黨								台灣基進		3分	3分	3分	韓國瑜		侯友宜		維持現狀，以後走向獨立	7分	3分	4分	7分	3分	3分	4分	6分	4分	3分	4分	4分	5分	4分	2分
0.323925	台北市	信義區	60	不同意	同意	支持核四	國民黨	8分	泛藍	國民黨								台灣基進		0分	7分	4分	朱立倫		柯文哲		維持現狀，看情形再決定獨立或統一	5分	6分	5分	9分	10分	2分	6分	8分	6分	5分	1分	9分	6分	0分	6分	閱讀選舉公報	閱讀候選人的傳單、快報或報刊廣告	觀看候選人的電視辯論會
1.00978	高雄市	前鎮區	80	不同意	不同意	支持核四	國民黨	6分	泛藍	國民黨						綠黨				4分	6分	6分	連勝文		郭台銘		維持現狀，以後走向統一	2分	4分	8分	6分	7分	6分	3分	2分	9分	4分	9分	10分	1分	3分	8分	閱讀選舉公報	閱讀候選人的傳單、快報或報刊廣告	觀看候選人的電視辯論會
0.830768	台南市	麻豆區	76	不同意	同意	有條件支持核能發電，反對核四重啟商轉	台灣民眾黨	7分	無特定政黨傾向	民進黨			新黨		台聯	綠黨				1分	4分	3分	朱立倫		郭台銘		永遠維持現狀	5分	3分	3分	7分	8分	1分	5分	4分	5分	5分	2分	10分	8分	8分	9分	閱讀選舉公報		觀看候選人的電視辯論會
0.353638	新竹縣	寶山鄉	79	不同意	不同意	反對核能發電	民進黨	8分	泛綠	民進黨	國民黨		新黨							5分	5分	8分	不在乎		陳時中	陳時中	維持現狀，以後走向獨立	7分	8分	5分	7分	8分	3分	6分	6分	1分	10分	2分	5分	10分	10分	5分	閱讀選舉公報		觀看候選人的電視辯論會
0.225783	雲林縣	斗六市	65	不同意	同意	支持核四	民進黨	6分	泛綠	民進黨			新黨							0分	3分	4分	不在乎		不知道		維持現狀，以後走向獨立	3分	7分	4分	5分	6分	6分	4分	6分	5分	6分	2分	6分	10分	6分	6分	閱讀選舉公報	閱讀候選人的傳單、快報或報刊廣告
4.3374	新北市	樹林區	42	同意	不同意	支持核四	國民黨	7分	泛藍	國民黨		民進黨					時代力量	台灣基進		7分	7分	7分	不在乎		侯友宜		永遠維持現狀	6分	6分	3分	10分	10分	10分	7分	10分	5分	5分	10分	10分	0分	0分	10分	閱讀選舉公報
0.254869	高雄市	楠梓區	73	同意	不同意	有條件支持核能發電，反對核四重啟商轉	台灣民眾黨	6分	第三勢力	台灣民眾黨			新黨			綠黨				1分	3分	3分	不在乎		陳時中	陳時中	永遠維持現狀	0分	5分	0分	8分	8分	0分	0分	8分	5分	5分	0分	10分	0分	0分	10分	閱讀選舉公報
0.367118	宜蘭縣	宜蘭市	71	不同意	不同意	反對核能發電	時代力量	8分	無特定政黨傾向	時代力量			新黨						台灣民眾黨	0分	2分	5分	不在乎		蔡英文	以目前執政黨對疫情相當認真不可否認你是我們百姓的福氣	儘快宣布獨立	8分	9分	3分	7分	7分	2分	5分	7分	5分	10分	8分	3分	10分	10分	7分	閱讀選舉公報	閱讀候選人的傳單、快報或報刊廣告	觀看候選人的電視辯論會				提醒親友觀看候選人的電視辯論會
0.371183	桃園市	桃園區	73	同意	同意	有條件支持核能發電，反對核四重啟商轉	台灣民眾黨	8分	無特定政黨傾向	國民黨		民進黨	新黨		台聯					1分	6分	2分	朱立倫		郭台銘		維持現狀，看情形再決定獨立或統一	4分	5分	6分	6分	5分	3分	4分	6分	4分	10分	0分	10分	0分	0分	3分		閱讀候選人的傳單、快報或報刊廣告
0.928136	台中市	豐原區	81	不同意	不同意	支持核四	時代力量	7分	無特定政黨傾向	綠黨	國民黨									0分	0分	3分	不在乎		蔡英文		維持現狀，以後走向獨立	4分	4分	3分	7分	6分	2分	2分	6分	6分	10分	10分	10分	10分	10分	9分		閱讀候選人的傳單、快報或報刊廣告
1.72182	高雄市	大社區	65	不同意	不同意	有條件支持核能發電，反對核四重啟商轉	民進黨	6分	無特定政黨傾向	民進黨	國民黨		新黨	親民黨					台灣民眾黨	0分	0分	6分	不在乎		蔡英文		永遠維持現狀	8分	10分	3分	5分	5分	3分	5分	5分	5分	10分	0分	4分	10分	10分	3分	閱讀選舉公報
0.801349	高雄市	鼓山區	85	不同意	不同意	有條件支持核能發電，反對核四重啟商轉	民進黨	7分	泛綠	時代力量	國民黨									3分	4分	7分	不知道		蔡英文		維持現狀，以後走向獨立	0分	0分	5分	8分	6分	2分	4分	6分	2分	10分	1分	7分	5分	9分	5分		閱讀候選人的傳單、快報或報刊廣告	觀看候選人的電視辯論會
2.32712	新竹市	北 區	57	不同意	不同意	反對核能發電	綠黨	7分	泛綠	綠黨	國民黨									7分	7分	7分	朱立倫		蔡英文		儘快宣布獨立	10分	10分	1分	10分	10分	1分	10分	10分	5分	10分	10分	5分	10分	10分	5分
0.447977	新北市	板橋區	83	同意	同意	有條件支持核能發電，反對核四重啟商轉	綠黨	8分	無特定政黨傾向	綠黨			新黨	親民黨						1分	7分	7分	朱立倫		蔡英文		維持現狀，以後走向獨立	7分	9分	6分	9分	9分	2分	5分	8分	7分	10分	0分	5分	8分	5分	3分	閱讀選舉公報	閱讀候選人的傳單、快報或報刊廣告	觀看候選人的電視辯論會				提醒親友觀看候選人的電視辯論會
1.71006	新北市	中和區	51	同意	同意	支持核四	台聯	5分	無特定政黨傾向	台聯						綠黨		台灣基進		3分	5分	5分	其他，請說明	感覺良好	其他，請說明	花錢買對的役苗	維持現狀，看情形再決定獨立或統一	5分	6分	3分	5分	2分	1分	5分	5分	3分	5分	5分	7分	3分	3分	3分	閱讀選舉公報		觀看候選人的電視辯論會
0.145758	新竹市	東 區	66	同意	同意	支持核四	台灣民眾黨	10分	第三勢力	台灣民眾黨							時代力量			10分	10分	10分	江啟臣		郭台銘		維持現狀，以後走向獨立	10分	10分	1分	10分	10分	1分	10分	10分	5分	10分	0分	10分	10分	0分	10分	閱讀選舉公報
1.71006	新北市	泰山區	59	同意	同意	支持核四	台灣民眾黨	5分	無特定政黨傾向	國民黨		民進黨				綠黨	時代力量	台灣基進		5分	5分	5分	不在乎		侯友宜		永遠維持現狀	5分	5分	5分	5分	10分	0分	5分	10分	10分	5分	10分	10分	0分	10分	10分	閱讀選舉公報	閱讀候選人的傳單、快報或報刊廣告	觀看候選人的電視辯論會
0.338066	雲林縣	二崙鄉	69	不同意	不同意	反對核能發電	民進黨	8分	泛綠	民進黨	國民黨									8分	8分	8分	不在乎		蔡英文		永遠維持現狀	6分	8分	7分	6分	7分	5分	5分	6分	5分	8分	5分	6分	7分	9分	7分	閱讀選舉公報	閱讀候選人的傳單、快報或報刊廣告	觀看候選人的電視辯論會
0.775529	台中市	西 區	79	不同意	同意	有條件支持核能發電，反對核四重啟商轉	台灣民眾黨	8分	無特定政黨傾向	台灣基進	國民黨									0分	0分	7分	不知道		蔡英文		維持現狀，以後走向獨立	1分	3分	3分	5分	1分	0分	0分	5分	6分	10分	5分	2分	10分	10分	3分	閱讀選舉公報		觀看候選人的電視辯論會
0.338066	雲林縣	口湖鄉	64	同意	同意	支持核四	國民黨	10分	無特定政黨傾向	國民黨		民進黨								0分	10分	0分	不在乎		郭台銘		維持現狀，看情形再決定獨立或統一	4分	10分	6分	10分	10分	0分	6分	10分	5分	10分	10分	10分	0分	0分	0分	閱讀選舉公報	閱讀候選人的傳單、快報或報刊廣告	觀看候選人的電視辯論會	擔任候選人或政黨的助選工作人員或義工
0.447977	新北市	三峽區	86	同意	同意	支持核四	國民黨	8分	無特定政黨傾向	國民黨		民進黨	新黨	親民黨	台聯	綠黨	時代力量	台灣基進		0分	8分	1分	馬英九	馬英九	郭台銘		維持現狀，看情形再決定獨立或統一	5分	5分	5分	9分	7分	0分	2分	8分	6分	5分	0分	10分	0分	0分	1分			觀看候選人的電視辯論會
0.37432	新北市	中和區	72	同意	同意	有條件支持核能發電，反對核四重啟商轉	台灣民眾黨	8分	第三勢力	台灣民眾黨						綠黨				5分	5分	5分	朱立倫		侯友宜		維持現狀，看情形再決定獨立或統一	2分	6分	4分	4分	8分	4分	4分	4分	5分	5分	4分	8分	5分	4分	0分
1.26801	新北市	中和區	42	同意	同意	反對核能發電	民進黨	6分	第三勢力	無投票/廢票/無投票權			新黨							6分	6分	6分	朱立倫		蔡英文		維持現狀，看情形再決定獨立或統一	8分	10分	1分	6分	8分	1分	9分	7分	6分	8分	5分	7分	8分	8分	6分	閱讀選舉公報		觀看候選人的電視辯論會
0.528971	台中市	西屯區	84	同意	同意	有條件支持核能發電，反對核四重啟商轉	民進黨	3分	堅定泛藍	民進黨					台聯					3分	3分	3分	江啟臣		郭台銘		維持現狀，以後走向統一	3分	3分	3分	8分	6分	8分	3分	6分	6分	8分	3分	1分	8分	8分	7分
2.03042	屏東縣	屏東市	63	同意	同意	支持核四	時代力量	7分	無特定政黨傾向	國民黨					台聯			台灣基進	台灣民眾黨	1分	7分	6分	不在乎		郭台銘		永遠維持現狀	3分	3分	3分	3分	3分	6分	1分	3分	9分	10分	4分	8分	3分	0分	1分	閱讀選舉公報
0.806597	彰化縣	彰化市	87	不同意	同意	有條件支持核能發電，反對核四重啟商轉	國民黨	2分	無特定政黨傾向	無投票/廢票/無投票權					台聯					0分	0分	0分	朱立倫		不知道		維持現狀，看情形再決定獨立或統一	2分	2分	4分	2分	3分	3分	2分	3分	3分	2分	3分	3分	2分	3分	3分	閱讀選舉公報			擔任候選人或政黨的助選工作人員或義工
2.96333	新北市	土城區	61	同意	不同意	反對核能發電	國民黨	8分	泛藍	國民黨								台灣基進		5分	8分	6分	不在乎		柯文哲		維持現狀，以後走向統一	6分	5分	5分	6分	5分	6分	6分	6分	6分	7分	6分	6分	6分	10分	8分	閱讀選舉公報	閱讀候選人的傳單、快報或報刊廣告	觀看候選人的電視辯論會
2.9385	桃園市	桃園區	70	同意	同意	有條件支持核能發電，反對核四重啟商轉	綠黨	6分	堅定泛綠	民進黨	國民黨									0分	0分	0分	不在乎		蔡英文		永遠維持現狀	0分	2分	5分	5分	5分	5分	0分	4分	3分	0分	2分	3分	0分	0分	3分
0.776961	屏東縣	萬丹鄉	51	同意	同意	有條件支持核能發電，反對核四重啟商轉	國民黨	6分	泛藍	無投票/廢票/無投票權		民進黨	新黨	親民黨	台聯	綠黨	時代力量	台灣基進		6分	6分	6分	朱立倫		侯友宜		維持現狀，看情形再決定獨立或統一	4分	9分	4分	10分	10分	0分	7分	2分	1分	1分	0分	10分	0分	0分	10分	閱讀選舉公報	閱讀候選人的傳單、快報或報刊廣告	觀看候選人的電視辯論會		參加候選人舉辦的活動		提醒親友觀看候選人的電視辯論會
0.509301	台北市	中正區	81	同意	同意	有條件支持核能發電，反對核四重啟商轉	民進黨	8分	泛綠	民進黨	國民黨									0分	0分	8分	不在乎		蔡英文		儘快宣布獨立	1分	10分	4分	3分	3分	3分	10分	7分	3分	10分	5分	9分	10分	10分	9分	閱讀選舉公報				參加候選人舉辦的活動		提醒親友觀看候選人的電視辯論會
0.631175	嘉義縣	朴子市	62	同意	不同意	有條件支持核能發電，反對核四重啟商轉	台灣民眾黨	8分	無特定政黨傾向	台灣民眾黨								台灣基進		0分	4分	5分	不在乎		柯文哲		永遠維持現狀	6分	8分	6分	7分	9分	3分	7分	7分	6分	8分	3分	8分	5分	5分	6分
4.3374	新北市	三重區	47	同意	同意	支持核四	國民黨	10分	堅定泛藍	國民黨		民進黨								0分	10分	0分	不在乎		郭台銘		維持現狀，看情形再決定獨立或統一	2分	2分	5分	10分	10分	0分	2分	10分	10分	5分	10分	10分	0分	0分	0分				擔任候選人或政黨的助選工作人員或義工
0.528971	台中市	北屯區	84	不同意	不同意	反對核能發電	民進黨	8分	泛綠	民進黨	國民黨									8分	8分	8分	韓國瑜		蔡英文		維持現狀，以後走向獨立	8分	10分	2分	7分	8分	5分	6分	7分	8分	10分	6分	6分	0分	10分	8分	閱讀選舉公報	閱讀候選人的傳單、快報或報刊廣告	觀看候選人的電視辯論會				提醒親友觀看候選人的電視辯論會
0.429677	新北市	新莊區	59	同意	不同意	支持核四	國民黨	10分	堅定泛藍	國民黨		民進黨			台聯	綠黨	時代力量	台灣基進		0分	10分	0分	韓國瑜		侯友宜		永遠維持現狀	6分	9分	4分	10分	10分	0分	4分	10分	5分	10分	10分	10分	0分	0分	0分					參加候選人舉辦的活動	參加候選人的後援會
1.44159	台北市	信義區	39	同意	不同意	支持核四	國民黨	8分	堅定泛藍	國民黨		民進黨					時代力量	台灣基進	台灣民眾黨	1分	8分	2分	韓國瑜		柯文哲		維持現狀，以後走向統一	5分	8分	2分	8分	8分	2分	6分	8分	6分	5分	7分	8分	2分	1分	3分	閱讀選舉公報		觀看候選人的電視辯論會
1.71006	新北市	蘆洲區	55	同意	同意	有條件支持核能發電，反對核四重啟商轉	民進黨	7分	無特定政黨傾向	民進黨			新黨							5分	7分	5分	連勝文		侯友宜		維持現狀，看情形再決定獨立或統一	3分	5分	4分	5分	6分	5分	4分	3分	5分	10分	7分	5分	3分	7分	5分	閱讀選舉公報		觀看候選人的電視辯論會
0.722676	新北市	新店區	46	同意	同意	支持核四	台灣民眾黨	5分	無特定政黨傾向	無投票/廢票/無投票權		民進黨								1分	3分	1分	不在乎		郭台銘		維持現狀，以後走向統一	5分	5分	3分	7分	7分	1分	4分	6分	5分	3分	2分	9分	0分	0分	5分	閱讀選舉公報	閱讀候選人的傳單、快報或報刊廣告
0.33227	台中市	東勢區	69	不同意	同意	有條件支持核能發電，反對核四重啟商轉	民進黨	8分	泛綠	民進黨	國民黨									0分	0分	8分	不在乎		蔡英文		永遠維持現狀	5分	10分	5分	5分	10分	4分	4分	5分	5分	10分	5分	10分	6分	8分	10分
0.746692	台北市	內湖區	73	同意	不同意	有條件支持核能發電，反對核四重啟商轉	台灣民眾黨	4分	無特定政黨傾向	民進黨	國民黨									0分	0分	1分	不在乎		蔡英文		維持現狀，以後走向獨立	4分	8分	2分	6分	7分	2分	4分	7分	5分	10分	0分	3分	3分	3分	3分
0.371183	桃園市	八德區	74	不同意	不同意	支持核四	台灣民眾黨	7分	第三勢力	台灣民眾黨					台聯	綠黨				3分	5分	5分	朱立倫		郭台銘		永遠維持現狀	3分	9分	4分	9分	9分	2分	4分	9分	10分	10分	10分	10分	0分	0分	3分	閱讀選舉公報	閱讀候選人的傳單、快報或報刊廣告	觀看候選人的電視辯論會	擔任候選人或政黨的助選工作人員或義工
0.846507	台北市	大同區	67	不同意	同意	支持核四	國民黨	8分	泛藍	國民黨		民進黨								1分	8分	1分	朱立倫		侯友宜		永遠維持現狀	0分	1分	7分	9分	1分	1分	0分	8分	8分	10分	5分	8分	0分	2分	3分	閱讀選舉公報
0.249995	新北市	三重區	72	同意	同意	支持核四	國民黨	7分	無特定政黨傾向	國民黨		民進黨			台聯			台灣基進		0分	7分	0分	不在乎		郭台銘		維持現狀，看情形再決定獨立或統一	5分	8分	4分	9分	9分	3分	5分	8分	8分	8分	5分	10分	4分	5分	1分		閱讀候選人的傳單、快報或報刊廣告	觀看候選人的電視辯論會
0.507362	台中市	西屯區	59	同意	同意	支持核四	國民黨	9分	泛藍	國民黨		民進黨		親民黨	台聯	綠黨	時代力量	台灣基進		9分	9分	9分	韓國瑜		柯文哲		維持現狀，看情形再決定獨立或統一	6分	8分	2分	10分	10分	0分	6分	10分	2分	2分	2分	10分	0分	0分	2分	閱讀選舉公報	閱讀候選人的傳單、快報或報刊廣告			參加候選人舉辦的活動
0.600288	新竹縣	北埔鄉	63	不同意	不同意	反對核能發電	民進黨	7分	泛綠	時代力量									台灣民眾黨	0分	0分	7分	其他，請說明	沒當選前喊改革，當選後擺爛	其他，請說明	白癡問題，作的好是應該做不好大家罵	維持現狀，看情形再決定獨立或統一	8分	10分	5分	7分	7分	2分	7分	6分	7分	10分	5分	5分	10分	10分	7分	閱讀選舉公報	閱讀候選人的傳單、快報或報刊廣告	觀看候選人的電視辯論會
0.398055	新竹縣	湖口鄉	70	同意	同意	支持核四	台灣民眾黨	8分	無特定政黨傾向	台灣民眾黨		民進黨								0分	5分	0分	不在乎		郭台銘		維持現狀，看情形再決定獨立或統一	4分	8分	2分	10分	10分	2分	2分	10分	9分	8分	0分	10分	0分	0分	5分	閱讀選舉公報		觀看候選人的電視辯論會
0.323925	台北市	信義區	55	同意	同意	支持核四	國民黨	8分	泛藍	國民黨			新黨		台聯	綠黨		台灣基進		1分	8分	1分	朱立倫		郭台銘		永遠維持現狀	5分	4分	5分	9分	7分	0分	5分	8分	5分	5分	2分	9分	1分	4分	7分		閱讀候選人的傳單、快報或報刊廣告
0.355936	台南市	安平區	68	同意	同意	有條件支持核能發電，反對核四重啟商轉	國民黨	3分	第三勢力	國民黨			新黨		台聯	綠黨				1分	3分	3分	朱立倫		侯友宜		永遠維持現狀	3分	3分	4分	5分	8分	0分	2分	6分	9分	10分	9分	10分	0分	8分	4分
1.73309	彰化縣	鹿港鎮	70	不同意	不同意	有條件支持核能發電，反對核四重啟商轉	台灣基進	8分	第三勢力	台灣基進	國民黨									0分	0分	2分	不在乎		郭台銘		永遠維持現狀	1分	10分	5分	8分	8分	7分	6分	8分	2分	0分	6分	8分	9分	10分	7分
0.329749	新北市	汐止區	67	同意	不同意	支持核四	台灣民眾黨	9分	第三勢力	台灣民眾黨		民進黨								3分	5分	3分	朱立倫		柯文哲		永遠維持現狀	5分	6分	6分	7分	9分	2分	5分	7分	5分	5分	1分	10分	0分	0分	0分			觀看候選人的電視辯論會
0.821603	台北市	士林區	42	同意	不同意	有條件支持核能發電，反對核四重啟商轉	民進黨	10分	堅定泛綠	民進黨	國民黨									0分	0分	10分	不在乎		蔡英文		維持現狀，看情形再決定獨立或統一	5分	10分	5分	9分	9分	9分	4分	8分	5分	5分	4分	6分	10分	10分	5分
0.319914	台北市	文山區	62	同意	同意	支持核四	台灣民眾黨	5分	泛藍	國民黨								台灣基進		0分	3分	1分	連勝文		侯友宜		維持現狀，看情形再決定獨立或統一	5分	7分	5分	10分	10分	0分	3分	10分	2分	7分	0分	10分	1分	1分	5分			觀看候選人的電視辯論會
0.425561	台北市	中山區	73	同意	不同意	反對核能發電	民進黨	6分	泛綠	時代力量	國民黨		新黨						台灣民眾黨	0分	0分	5分	不在乎		不知道		維持現狀，以後走向獨立	6分	8分	2分	4分	8分	1分	4分	5分	5分	10分	3分	6分	7分	10分	5分			觀看候選人的電視辯論會		參加候選人舉辦的活動
0.893624	台北市	內湖區	87	同意	同意	支持核四	民進黨	6分	無特定政黨傾向	民進黨					台聯					1分	5分	5分	不知道		不知道		永遠維持現狀	2分	2分	3分	3分	3分	1分	2分	2分	0分	1分	2分	1分	1分	2分	2分
0.524959	新北市	新店區	85	同意	同意	支持核四	台灣民眾黨	9分	無特定政黨傾向	時代力量	國民黨		新黨	親民黨						9分	9分	9分	不在乎		侯友宜		儘快宣布獨立	5分	8分	2分	7分	7分	2分	6分	6分	5分	10分	0分	5分	10分	10分	6分
0.516212	雲林縣	斗南鎮	57	不同意	不同意	反對核能發電	民進黨	5分	泛綠	民進黨	國民黨		新黨							3分	3分	5分	朱立倫		蔡英文		維持現狀，看情形再決定獨立或統一	8分	10分	2分	9分	9分	2分	9分	9分	5分	0分	5分	3分	9分	10分	10分	閱讀選舉公報	閱讀候選人的傳單、快報或報刊廣告	觀看候選人的電視辯論會
0.775529	台中市	南屯區	75	不同意	同意	不知道	民進黨	8分	無特定政黨傾向	無投票/廢票/無投票權							時代力量	台灣基進		6分	6分	7分	不知道		蔡英文		維持現狀，以後走向獨立	5分	5分	5分	6分	6分	6分	5分	7分	5分	6分	6分	6分	6分	6分	5分			觀看候選人的電視辯論會
4.30105	桃園市	觀音區	47	同意	同意	反對核能發電	民進黨	8分	泛綠	民進黨									台灣民眾黨	0分	0分	8分	于北辰	于北辰	蔡英文		永遠維持現狀	9分	9分	1分	3分	9分	3分	8分	6分	8分	0分	5分	6分	10分	9分	5分	閱讀選舉公報	閱讀候選人的傳單、快報或報刊廣告	觀看候選人的電視辯論會
0.509301	台北市	文山區	87	不同意	不同意	有條件支持核能發電，反對核四重啟商轉	民進黨	6分	泛綠	民進黨	國民黨		新黨	親民黨	台聯					2分	4分	6分	朱立倫		蔡英文		維持現狀，以後走向獨立	6分	5分	5分	3分	7分	4分	5分	4分	6分	10分	3分	8分	8分	4分	8分	閱讀選舉公報	閱讀候選人的傳單、快報或報刊廣告	觀看候選人的電視辯論會		參加候選人舉辦的活動		提醒親友觀看候選人的電視辯論會
0.422329	台南市	永康區	60	同意	同意	支持核四	台灣基進	6分	無特定政黨傾向	國民黨		民進黨								3分	5分	3分	韓國瑜		郭台銘		儘快統一	4分	6分	5分	7分	7分	6分	3分	5分	4分	3分	2分	10分	1分	2分	9分	閱讀選舉公報		觀看候選人的電視辯論會
0.548721	台北市	內湖區	49	不同意	不同意	有條件支持核能發電，反對核四重啟商轉	民進黨	9分	泛綠	民進黨	國民黨									0分	0分	9分	不在乎		蔡英文		維持現狀，看情形再決定獨立或統一	9分	10分	1分	5分	7分	4分	7分	6分	5分	9分	3分	7分	10分	10分	9分	閱讀選舉公報		觀看候選人的電視辯論會
2.9385	桃園市	桃園區	69	同意	同意	有條件支持核能發電，反對核四重啟商轉	民進黨	8分	堅定泛綠	民進黨	國民黨									8分	8分	8分	不在乎		不知道		維持現狀，以後走向獨立	7分	6分	6分	7分	7分	6分	3分	3分	8分	10分	10分	7分	10分	8分	7分
0.368103	南投縣	草屯鎮	55	同意	同意	有條件支持核能發電，反對核四重啟商轉	台灣民眾黨	3分	無特定政黨傾向	其他	國民黨	民進黨	新黨	親民黨	台聯	綠黨	時代力量	台灣基進	台灣民眾黨	1分	1分	1分	不知道		柯文哲		維持現狀，看情形再決定獨立或統一	1分	10分	3分	10分	8分	1分	1分	8分	9分	5分	8分	10分	5分	5分	5分	閱讀選舉公報	閱讀候選人的傳單、快報或報刊廣告	觀看候選人的電視辯論會
0.240697	台南市	南 區	59	不同意	不同意	支持核四	民進黨	2分	無特定政黨傾向	無投票/廢票/無投票權								台灣基進		2分	2分	2分	不在乎		郭台銘		無意見	5分	8分	5分	7分	7分	2分	3分	7分	2分	4分	2分	10分	5分	2分	5分	閱讀選舉公報
0.312574	花蓮縣	花蓮市	64	同意	同意	支持核四	國民黨	8分	泛藍	國民黨		民進黨								8分	8分	8分	張亞中	張教授	侯友宜		維持現狀，看情形再決定獨立或統一	7分	8分	4分	6分	5分	5分	7分	5分	7分	9分	2分	10分	5分	2分	6分	閱讀選舉公報	閱讀候選人的傳單、快報或報刊廣告	觀看候選人的電視辯論會		參加候選人舉辦的活動	參加候選人的後援會
0.336178	高雄市	三民區	68	不同意	不同意	有條件支持核能發電，反對核四重啟商轉	綠黨	5分	無特定政黨傾向	其他			新黨	親民黨						0分	1分	2分	不知道		不知道		儘快宣布獨立	9分	10分	5分	5分	6分	5分	5分	5分	10分	10分	0分	10分	5分	5分	5分	閱讀選舉公報	閱讀候選人的傳單、快報或報刊廣告	觀看候選人的電視辯論會
0.846507	台北市	內湖區	61	同意	同意	有條件支持核能發電，反對核四重啟商轉	台灣民眾黨	7分	泛藍	無投票/廢票/無投票權		民進黨					時代力量	台灣基進		1分	4分	1分	不知道		侯友宜		永遠維持現狀	6分	8分	5分	9分	9分	2分	1分	8分	5分	8分	3分	9分	2分	3分	4分
1.99424	台中市	神岡區	68	同意	同意	支持核四	國民黨	3分	無特定政黨傾向	國民黨		民進黨								2分	3分	2分	不在乎		不在乎		無意見	2分	1分	1分	10分	10分	0分	1分	10分	10分	2分	7分	10分	0分	0分	1分			觀看候選人的電視辯論會
0.221911	台中市	西屯區	63	同意	同意	支持核四	國民黨	7分	泛藍	國民黨		民進黨			台聯		時代力量	台灣基進		0分	5分	0分	不在乎		郭台銘		維持現狀，看情形再決定獨立或統一	0分	8分	2分	10分	10分	0分	1分	10分	7分	2分	0分	10分	0分	0分	4分
0.420801	桃園市	蘆竹區	69	同意	同意	有條件支持核能發電，反對核四重啟商轉	國民黨	7分	泛藍	國民黨		民進黨								0分	5分	2分	朱立倫		柯文哲		維持現狀，看情形再決定獨立或統一	5分	7分	5分	10分	10分	0分	5分	10分	7分	7分	1分	10分	5分	1分	6分			觀看候選人的電視辯論會
0.389367	台中市	大里區	70	同意	同意	有條件支持核能發電，反對核四重啟商轉	台灣民眾黨	1分	無特定政黨傾向	無投票/廢票/無投票權		民進黨			台聯			台灣基進		0分	0分	0分	江啟臣		郭台銘		永遠維持現狀	3分	5分	6分	7分	8分	8分	3分	8分	4分	10分	3分	10分	2分	3分	3分	閱讀選舉公報	閱讀候選人的傳單、快報或報刊廣告
0.499925	新北市	永和區	51	不同意	不同意	反對核能發電	民進黨	9分	堅定泛綠	民進黨	國民黨		新黨	親民黨					台灣民眾黨	0分	1分	9分	不在乎		蔡英文		維持現狀，以後走向獨立	10分	7分	0分	7分	9分	4分	9分	7分	3分	10分	6分	7分	10分	10分	8分	閱讀選舉公報	閱讀候選人的傳單、快報或報刊廣告	觀看候選人的電視辯論會		參加候選人舉辦的活動		提醒親友觀看候選人的電視辯論會
3.17481	台中市	豐原區	82	不同意	不同意	有條件支持核能發電，反對核四重啟商轉	國民黨	6分	無特定政黨傾向	國民黨		民進黨	新黨	親民黨	台聯	綠黨	時代力量	台灣基進		6分	6分	6分	不在乎		侯友宜		維持現狀，以後走向獨立	6分	6分	6分	5分	4分	3分	5分	0分	6分	10分	5分	9分	4分	6分	5分	閱讀選舉公報		觀看候選人的電視辯論會
0.760966	台東縣	臺東市	73	同意	同意	反對核能發電	國民黨	7分	泛藍	國民黨	國民黨									6分	7分	7分	朱立倫		侯友宜		永遠維持現狀	4分	8分	8分	9分	9分	1分	8分	7分	8分	7分	8分	7分	7分	8分	8分			觀看候選人的電視辯論會		參加候選人舉辦的活動
0.746692	台北市	北投區	71	同意	同意	不知道	民進黨	6分	泛綠	民進黨	國民黨									6分	6分	6分	朱立倫		蔡英文		維持現狀，以後走向統一	6分	8分	9分	9分	8分	2分	3分	5分	0分	10分	9分	5分	9分	8分	5分	閱讀選舉公報
1.16911	嘉義縣	溪口鄉	89	同意	不同意	有條件支持核能發電，反對核四重啟商轉	綠黨	7分	泛綠	無投票/廢票/無投票權	國民黨									5分	6分	6分	不在乎		柯文哲		維持現狀，以後走向獨立	5分	0分	5分	6分	0分	3分	3分	5分	4分	9分	0分	8分	0分	4分	3分	閱讀選舉公報	閱讀候選人的傳單、快報或報刊廣告
0.65128	桃園市	桃園區	78	同意	同意	有條件支持核能發電，反對核四重啟商轉	國民黨	8分	堅定泛藍	國民黨	國民黨									8分	8分	8分	朱立倫		郭台銘		維持現狀，以後走向獨立	7分	3分	4分	4分	4分	4分	6分	6分	10分	0分	4分	10分	10分	10分	0分	閱讀選舉公報		觀看候選人的電視辯論會		參加候選人舉辦的活動
0.447196	高雄市	三民區	73	同意	同意	支持核四	國民黨	5分	泛藍	國民黨		民進黨					時代力量	台灣基進		0分	5分	0分	朱立倫		侯友宜		永遠維持現狀	5分	7分	3分	6分	7分	1分	5分	6分	5分	5分	1分	7分	0分	1分	5分	閱讀選舉公報	閱讀候選人的傳單、快報或報刊廣告
0.281394	新北市	中和區	63	不同意	不同意	有條件支持核能發電，反對核四重啟商轉	民進黨	8分	泛綠	民進黨	國民黨									0分	0分	8分	不在乎		蔡英文		維持現狀，以後走向獨立	8分	10分	0分	6分	10分	4分	5分	5分	5分	10分	0分	5分	0分	10分	5分			觀看候選人的電視辯論會
0.420801	桃園市	蘆竹區	62	同意	同意	支持核四	國民黨	6分	泛藍	國民黨		民進黨						台灣基進		0分	6分	0分	韓國瑜		柯文哲		維持現狀，以後走向統一	5分	8分	6分	8分	10分	2分	2分	5分	5分	3分	3分	10分	0分	0分	7分	閱讀選舉公報		觀看候選人的電視辯論會
3.36899	台北市	松山區	65	同意	同意	有條件支持核能發電，反對核四重啟商轉	台灣民眾黨	3分	泛藍	民進黨			新黨							2分	2分	3分	朱立倫		郭台銘		永遠維持現狀	8分	7分	7分	6分	8分	2分	1分	2分	2分	2分	6分	8分	6分	7分	7分				擔任候選人或政黨的助選工作人員或義工
0.323925	台北市	文山區	59	不同意	不同意	反對核能發電	民進黨	10分	堅定泛綠	民進黨	國民黨		新黨	親民黨					台灣民眾黨	0分	0分	10分	不在乎		蔡英文		維持現狀，以後走向獨立	10分	10分	0分	8分	9分	0分	9分	8分	1分	10分	1分	2分	9分	10分	9分	閱讀選舉公報	閱讀候選人的傳單、快報或報刊廣告	觀看候選人的電視辯論會		參加候選人舉辦的活動
1.99424	台中市	太平區	65	同意	同意	反對核能發電	台灣民眾黨	5分	無特定政黨傾向	其他		民進黨								3分	5分	5分	韓國瑜		柯文哲		維持現狀，看情形再決定獨立或統一	5分	5分	3分	6分	5分	3分	5分	5分	8分	8分	2分	8分	2分	2分	5分			觀看候選人的電視辯論會
1.08983	新北市	永和區	42	同意	同意	支持核四	台灣民眾黨	6分	第三勢力	台灣民眾黨			新黨	親民黨	台聯	綠黨		台灣基進		0分	4分	5分	不在乎		不在乎		維持現狀，看情形再決定獨立或統一	4分	6分	5分	7分	4分	2分	4分	7分	10分	5分	0分	10分	5分	5分	5分	閱讀選舉公報	閱讀候選人的傳單、快報或報刊廣告	觀看候選人的電視辯論會
0.284922	新北市	淡水區	55	同意	同意	支持核四	親民黨	8分	泛藍	國民黨		民進黨			台聯	綠黨	時代力量	台灣基進		0分	5分	0分	韓國瑜		宋楚瑜	宋楚瑜	永遠維持現狀	0分	7分	5分	8分	10分	0分	0分	5分	0分	5分	0分	10分	0分	0分	2分	閱讀選舉公報
0.457512	花蓮縣	花蓮市	50	同意	同意	支持核四	台灣民眾黨	9分	無特定政黨傾向	無投票/廢票/無投票權		民進黨						台灣基進		0分	5分	0分	其他，請說明	孫	郭台銘		儘快宣布獨立	5分	5分	5分	8分	10分	8分	5分	8分	10分	0分	0分	10分	0分	2分	9分	閱讀選舉公報	閱讀候選人的傳單、快報或報刊廣告					提醒親友觀看候選人的電視辯論會
0.420801	桃園市	八德區	70	不同意	不同意	反對核能發電	時代力量	10分	泛綠	時代力量	國民黨		新黨	親民黨						0分	0分	8分	不在乎		蔡英文		儘快宣布獨立	4分	7分	4分	6分	9分	0分	3分	5分	2分	10分	3分	8分	10分	10分	8分	閱讀選舉公報
0.338066	雲林縣	斗六市	66	同意	同意	支持核四	國民黨	6分	泛藍	國民黨		民進黨								4分	6分	4分	朱立倫		郭台銘		維持現狀，以後走向獨立	2分	6分	3分	6分	9分	4分	4分	6分	7分	6分	1分	8分	9分	2分	7分	閱讀選舉公報		觀看候選人的電視辯論會				提醒親友觀看候選人的電視辯論會
1.75482	彰化縣	秀水鄉	59	同意	同意	有條件支持核能發電，反對核四重啟商轉	台灣基進	5分	無特定政黨傾向	民進黨					台聯					5分	5分	5分	不在乎		蔡英文		維持現狀，以後走向獨立	5分	8分	5分	7分	8分	3分	3分	8分	5分	10分	1分	7分	0分	3分	1分	閱讀選舉公報	閱讀候選人的傳單、快報或報刊廣告
0.145758	新竹市	東 區	66	同意	同意	有條件支持核能發電，反對核四重啟商轉	國民黨	7分	泛藍	國民黨		民進黨								1分	7分	1分	朱立倫		柯文哲		維持現狀，看情形再決定獨立或統一	3分	4分	3分	3分	2分	1分	0分	10分	3分	8分	6分	10分	7分	0分	10分	閱讀選舉公報
1.07164	嘉義市	東 區	66	同意	同意	有條件支持核能發電，反對核四重啟商轉	國民黨	6分	泛藍	國民黨			新黨		台聯	綠黨		台灣基進		1分	6分	3分	朱立倫		郭台銘		維持現狀，看情形再決定獨立或統一	6分	2分	4分	3分	2分	2分	4分	3分	6分	8分	2分	9分	6分	4分	5分	閱讀選舉公報	閱讀候選人的傳單、快報或報刊廣告
0.21366	台北市	士林區	62	同意	同意	支持核四	台灣民眾黨	9分	第三勢力	台灣民眾黨							時代力量			2分	5分	5分	不在乎		郭台銘		維持現狀，看情形再決定獨立或統一	5分	9分	5分	9分	9分	3分	6分	8分	4分	1分	2分	10分	2分	5分	5分	閱讀選舉公報		觀看候選人的電視辯論會
0.256538	彰化縣	彰化市	73	不同意	不同意	有條件支持核能發電，反對核四重啟商轉	台灣基進	8分	第三勢力	國民黨			新黨							7分	8分	8分	韓國瑜		蔡英文		維持現狀，看情形再決定獨立或統一	8分	9分	7分	7分	8分	4分	8分	8分	9分	8分	1分	5分	8分	8分	5分	閱讀選舉公報	閱讀候選人的傳單、快報或報刊廣告	觀看候選人的電視辯論會
0.353281	台中市	南 區	87	同意	不同意	支持核四	民進黨	4分	無特定政黨傾向	無投票/廢票/無投票權	國民黨	民進黨								4分	4分	4分	朱立倫		郭台銘		無意見	5分	4分	8分	8分	8分	4分	4分	8分	1分	10分	10分	8分	0分	6分	1分	閱讀選舉公報	閱讀候選人的傳單、快報或報刊廣告	觀看候選人的電視辯論會
0.775529	台中市	潭子區	71	不同意	同意	不知道	民進黨	6分	無特定政黨傾向	台灣民眾黨						綠黨				5分	5分	6分	不知道		陳時中	陳時中	維持現狀，以後走向獨立	4分	7分	7分	6分	5分	4分	5分	5分	5分	10分	10分	5分	10分	6分	5分	閱讀選舉公報	閱讀候選人的傳單、快報或報刊廣告
0.846861	新北市	淡水區	48	不同意	不同意	反對核能發電	民進黨	7分	泛綠	民進黨			新黨	親民黨					台灣民眾黨	1分	1分	7分	不知道		蔡英文		維持現狀，以後走向獨立	5分	9分	1分	7分	7分	2分	6分	6分	6分	10分	4分	6分	5分	9分	6分			觀看候選人的電視辯論會
1.54166	新竹縣	竹東鎮	42	不同意	同意	反對核能發電	國民黨	6分	泛藍	國民黨		民進黨	新黨							2分	5分	3分	朱立倫		郭台銘		永遠維持現狀	5分	8分	1分	5分	6分	5分	5分	5分	6分	5分	1分	5分	5分	5分	5分
0.493736	新北市	板橋區	69	不同意	不同意	反對核能發電	民進黨	8分	堅定泛綠	民進黨	國民黨		新黨	親民黨			時代力量		台灣民眾黨	0分	0分	8分	不知道		蔡英文		維持現狀，以後走向獨立	6分	10分	0分	4分	7分	3分	5分	4分	0分	10分	0分	5分	5分	10分	7分	閱讀選舉公報	閱讀候選人的傳單、快報或報刊廣告
0.49869	台北市	萬華區	76	同意	同意	有條件支持核能發電，反對核四重啟商轉	民進黨	6分	泛綠	無投票/廢票/無投票權					台聯					1分	2分	4分	不知道		蔡英文		維持現狀，以後走向獨立	7分	6分	3分	7分	7分	2分	3分	7分	3分	9分	6分	10分	10分	10分	6分	閱讀選舉公報		觀看候選人的電視辯論會
0.374889	台北市	信義區	67	同意	同意	支持核四	國民黨	6分	堅定泛藍	國民黨					台聯	綠黨	時代力量	台灣基進	台灣民眾黨	0分	6分	0分	洪秀柱	洪秀柱	侯友宜		維持現狀，看情形再決定獨立或統一	0分	6分	8分	8分	10分	0分	0分	8分	6分	0分	0分	10分	0分	0分	7分
0.473478	台南市	麻豆區	80	不同意	不同意	支持核四	民進黨	6分	無特定政黨傾向	民進黨			新黨							3分	5分	6分	不在乎		不知道		維持現狀，看情形再決定獨立或統一	6分	6分	6分	6分	3分	3分	6分	6分	5分	5分	2分	7分	2分	5分	5分	閱讀選舉公報	閱讀候選人的傳單、快報或報刊廣告	觀看候選人的電視辯論會
0.583002	台中市	西 區	68	不同意	不同意	支持核四	國民黨	7分	無特定政黨傾向	國民黨					台聯		時代力量	台灣基進		0分	7分	2分	江啟臣		侯友宜		永遠維持現狀	7分	8分	5分	8分	8分	2分	3分	8分	3分	1分	0分	8分	1分	1分	3分			觀看候選人的電視辯論會
0.438054	高雄市	新興區	59	同意	同意	支持核四	新黨	6分	無特定政黨傾向	國民黨							時代力量	台灣基進	台灣民眾黨	5分	6分	5分	不在乎		侯友宜		永遠維持現狀	0分	6分	0分	6分	6分	0分	0分	6分	7分	7分	5分	7分	5分	4分	5分
0.61987	台中市	大里區	84	不同意	不同意	有條件支持核能發電，反對核四重啟商轉	民進黨	7分	泛綠	時代力量	國民黨									1分	1分	5分	不在乎		蔡英文		維持現狀，以後走向獨立	7分	10分	5分	5分	5分	4分	4分	5分	2分	10分	0分	7分	0分	10分	7分	閱讀選舉公報	閱讀候選人的傳單、快報或報刊廣告	觀看候選人的電視辯論會				提醒親友觀看候選人的電視辯論會
0.779437	桃園市	中壢區	87	同意	同意	有條件支持核能發電，反對核四重啟商轉	台灣民眾黨	8分	第三勢力	台灣民眾黨			新黨		台聯	綠黨		台灣基進		1分	6分	5分	不在乎		柯文哲		無意見	5分	8分	6分	8分	9分	3分	6分	7分	5分	10分	2分	10分	0分	7分	10分	閱讀選舉公報	閱讀候選人的傳單、快報或報刊廣告	觀看候選人的電視辯論會		參加候選人舉辦的活動
0.37432	新北市	永和區	73	同意	不同意	反對核能發電	國民黨	6分	泛藍	國民黨								台灣基進		0分	6分	4分	朱立倫		郭台銘		永遠維持現狀	2分	6分	7分	10分	10分	8分	3分	10分	5分	10分	2分	10分	2分	5分	5分	閱讀選舉公報		觀看候選人的電視辯論會
0.746692	台北市	大安區	78	不同意	不同意	反對核能發電	台灣基進	9分	泛綠	時代力量	國民黨		新黨	親民黨						0分	0分	8分	不在乎		蔡英文		維持現狀，以後走向獨立	3分	8分	4分	5分	5分	1分	0分	5分	0分	8分	0分	4分	5分	10分	3分		閱讀候選人的傳單、快報或報刊廣告	觀看候選人的電視辯論會
3.05898	高雄市	楠梓區	55	不同意	同意	有條件支持核能發電，反對核四重啟商轉	國民黨	10分	堅定泛藍	國民黨		民進黨			台聯	綠黨	時代力量	台灣基進		10分	10分	10分	韓國瑜		侯友宜		永遠維持現狀	9分	9分	5分	10分	10分	0分	8分	10分	4分	5分	10分	10分	0分	0分	10分					參加候選人舉辦的活動
0.489599	桃園市	蘆竹區	67	同意	同意	支持核四	國民黨	6分	無特定政黨傾向	國民黨		民進黨								0分	6分	0分	不知道		侯友宜		永遠維持現狀	4分	6分	5分	7分	7分	4分	5分	8分	6分	6分	0分	8分	0分	2分	8分	閱讀選舉公報
1.08983	新北市	新店區	44	不同意	不同意	反對核能發電	台灣民眾黨	10分	無特定政黨傾向	台灣民眾黨	國民黨									0分	0分	5分	其他，請說明	有錢	其他，請說明	有錢	儘快宣布獨立	10分	10分	0分	5分	10分	5分	10分	5分	0分	10分	5分	5分	10分	5分	10分
0.528971	台中市	南 區	82	同意	同意	有條件支持核能發電，反對核四重啟商轉	時代力量	8分	第三勢力	時代力量	國民黨									1分	1分	2分	不在乎		柯文哲		維持現狀，以後走向獨立	2分	10分	2分	3分	10分	0分	1分	3分	2分	8分	6分	9分	0分	4分	7分	閱讀選舉公報
0.447977	新北市	汐止區	82	不同意	同意	有條件支持核能發電，反對核四重啟商轉	台灣民眾黨	6分	泛藍	國民黨		民進黨	新黨		台聯	綠黨	時代力量	台灣基進		0分	4分	0分	不在乎		郭台銘		維持現狀，看情形再決定獨立或統一	3分	10分	3分	10分	10分	0分	0分	10分	5分	6分	5分	10分	0分	0分	3分			觀看候選人的電視辯論會
0.459702	彰化縣	永靖鄉	89	同意	不同意	支持核四	民進黨	5分	泛綠	民進黨					台聯			台灣基進		1分	1分	1分	韓國瑜		柯文哲		維持現狀，以後走向統一	10分	10分	0分	6分	6分	1分	3分	3分	3分	3分	3分	8分	8分	3分	3分				擔任候選人或政黨的助選工作人員或義工
0.282534	桃園市	楊梅區	53	同意	不同意	支持核四	國民黨	10分	堅定泛藍	國民黨		民進黨			台聯	綠黨		台灣基進		0分	10分	3分	韓國瑜		侯友宜		維持現狀，以後走向統一	8分	8分	5分	5分	9分	3分	5分	5分	8分	5分	8分	10分	0分	0分	8分						參加候選人的後援會	提醒親友觀看候選人的電視辯論會
0.447196	高雄市	鹽埕區	77	同意	不同意	支持核四	民進黨	2分	泛綠	民進黨	國民黨		新黨	親民黨					台灣民眾黨	0分	0分	1分	不在乎		不知道		維持現狀，以後走向獨立	10分	10分	7分	5分	6分	5分	10分	6分	5分	10分	0分	5分	0分	10分	5分	閱讀選舉公報	閱讀候選人的傳單、快報或報刊廣告
1.81263	花蓮縣	吉安鄉	50	不同意	不同意	反對核能發電	民進黨	8分	堅定泛綠	台灣基進	國民黨									0分	1分	7分	不在乎		陳時中	陳時中	儘快宣布獨立	1分	1分	1分	7分	8分	2分	1分	7分	6分	0分	0分	3分	0分	9分	9分	閱讀選舉公報		觀看候選人的電視辯論會		參加候選人舉辦的活動
0.218245	新竹市	北 區	67	同意	同意	支持核四	台灣民眾黨	10分	第三勢力	國民黨		民進黨			台聯	綠黨		台灣基進		0分	7分	0分	郭台銘	郭台銘先生	柯文哲		維持現狀，看情形再決定獨立或統一	8分	9分	5分	8分	10分	7分	5分	7分	8分	10分	5分	10分	0分	0分	10分			觀看候選人的電視辯論會
0.355936	台南市	東 區	68	同意	同意	反對核能發電	國民黨	9分	泛藍	國民黨								台灣基進		2分	9分	2分	江啟臣		郭台銘		維持現狀，看情形再決定獨立或統一	5分	7分	4分	6分	8分	2分	4分	3分	6分	5分	5分	10分	10分	3分	10分	閱讀選舉公報			擔任候選人或政黨的助選工作人員或義工	參加候選人舉辦的活動	參加候選人的後援會
0.37432	新北市	新莊區	79	不同意	不同意	有條件支持核能發電，反對核四重啟商轉	民進黨	2分	泛綠	民進黨	國民黨		新黨						台灣民眾黨	0分	0分	1分	韓國瑜		陳時中	陳時中	維持現狀，以後走向獨立	6分	10分	2分	6分	10分	0分	6分	6分	0分	7分	0分	8分	0分	10分	7分	閱讀選舉公報	閱讀候選人的傳單、快報或報刊廣告	觀看候選人的電視辯論會
0.322981	南投縣	竹山鎮	80	不同意	不同意	有條件支持核能發電，反對核四重啟商轉	民進黨	8分	堅定泛綠	民進黨	國民黨		新黨		台聯				台灣民眾黨	0分	0分	8分	不在乎		蔡英文		維持現狀，以後走向獨立	6分	8分	2分	4分	6分	5分	6分	2分	2分	10分	0分	2分	6分	8分	9分						參加候選人的後援會
0.237718	台南市	中西區	61	不同意	同意	有條件支持核能發電，反對核四重啟商轉	民進黨	8分	泛綠	民進黨							時代力量			8分	8分	8分	朱立倫		柯文哲		永遠維持現狀	5分	7分	5分	2分	3分	2分	5分	2分	0分	10分	10分	8分	2分	3分	1分	閱讀選舉公報	閱讀候選人的傳單、快報或報刊廣告
0.664021	台南市	善化區	81	同意	同意	有條件支持核能發電，反對核四重啟商轉	時代力量	5分	無特定政黨傾向	無投票/廢票/無投票權	國民黨									1分	1分	2分	不在乎		不在乎		維持現狀，以後走向獨立	2分	5分	5分	6分	6分	3分	0分	4分	5分	10分	0分	8分	0分	5分	4分	閱讀選舉公報	閱讀候選人的傳單、快報或報刊廣告	觀看候選人的電視辯論會
3.17802	新竹縣	竹東鎮	73	同意	同意	反對核能發電	民進黨	8分	無特定政黨傾向	親民黨		民進黨		親民黨		綠黨				7分	8分	7分	不知道		陳時中	陳時中	維持現狀，以後走向獨立	8分	8分	7分	9分	7分	8分	9分	8分	9分	10分	8分	7分	8分	8分	7分				擔任候選人或政黨的助選工作人員或義工
2.29042	高雄市	鳳山區	80	不同意	不同意	有條件支持核能發電，反對核四重啟商轉	時代力量	4分	泛綠	時代力量	國民黨		新黨	親民黨						0分	0分	2分	不在乎		蔡英文		維持現狀，以後走向獨立	7分	10分	5分	5分	9分	0分	7分	6分	0分	10分	5分	5分	10分	10分	3分	閱讀選舉公報	閱讀候選人的傳單、快報或報刊廣告	觀看候選人的電視辯論會				提醒親友觀看候選人的電視辯論會
0.952539	苗栗縣	頭份市	70	同意	同意	有條件支持核能發電，反對核四重啟商轉	台灣基進	7分	無特定政黨傾向	台灣基進	國民黨									0分	1分	3分	連勝文		郭台銘		永遠維持現狀	1分	1分	3分	3分	6分	3分	3分	3分	5分	10分	8分	10分	10分	10分	10分
1.44159	台北市	內湖區	43	同意	不同意	有條件支持核能發電，反對核四重啟商轉	國民黨	10分	堅定泛藍	國民黨		民進黨								10分	10分	10分	不在乎		侯友宜		維持現狀，以後走向統一	7分	6分	6分	6分	6分	6分	6分	6分	10分	9分	10分	10分	1分	0分	10分				擔任候選人或政黨的助選工作人員或義工	參加候選人舉辦的活動		提醒親友觀看候選人的電視辯論會
0.65128	桃園市	中壢區	75	同意	同意	有條件支持核能發電，反對核四重啟商轉	台灣民眾黨	7分	無特定政黨傾向	其他			新黨							7分	7分	7分	不知道		不知道		維持現狀，以後走向獨立	3分	5分	5分	5分	4分	5分	3分	3分	9分	9分	4分	5分	4分	4分	4分	閱讀選舉公報
0.893624	台北市	大安區	87	不同意	不同意	有條件支持核能發電，反對核四重啟商轉	民進黨	8分	泛綠	民進黨			新黨	親民黨					台灣民眾黨	0分	3分	8分	江啟臣		陳時中	陳時中	維持現狀，以後走向獨立	9分	10分	1分	7分	7分	1分	7分	5分	5分	8分	0分	3分	0分	10分	7分	閱讀選舉公報	閱讀候選人的傳單、快報或報刊廣告	觀看候選人的電視辯論會
0.583002	台中市	豐原區	70	同意	同意	支持核四	國民黨	5分	無特定政黨傾向	國民黨		民進黨		親民黨	台聯		時代力量	台灣基進		0分	4分	0分	朱立倫		侯友宜		維持現狀，看情形再決定獨立或統一	1分	5分	4分	10分	9分	0分	5分	10分	8分	6分	0分	10分	0分	0分	1分	閱讀選舉公報
0.830768	台南市	仁德區	80	不同意	同意	反對核能發電	綠黨	10分	堅定泛藍	綠黨						綠黨				8分	9分	9分	韓國瑜		郭台銘		維持現狀，以後走向獨立	4分	4分	2分	4分	4分	9分	10分	3分	10分	10分	9分	10分	10分	9分	9分					參加候選人舉辦的活動
0.590311	台中市	西 區	57	不同意	不同意	有條件支持核能發電，反對核四重啟商轉	民進黨	5分	無特定政黨傾向	其他			新黨							0分	2分	3分	不知道		柯文哲		維持現狀，以後走向獨立	5分	8分	5分	3分	3分	2分	5分	5分	10分	10分	8分	8分	5分	8分	7分	閱讀選舉公報	閱讀候選人的傳單、快報或報刊廣告
0.333883	新北市	三重區	57	同意	不同意	有條件支持核能發電，反對核四重啟商轉	民進黨	4分	泛綠	無投票/廢票/無投票權			新黨	親民黨		綠黨		台灣基進		0分	1分	4分	其他，請說明	沒有	郭台銘		維持現狀，看情形再決定獨立或統一	4分	9分	5分	8分	9分	4分	4分	8分	4分	10分	0分	10分	10分	9分	4分	閱讀選舉公報	閱讀候選人的傳單、快報或報刊廣告
9.14314	雲林縣	斗六市	44	不同意	不同意	有條件支持核能發電，反對核四重啟商轉	國民黨	8分	泛藍	國民黨								台灣基進		7分	8分	7分	韓國瑜		郭台銘		維持現狀，看情形再決定獨立或統一	7分	8分	6分	5分	8分	5分	7分	6分	7分	7分	7分	8分	6分	6分	5分	閱讀選舉公報		觀看候選人的電視辯論會		參加候選人舉辦的活動
0.224693	台中市	北屯區	59	不同意	不同意	反對核能發電	民進黨	10分	堅定泛綠	民進黨	國民黨		新黨	親民黨			時代力量		台灣民眾黨	0分	0分	10分	江啟臣		蔡英文		維持現狀，以後走向獨立	7分	10分	0分	2分	9分	2分	7分	2分	1分	10分	0分	2分	10分	10分	8分	閱讀選舉公報		觀看候選人的電視辯論會		參加候選人舉辦的活動
2.174	台北市	文山區	45	同意	同意	支持核四	國民黨	8分	堅定泛藍	國民黨		民進黨			台聯	綠黨	時代力量	台灣基進		0分	8分	0分	韓國瑜		侯友宜		維持現狀，以後走向統一	6分	8分	3分	7分	7分	0分	6分	6分	6分	3分	3分	10分	0分	0分	3分			觀看候選人的電視辯論會
0.27598	宜蘭縣	羅東鎮	70	不同意	不同意	反對核能發電	民進黨	6分	無特定政黨傾向	台灣民眾黨			新黨							6分	6分	6分	其他，請說明	紅色形象	柯文哲	只有他在做事	維持現狀，以後走向獨立	1分	10分	3分	7分	7分	0分	6分	2分	10分	10分	6分	6分	10分	10分	10分						參加候選人的後援會
0.928136	台中市	北屯區	85	同意	同意	有條件支持核能發電，反對核四重啟商轉	國民黨	7分	泛藍	國民黨					台聯					1分	5分	3分	朱立倫		不知道		維持現狀，看情形再決定獨立或統一	4分	4分	4分	3分	3分	3分	3分	4分	4分	8分	8分	9分	5分	6分	5分		閱讀候選人的傳單、快報或報刊廣告	觀看候選人的電視辯論會
0.279036	桃園市	八德區	68	同意	同意	有條件支持核能發電，反對核四重啟商轉	國民黨	7分	無特定政黨傾向	其他					台聯	綠黨	時代力量	台灣基進		0分	7分	0分	江啟臣		侯友宜		維持現狀，看情形再決定獨立或統一	4分	2分	5分	10分	10分	0分	8分	10分	10分	5分	8分	10分	2分	0分	10分	閱讀選舉公報	閱讀候選人的傳單、快報或報刊廣告
0.221911	台中市	太平區	69	不同意	不同意	有條件支持核能發電，反對核四重啟商轉	綠黨	2分	無特定政黨傾向	無投票/廢票/無投票權	國民黨		新黨	親民黨						0分	0分	1分	不在乎		蔡英文		維持現狀，以後走向獨立	1分	10分	1分	5分	5分	1分	1分	3分	0分	10分	0分	6分	10分	7分	6分
0.187933	新北市	中和區	69	同意	不同意	有條件支持核能發電，反對核四重啟商轉	民進黨	8分	堅定泛綠	綠黨			新黨							0分	2分	7分	江啟臣		蔡英文		維持現狀，以後走向獨立	7分	9分	3分	6分	8分	1分	8分	6分	0分	0分	0分	8分	5分	8分	4分	閱讀選舉公報		觀看候選人的電視辯論會
0.74458	新北市	蘆洲區	61	同意	同意	有條件支持核能發電，反對核四重啟商轉	民進黨	7分	第三勢力	時代力量				親民黨	台聯			台灣基進		1分	4分	6分	江啟臣		郭台銘		儘快宣布獨立	4分	5分	5分	4分	7分	4分	3分	8分	5分	2分	5分	6分	7分	8分	7分		閱讀候選人的傳單、快報或報刊廣告	觀看候選人的電視辯論會
0.786024	新北市	新莊區	84	同意	不同意	有條件支持核能發電，反對核四重啟商轉	民進黨	7分	泛綠	民進黨	國民黨									0分	0分	4分	不在乎		其他，請說明	人民自己	維持現狀，以後走向獨立	3分	5分	6分	7分	3分	3分	7分	7分	6分	7分	8分	9分	2分	2分	9分			觀看候選人的電視辯論會			參加候選人的後援會
0.447977	新北市	汐止區	81	同意	不同意	支持核四	國民黨	8分	泛藍	國民黨		民進黨				綠黨	時代力量	台灣基進		2分	8分	2分	朱立倫		侯友宜		維持現狀，以後走向獨立	5分	4分	7分	10分	10分	10分	5分	10分	5分	10分	0分	10分	10分	5分	5分	閱讀選舉公報	閱讀候選人的傳單、快報或報刊廣告	觀看候選人的電視辯論會
0.188695	桃園市	龍潭區	60	同意	同意	支持核四	國民黨	10分	堅定泛藍	國民黨		民進黨			台聯	綠黨	時代力量	台灣基進		0分	7分	0分	朱立倫		侯友宜		儘快統一	4分	7分	5分	8分	9分	1分	4分	8分	7分	0分	0分	10分	0分	0分	10分	閱讀選舉公報	閱讀候選人的傳單、快報或報刊廣告	觀看候選人的電視辯論會
0.186359	桃園市	中壢區	68	同意	同意	支持核四	國民黨	10分	堅定泛藍	國民黨		民進黨			台聯		時代力量	台灣基進		0分	10分	0分	朱立倫		柯文哲		維持現狀，看情形再決定獨立或統一	5分	10分	5分	10分	10分	0分	5分	10分	5分	5分	5分	10分	0分	0分	10分	閱讀選舉公報	閱讀候選人的傳單、快報或報刊廣告	觀看候選人的電視辯論會
0.21366	台北市	松山區	62	同意	同意	有條件支持核能發電，反對核四重啟商轉	親民黨	3分	無特定政黨傾向	親民黨					台聯			台灣基進	台灣民眾黨	0分	2分	1分	不在乎		不知道		維持現狀，看情形再決定獨立或統一	5分	8分	7分	6分	7分	4分	5分	5分	5分	10分	0分	9分	5分	5分	7分	閱讀選舉公報
0.830768	台南市	南 區	80	同意	同意	有條件支持核能發電，反對核四重啟商轉	民進黨	6分	無特定政黨傾向	民進黨			新黨	親民黨	台聯	綠黨		台灣基進	台灣民眾黨	6分	6分	6分	其他，請說明	目前沒有	郭台銘		維持現狀，以後走向獨立	6分	7分	3分	8分	3分	0分	0分	8分	8分	5分	4分	8分	5分	10分	3分		閱讀候選人的傳單、快報或報刊廣告
0.492154	基隆市	中正區	78	不同意	不同意	有條件支持核能發電，反對核四重啟商轉	民進黨	7分	無特定政黨傾向	民進黨								台灣基進		2分	5分	7分	不在乎		柯文哲		維持現狀，看情形再決定獨立或統一	3分	3分	3分	6分	4分	6分	5分	7分	5分	9分	8分	7分	6分	7分	3分	閱讀選舉公報		觀看候選人的電視辯論會
0.37432	新北市	三重區	71	不同意	不同意	有條件支持核能發電，反對核四重啟商轉	台灣民眾黨	6分	第三勢力	台灣民眾黨			新黨		台聯	綠黨		台灣基進		6分	6分	6分	韓國瑜		郭台銘		維持現狀，看情形再決定獨立或統一	0分	8分	3分	8分	8分	8分	0分	8分	2分	5分	3分	8分	5分	2分	5分	閱讀選舉公報	閱讀候選人的傳單、快報或報刊廣告
3.88743	台東縣	臺東市	47	同意	同意	支持核四	國民黨	6分	泛藍	國民黨		民進黨								6分	6分	6分	韓國瑜		不在乎		永遠維持現狀	1分	3分	9分	9分	9分	2分	1分	7分	9分	1分	8分	10分	1分	5分	6分	閱讀選舉公報		觀看候選人的電視辯論會
0.426076	桃園市	桃園區	54	不同意	不同意	反對核能發電	民進黨	10分	堅定泛綠	民進黨	國民黨		新黨						台灣民眾黨	0分	0分	10分	張亞中	張亞中	郭台銘		永遠維持現狀	10分	10分	0分	6分	8分	5分	10分	6分	6分	10分	6分	7分	10分	10分	6分	閱讀選舉公報	閱讀候選人的傳單、快報或報刊廣告	觀看候選人的電視辯論會		參加候選人舉辦的活動
1.16954	台中市	清水區	72	不同意	同意	支持核四	台灣民眾黨	5分	第三勢力	台灣民眾黨		民進黨			台聯			台灣基進		5分	5分	5分	不知道		柯文哲		永遠維持現狀	3分	6分	3分	5分	10分	3分	5分	5分	4分	5分	8分	10分	3分	3分	2分
0.666554	台中市	豐原區	73	同意	同意	有條件支持核能發電，反對核四重啟商轉	台灣民眾黨	7分	無特定政黨傾向	親民黨		民進黨								4分	7分	4分	朱立倫		侯友宜		維持現狀，以後走向統一	3分	8分	3分	7分	5分	4分	5分	4分	3分	2分	5分	5分	1分	3分	4分	閱讀選舉公報	閱讀候選人的傳單、快報或報刊廣告
0.673974	彰化縣	永靖鄉	77	同意	不同意	有條件支持核能發電，反對核四重啟商轉	民進黨	7分	泛綠	民進黨					台聯					3分	5分	7分	朱立倫		柯文哲		維持現狀，看情形再決定獨立或統一	5分	5分	5分	7分	3分	2分	4分	7分	5分	9分	4分	5分	7分	7分	5分	閱讀選舉公報	閱讀候選人的傳單、快報或報刊廣告
0.28688	高雄市	彌陀區	62	同意	同意	支持核四	國民黨	6分	泛藍	國民黨		民進黨	新黨	親民黨	台聯	綠黨	時代力量	台灣基進		0分	6分	0分	趙少康	趙少康	侯友宜		維持現狀，看情形再決定獨立或統一	6分	4分	3分	8分	10分	2分	4分	8分	3分	8分	0分	10分	5分	5分	9分			觀看候選人的電視辯論會
0.786024	新北市	新店區	81	不同意	不同意	反對核能發電	民進黨	7分	堅定泛綠	民進黨	國民黨		新黨	親民黨					台灣民眾黨	0分	0分	7分	韓國瑜		蔡英文		維持現狀，以後走向獨立	9分	10分	3分	4分	7分	2分	9分	4分	4分	10分	2分	6分	6分	10分	7分	閱讀選舉公報		觀看候選人的電視辯論會
0.65128	桃園市	桃園區	79	同意	同意	有條件支持核能發電，反對核四重啟商轉	國民黨	7分	堅定泛藍	國民黨		民進黨								7分	7分	7分	朱立倫		郭台銘		維持現狀，看情形再決定獨立或統一	3分	1分	5分	9分	9分	0分	1分	9分	10分	2分	2分	10分	10分	4分	10分
0.425561	台北市	內湖區	76	同意	同意	有條件支持核能發電，反對核四重啟商轉	民進黨	2分	無特定政黨傾向	時代力量		民進黨								1分	1分	1分	朱立倫		郭台銘		無意見	3分	6分	5分	6分	10分	2分	4分	6分	8分	10分	6分	10分	10分	6分	4分	閱讀選舉公報	閱讀候選人的傳單、快報或報刊廣告	觀看候選人的電視辯論會
0.237718	台南市	佳里區	69	同意	同意	有條件支持核能發電，反對核四重啟商轉	台灣民眾黨	6分	無特定政黨傾向	台灣民眾黨						綠黨				3分	3分	3分	朱立倫		柯文哲		永遠維持現狀	3分	3分	5分	5分	3分	5分	3分	5分	2分	10分	0分	10分	0分	5分	10分	閱讀選舉公報	閱讀候選人的傳單、快報或報刊廣告
0.821603	台北市	南港區	45	不同意	不同意	有條件支持核能發電，反對核四重啟商轉	時代力量	6分	無特定政黨傾向	民進黨	國民黨									1分	1分	6分	不在乎		蔡英文		維持現狀，看情形再決定獨立或統一	3分	3分	3分	5分	5分	3分	4分	6分	5分	10分	3分	6分	10分	10分	10分
0.420801	桃園市	龜山區	65	不同意	不同意	反對核能發電	民進黨	8分	泛綠	民進黨	國民黨									1分	1分	8分	王金平	王金平	蔡英文		維持現狀，看情形再決定獨立或統一	8分	10分	2分	7分	10分	1分	8分	8分	9分	10分	5分	8分	10分	10分	5分		閱讀候選人的傳單、快報或報刊廣告	觀看候選人的電視辯論會
0.180378	花蓮縣	花蓮市	60	同意	同意	有條件支持核能發電，反對核四重啟商轉	台灣民眾黨	9分	第三勢力	台灣民眾黨		民進黨	新黨				時代力量	台灣基進		1分	2分	1分	不在乎		柯文哲		維持現狀，看情形再決定獨立或統一	3分	10分	3分	8分	10分	3分	3分	8分	8分	5分	3分	10分	1分	3分	3分	閱讀選舉公報	閱讀候選人的傳單、快報或報刊廣告	觀看候選人的電視辯論會		參加候選人舉辦的活動
0.438643	新北市	中和區	79	同意	同意	有條件支持核能發電，反對核四重啟商轉	時代力量	6分	無特定政黨傾向	時代力量			新黨		台聯					0分	5分	0分	朱立倫		侯友宜		維持現狀，以後走向獨立	5分	8分	6分	6分	6分	5分	5分	7分	7分	9分	3分	8分	3分	3分	3分	閱讀選舉公報		觀看候選人的電視辯論會
0.656784	新北市	新莊區	75	同意	同意	不知道	台灣民眾黨	9分	第三勢力	台灣民眾黨	國民黨									1分	1分	8分	不知道		柯文哲		儘快宣布獨立	2分	4分	8分	8分	6分	3分	0分	3分	10分	10分	2分	10分	10分	2分	10分		閱讀候選人的傳單、快報或報刊廣告
4.60548	屏東縣	枋寮鄉	66	不同意	不同意	有條件支持核能發電，反對核四重啟商轉	民進黨	10分	堅定泛綠	民進黨	國民黨		新黨	親民黨						0分	0分	10分	不在乎		蔡英文		儘快宣布獨立	4分	10分	6分	6分	7分	0分	1分	6分	5分	10分	7分	0分	10分	10分	2分		閱讀候選人的傳單、快報或報刊廣告	觀看候選人的電視辯論會		參加候選人舉辦的活動	參加候選人的後援會
0.281394	新北市	林口區	67	同意	同意	反對核能發電	台灣民眾黨	6分	無特定政黨傾向	台灣民眾黨		民進黨	新黨	親民黨	台聯	綠黨	時代力量	台灣基進		2分	4分	3分	郭台銘	郭台銘	郭台銘		維持現狀，看情形再決定獨立或統一	5分	8分	2分	9分	10分	3分	3分	4分	0分	2分	4分	10分	6分	5分	3分			觀看候選人的電視辯論會
0.666306	嘉義縣	東石鄉	83	不同意	不同意	有條件支持核能發電，反對核四重啟商轉	台灣民眾黨	10分	無特定政黨傾向	台灣民眾黨					台聯					10分	10分	10分	不在乎		柯文哲		維持現狀，以後走向獨立	5分	5分	5分	8分	10分	5分	5分	8分	5分	10分	5分	5分	10分	10分	10分	閱讀選舉公報
3.02111	高雄市	新興區	68	同意	不同意	有條件支持核能發電，反對核四重啟商轉	台灣民眾黨	8分	無特定政黨傾向	台灣民眾黨								台灣基進		2分	5分	5分	朱立倫		郭台銘		維持現狀，看情形再決定獨立或統一	5分	4分	4分	3分	3分	4分	3分	9分	4分	8分	9分	3分	8分	10分	3分		閱讀候選人的傳單、快報或報刊廣告				參加候選人的後援會	提醒親友觀看候選人的電視辯論會
4.93115	台北市	大安區	42	不同意	不同意	支持核四	民進黨	6分	無特定政黨傾向	台灣民眾黨								台灣基進		5分	5分	5分	不在乎		不知道		無意見	7分	7分	4分	8分	10分	0分	7分	7分	8分	8分	8分	10分	1分	0分	9分	閱讀選舉公報	閱讀候選人的傳單、快報或報刊廣告
0.389367	台中市	豐原區	63	同意	同意	有條件支持核能發電，反對核四重啟商轉	國民黨	5分	泛藍	國民黨							時代力量			5分	5分	5分	江啟臣		郭台銘		儘快統一	6分	7分	8分	8分	8分	4分	3分	7分	7分	0分	1分	10分	5分	5分	6分	閱讀選舉公報
0.284217	台北市	松山區	76	同意	同意	反對核能發電	時代力量	7分	無特定政黨傾向	綠黨	國民黨									1分	5分	6分	不在乎		陳時中	陳時中	維持現狀，以後走向獨立	8分	10分	2分	5分	8分	2分	9分	5分	2分	5分	0分	8分	10分	10分	8分	閱讀選舉公報	閱讀候選人的傳單、快報或報刊廣告	觀看候選人的電視辯論會				提醒親友觀看候選人的電視辯論會
0.216338	台北市	南港區	59	同意	同意	不知道	國民黨	2分	無特定政黨傾向	國民黨					台聯		時代力量	台灣基進		0分	2分	0分	不在乎		郭台銘		維持現狀，看情形再決定獨立或統一	3分	2分	1分	6分	7分	0分	2分	7分	2分	5分	0分	7分	0分	1分	2分	閱讀選舉公報
0.663316	澎湖縣	白沙鄉	64	不同意	不同意	有條件支持核能發電，反對核四重啟商轉	國民黨	6分	無特定政黨傾向	綠黨			新黨							6分	6分	6分	韓國瑜		蔡英文		永遠維持現狀	6分	8分	3分	7分	7分	3分	6分	7分	10分	3分	0分	10分	5分	9分	5分
0.528971	台中市	北 區	84	不同意	同意	有條件支持核能發電，反對核四重啟商轉	台灣民眾黨	7分	無特定政黨傾向	民進黨	國民黨									2分	2分	4分	不知道		柯文哲		永遠維持現狀	3分	3分	3分	6分	3分	3分	3分	5分	4分	8分	5分	9分	2分	9分	7分	閱讀選舉公報
0.746692	台北市	文山區	78	同意	同意	支持核四	國民黨	6分	泛藍	國民黨		民進黨	新黨		台聯	綠黨		台灣基進		2分	6分	2分	不在乎		柯文哲		維持現狀，以後走向統一	5分	7分	4分	9分	10分	1分	5分	10分	3分	6分	2分	10分	3分	4分	8分	閱讀選舉公報	閱讀候選人的傳單、快報或報刊廣告	觀看候選人的電視辯論會
0.893624	台北市	文山區	88	不同意	不同意	有條件支持核能發電，反對核四重啟商轉	民進黨	6分	泛綠	民進黨	國民黨		新黨						台灣民眾黨	0分	0分	6分	不在乎		陳時中	陳時中	維持現狀，以後走向獨立	8分	9分	1分	3分	7分	5分	7分	2分	0分	10分	0分	1分	0分	6分	6分	閱讀選舉公報	閱讀候選人的傳單、快報或報刊廣告
0.37432	新北市	中和區	74	同意	不同意	支持核四	台灣民眾黨	9分	第三勢力	台灣民眾黨			新黨					台灣基進		0分	1分	1分	連勝文		郭台銘		維持現狀，以後走向獨立	0分	10分	0分	10分	10分	0分	0分	0分	10分	10分	0分	10分	10分	10分	10分			觀看候選人的電視辯論會
0.331085	桃園市	中壢區	52	不同意	不同意	有條件支持核能發電，反對核四重啟商轉	國民黨	8分	堅定泛藍	國民黨		民進黨								0分	8分	0分	朱立倫		侯友宜		維持現狀，以後走向統一	6分	7分	0分	9分	9分	9分	7分	10分	10分	2分	2分	10分	7分	0分	10分
0.28688	高雄市	前鎮區	62	同意	同意	支持核四	國民黨	9分	泛藍	國民黨		民進黨				綠黨	時代力量	台灣基進		0分	8分	1分	朱立倫		郭台銘		維持現狀，看情形再決定獨立或統一	4分	6分	5分	9分	9分	0分	3分	8分	3分	4分	1分	10分	1分	1分	8分		閱讀候選人的傳單、快報或報刊廣告
0.33227	台中市	北 區	65	同意	同意	支持核四	台灣民眾黨	7分	無特定政黨傾向	台灣民眾黨					台聯		時代力量	台灣基進		7分	7分	7分	韓國瑜		郭台銘		永遠維持現狀	7分	6分	5分	8分	9分	3分	8分	8分	8分	5分	5分	7分	8分	2分	2分	閱讀選舉公報	閱讀候選人的傳單、快報或報刊廣告	觀看候選人的電視辯論會
0.801349	高雄市	三民區	87	同意	同意	有條件支持核能發電，反對核四重啟商轉	台灣基進	7分	泛綠	民進黨	國民黨								台灣民眾黨	1分	1分	6分	不在乎		陳其邁	陳其邁	維持現狀，以後走向獨立	9分	5分	0分	10分	10分	0分	9分	8分	6分	7分	0分	3分	7分	2分	4分	閱讀選舉公報	閱讀候選人的傳單、快報或報刊廣告
0.632357	台南市	新營區	55	同意	同意	支持核四	國民黨	6分	第三勢力	國民黨			新黨	親民黨	台聯	綠黨	時代力量	台灣基進		0分	6分	4分	朱立倫		郭台銘		維持現狀，看情形再決定獨立或統一	3分	7分	5分	6分	6分	5分	5分	5分	5分	8分	2分	5分	8分	6分	6分		閱讀候選人的傳單、快報或報刊廣告	觀看候選人的電視辯論會
1.39422	苗栗縣	苑裡鎮	47	不同意	不同意	反對核能發電	民進黨	8分	堅定泛綠	民進黨	國民黨		新黨	親民黨			時代力量		台灣民眾黨	0分	0分	8分	不在乎		蔡英文		維持現狀，以後走向獨立	10分	10分	10分	1分	6分	9分	10分	1分	6分	10分	0分	5分	0分	10分	10分	閱讀選舉公報	閱讀候選人的傳單、快報或報刊廣告	觀看候選人的電視辯論會
0.768613	高雄市	鳳山區	58	同意	同意	有條件支持核能發電，反對核四重啟商轉	民進黨	7分	泛綠	民進黨					台聯	綠黨			台灣民眾黨	0分	3分	7分	不知道		蔡英文		維持現狀，看情形再決定獨立或統一	5分	9分	5分	8分	8分	6分	5分	8分	5分	9分	7分	7分	5分	5分	6分	閱讀選舉公報	閱讀候選人的傳單、快報或報刊廣告	觀看候選人的電視辯論會
0.2479	桃園市	桃園區	77	同意	同意	支持核四	時代力量	6分	泛藍	無投票/廢票/無投票權		民進黨								5分	6分	5分	朱立倫		侯友宜		維持現狀，看情形再決定獨立或統一	5分	6分	5分	5分	6分	5分	5分	5分	5分	6分	6分	8分	3分	6分	7分			觀看候選人的電視辯論會		參加候選人舉辦的活動
0.509301	台北市	大安區	87	同意	同意	有條件支持核能發電，反對核四重啟商轉	台灣民眾黨	3分	無特定政黨傾向	台灣民眾黨	國民黨	民進黨								0分	0分	0分	不在乎		柯文哲		維持現狀，看情形再決定獨立或統一	3分	5分	3分	4分	4分	3分	0分	0分	0分	10分	0分	8分	0分	5分	7分	閱讀選舉公報	閱讀候選人的傳單、快報或報刊廣告
0.378445	台南市	新營區	82	不同意	同意	有條件支持核能發電，反對核四重啟商轉	民進黨	5分	無特定政黨傾向	民進黨	國民黨									2分	2分	2分	不在乎		不知道		維持現狀，以後走向獨立	10分	5分	3分	10分	10分	5分	5分	5分	5分	10分	5分	10分	10分	10分	5分
0.384117	彰化縣	埔心鄉	76	同意	同意	支持核四	民進黨	9分	第三勢力	國民黨	國民黨	民進黨	新黨	親民黨		綠黨				6分	9分	6分	韓國瑜		郭台銘		永遠維持現狀	6分	6分	6分	6分	9分	5分	6分	5分	10分	5分	5分	6分	10分	9分	6分						參加候選人的後援會
0.483601	南投縣	魚池鄉	80	同意	不同意	有條件支持核能發電，反對核四重啟商轉	民進黨	7分	第三勢力	台灣民眾黨			新黨		台聯	綠黨	時代力量	台灣基進		7分	7分	7分	朱立倫		侯友宜		維持現狀，以後走向獨立	6分	10分	6分	5分	6分	3分	6分	7分	5分	10分	5分	7分	10分	10分	5分	閱讀選舉公報	閱讀候選人的傳單、快報或報刊廣告	觀看候選人的電視辯論會
3.02111	高雄市	鳳山區	61	不同意	不同意	反對核能發電	民進黨	10分	堅定泛綠	民進黨	國民黨		新黨	親民黨		綠黨			台灣民眾黨	0分	0分	10分	不在乎		蔡英文		儘快宣布獨立	10分	10分	0分	7分	9分	4分	10分	8分	4分	10分	0分	2分	10分	10分	0分	閱讀選舉公報	閱讀候選人的傳單、快報或報刊廣告	觀看候選人的電視辯論會		參加候選人舉辦的活動
2.01923	台中市	大雅區	52	不同意	不同意	反對核能發電	民進黨	9分	泛綠	民進黨			新黨							0分	4分	9分	不在乎		蔡英文		維持現狀，以後走向獨立	6分	9分	3分	7分	8分	4分	6分	8分	3分	10分	8分	6分	6分	7分	6分	閱讀選舉公報
0.698429	新竹縣	竹北市	66	同意	同意	支持核四	國民黨	7分	無特定政黨傾向	國民黨		民進黨						台灣基進		5分	7分	5分	朱立倫		侯友宜		永遠維持現狀	6分	6分	6分	10分	10分	2分	5分	5分	7分	3分	0分	10分	0分	0分	5分
0.322981	南投縣	草屯鎮	72	不同意	不同意	有條件支持核能發電，反對核四重啟商轉	時代力量	8分	無特定政黨傾向	台灣基進			新黨		台聯					0分	5分	7分	蔣萬安	蔣萬安	蔡英文		維持現狀，以後走向獨立	8分	10分	4分	6分	7分	3分	6分	6分	9分	10分	2分	8分	5分	6分	10分	閱讀選舉公報	閱讀候選人的傳單、快報或報刊廣告	觀看候選人的電視辯論會
0.247094	基隆市	中正區	64	不同意	同意	反對核能發電	民進黨	8分	泛綠	時代力量			新黨							0分	2分	8分	侯友宜	侯友宜	蔡英文		儘快宣布獨立	4分	7分	2分	7分	6分	0分	6分	7分	0分	10分	3分	4分	0分	7分	5分	閱讀選舉公報	閱讀候選人的傳單、快報或報刊廣告	觀看候選人的電視辯論會				提醒親友觀看候選人的電視辯論會
0.432631	高雄市	岡山區	67	不同意	不同意	有條件支持核能發電，反對核四重啟商轉	民進黨	7分	泛綠	民進黨	國民黨									7分	7分	7分	不在乎		蔡英文		維持現狀，以後走向獨立	6分	10分	1分	5分	5分	1分	4分	6分	1分	10分	5分	5分	5分	10分	5分	閱讀選舉公報	閱讀候選人的傳單、快報或報刊廣告
0.21366	台北市	大安區	61	同意	同意	支持核四	國民黨	8分	堅定泛藍	國民黨								台灣基進		0分	8分	2分	侯友宜	侯友宜	郭台銘		永遠維持現狀	5分	7分	5分	10分	10分	0分	5分	9分	10分	10分	0分	10分	10分	5分	5分	閱讀選舉公報
0.775529	台中市	南 區	71	不同意	不同意	反對核能發電	台灣基進	10分	無特定政黨傾向	其他	國民黨		新黨							0分	10分	5分	韓國瑜		蔡英文		永遠維持現狀	10分	10分	0分	2分	4分	7分	10分	1分	0分	10分	5分	0分	10分	10分	5分	閱讀選舉公報	閱讀候選人的傳單、快報或報刊廣告	觀看候選人的電視辯論會
0.84853	南投縣	南投市	75	不同意	同意	支持核四	國民黨	9分	泛藍	國民黨		民進黨								8分	9分	8分	朱立倫		郭台銘		維持現狀，看情形再決定獨立或統一	8分	9分	8分	10分	10分	0分	8分	10分	9分	3分	8分	9分	0分	1分	2分	閱讀選舉公報	閱讀候選人的傳單、快報或報刊廣告	觀看候選人的電視辯論會			參加候選人的後援會
0.994244	台南市	柳營區	82	同意	同意	有條件支持核能發電，反對核四重啟商轉	台灣民眾黨	5分	無特定政黨傾向	台灣民眾黨								台灣基進		3分	3分	4分	不知道		不知道		維持現狀，以後走向獨立	3分	4分	3分	4分	5分	6分	4分	3分	4分	3分	4分	4分	4分	3分	3分
0.509672	高雄市	甲仙區	56	同意	同意	有條件支持核能發電，反對核四重啟商轉	民進黨	1分	無特定政黨傾向	無投票/廢票/無投票權						綠黨				0分	1分	1分	不在乎		不知道		維持現狀，看情形再決定獨立或統一	5分	10分	5分	10分	5分	8分	5分	8分	5分	10分	5分	6分	10分	5分	5分
0.779437	桃園市	八德區	86	不同意	不同意	有條件支持核能發電，反對核四重啟商轉	時代力量	3分	無特定政黨傾向	綠黨	國民黨									1分	1分	2分	不在乎		蔡英文		維持現狀，看情形再決定獨立或統一	6分	5分	7分	7分	7分	2分	3分	7分	3分	5分	0分	3分	5分	5分	1分		閱讀候選人的傳單、快報或報刊廣告			參加候選人舉辦的活動
1.2671	苗栗縣	苑裡鎮	80	不同意	不同意	有條件支持核能發電，反對核四重啟商轉	台灣基進	6分	無特定政黨傾向	無投票/廢票/無投票權			新黨			綠黨			台灣民眾黨	0分	4分	4分	不知道		不知道		永遠維持現狀	2分	5分	0分	8分	8分	0分	4分	8分	4分	9分	2分	5分	3分	2分	2分
0.2479	桃園市	中壢區	73	不同意	同意	有條件支持核能發電，反對核四重啟商轉	時代力量	9分	第三勢力	台灣民眾黨			新黨	親民黨	台聯	綠黨		台灣基進		3分	7分	8分	不在乎		柯文哲		永遠維持現狀	6分	8分	5分	6分	7分	5分	5分	4分	4分	5分	7分	9分	2分	5分	7分	閱讀選舉公報		觀看候選人的電視辯論會
0.925955	嘉義市	西 區	57	同意	同意	有條件支持核能發電，反對核四重啟商轉	國民黨	5分	無特定政黨傾向	其他								台灣基進		5分	5分	5分	不在乎		不在乎		維持現狀，看情形再決定獨立或統一	4分	3分	5分	5分	6分	6分	5分	6分	3分	2分	3分	5分	0分	2分	9分
0.830768	台南市	新營區	79	同意	同意	有條件支持核能發電，反對核四重啟商轉	民進黨	7分	泛綠	民進黨			新黨							3分	5分	7分	朱立倫		蔡英文		維持現狀，以後走向獨立	5分	6分	6分	7分	7分	3分	5分	6分	6分	9分	3分	5分	5分	8分	4分	閱讀選舉公報	閱讀候選人的傳單、快報或報刊廣告	觀看候選人的電視辯論會
0.319914	台北市	北投區	68	同意	不同意	支持核四	國民黨	7分	泛藍	無投票/廢票/無投票權		民進黨								0分	6分	0分	不知道		柯文哲		儘快統一	0分	10分	0分	7分	7分	0分	0分	7分	10分	5分	0分	10分	0分	0分	2分
1.99424	台中市	大甲區	67	同意	同意	有條件支持核能發電，反對核四重啟商轉	台灣民眾黨	8分	第三勢力	台灣民眾黨		民進黨				綠黨	時代力量	台灣基進		8分	8分	8分	不知道		郭台銘		永遠維持現狀	0分	8分	0分	10分	10分	0分	3分	10分	5分	0分	0分	10分	0分	0分	5分	閱讀選舉公報
0.607813	新竹縣	竹北市	59	同意	不同意	有條件支持核能發電，反對核四重啟商轉	台灣民眾黨	8分	泛藍	國民黨					台聯	綠黨		台灣基進		1分	7分	6分	朱立倫		郭台銘		永遠維持現狀	5分	9分	2分	7分	10分	1分	5分	8分	7分	7分	5分	8分	8分	7分	6分	閱讀選舉公報	閱讀候選人的傳單、快報或報刊廣告	觀看候選人的電視辯論會
0.536771	台南市	安南區	70	同意	同意	有條件支持核能發電，反對核四重啟商轉	台灣民眾黨	9分	泛藍	國民黨			新黨							1分	8分	3分	朱立倫		侯友宜		維持現狀，看情形再決定獨立或統一	7分	6分	8分	7分	6分	7分	6分	7分	8分	7分	6分	7分	6分	8分	7分	閱讀選舉公報	閱讀候選人的傳單、快報或報刊廣告	觀看候選人的電視辯論會		參加候選人舉辦的活動
0.216338	台北市	內湖區	51	不同意	不同意	反對核能發電	民進黨	7分	堅定泛綠	民進黨	國民黨		新黨							2分	2分	7分	朱立倫		蔡英文		維持現狀，以後走向獨立	6分	9分	8分	7分	8分	3分	6分	7分	6分	10分	1分	9分	9分	10分	9分		閱讀候選人的傳單、快報或報刊廣告	觀看候選人的電視辯論會
0.21366	台北市	南港區	65	同意	同意	支持核四	國民黨	8分	堅定泛藍	國民黨		民進黨			台聯	綠黨	時代力量	台灣基進		0分	8分	0分	韓國瑜		郭台銘		維持現狀，以後走向統一	6分	9分	2分	9分	9分	0分	6分	9分	8分	5分	5分	10分	0分	0分	2分	閱讀選舉公報	閱讀候選人的傳單、快報或報刊廣告
0.786024	新北市	新店區	83	同意	同意	有條件支持核能發電，反對核四重啟商轉	綠黨	3分	無特定政黨傾向	民進黨			新黨		台聯			台灣基進		0分	1分	2分	蔣萬安	蔣萬安	柯文哲		維持現狀，以後走向獨立	7分	10分	6分	7分	6分	3分	3分	6分	5分	10分	2分	7分	8分	8分	5分	閱讀選舉公報	閱讀候選人的傳單、快報或報刊廣告	觀看候選人的電視辯論會
0.22098	新竹市	東 區	58	同意	同意	支持核四	民進黨	6分	無特定政黨傾向	無投票/廢票/無投票權								台灣基進		5分	5分	5分	江啟臣		郭台銘		無意見	5分	5分	10分	10分	10分	10分	5分	10分	5分	2分	5分	10分	5分	0分	10分	閱讀選舉公報		觀看候選人的電視辯論會
0.21366	台北市	信義區	68	不同意	不同意	反對核能發電	民進黨	10分	堅定泛綠	民進黨	國民黨		新黨	親民黨			時代力量		台灣民眾黨	0分	0分	10分	不在乎		蔡英文		維持現狀，以後走向獨立	10分	10分	0分	3分	8分	3分	7分	3分	0分	10分	0分	0分	10分	10分	8分	閱讀選舉公報	閱讀候選人的傳單、快報或報刊廣告	觀看候選人的電視辯論會
0.493736	新北市	泰山區	67	不同意	不同意	有條件支持核能發電，反對核四重啟商轉	民進黨	8分	泛綠	國民黨								台灣基進		0分	6分	8分	江啟臣		蔡英文		維持現狀，看情形再決定獨立或統一	5分	6分	5分	6分	5分	5分	4分	5分	6分	10分	1分	5分	1分	8分	3分	閱讀選舉公報	閱讀候選人的傳單、快報或報刊廣告	觀看候選人的電視辯論會
0.561324	台北市	大安區	61	同意	同意	反對核能發電	民進黨	6分	堅定泛綠	民進黨	國民黨		新黨							0分	0分	6分	不在乎		蔡英文		維持現狀，以後走向獨立	5分	10分	2分	7分	7分	3分	8分	7分	5分	10分	0分	7分	5分	8分	8分	閱讀選舉公報		觀看候選人的電視辯論會
0.722155	苗栗縣	竹南鎮	79	同意	同意	支持核四	台灣民眾黨	7分	無特定政黨傾向	民進黨			新黨							6分	7分	6分	朱立倫		郭台銘		維持現狀，以後走向獨立	4分	3分	5分	6分	5分	2分	4分	7分	2分	10分	3分	10分	9分	10分	9分	閱讀選舉公報	閱讀候選人的傳單、快報或報刊廣告
0.439359	宜蘭縣	宜蘭市	85	同意	同意	有條件支持核能發電，反對核四重啟商轉	時代力量	2分	無特定政黨傾向	時代力量					台聯			台灣基進		1分	1分	1分	不在乎		柯文哲		維持現狀，以後走向獨立	2分	2分	2分	8分	2分	2分	2分	8分	2分	10分	1分	7分	10分	10分	3分	閱讀選舉公報	閱讀候選人的傳單、快報或報刊廣告
0.254869	高雄市	左營區	73	同意	同意	支持核四	親民黨	10分	無特定政黨傾向	台灣民眾黨		民進黨			台聯	綠黨	時代力量	台灣基進		0分	8分	0分	不在乎		郭台銘		永遠維持現狀	1分	7分	1分	8分	10分	1分	1分	7分	10分	0分	0分	10分	0分	0分	10分	閱讀選舉公報	閱讀候選人的傳單、快報或報刊廣告	觀看候選人的電視辯論會
0.322981	南投縣	草屯鎮	75	同意	同意	支持核四	台灣基進	10分	泛綠	時代力量				親民黨		綠黨				10分	10分	10分	朱立倫		郭台銘		維持現狀，以後走向獨立	4分	9分	5分	4分	5分	1分	4分	4分	5分	10分	5分	0分	10分	5分	5分	閱讀選舉公報	閱讀候選人的傳單、快報或報刊廣告	觀看候選人的電視辯論會
0.944327	雲林縣	二崙鄉	82	同意	同意	有條件支持核能發電，反對核四重啟商轉	時代力量	5分	無特定政黨傾向	民進黨	國民黨									0分	0分	5分	侯友宜	侯友宜	蔡英文		維持現狀，以後走向獨立	5分	3分	3分	3分	3分	0分	1分	3分	0分	10分	2分	2分	0分	5分	2分		閱讀候選人的傳單、快報或報刊廣告
4.65462	台中市	西屯區	77	同意	不同意	反對核能發電	民進黨	2分	無特定政黨傾向	其他	國民黨						時代力量			2分	2分	2分	不在乎		蔡英文		永遠維持現狀	0分	0分	5分	0分	5分	10分	0分	0分	0分	10分	0分	5分	0分	10分	5分	閱讀選舉公報	閱讀候選人的傳單、快報或報刊廣告	觀看候選人的電視辯論會				提醒親友觀看候選人的電視辯論會
0.447977	新北市	新店區	87	同意	同意	支持核四	國民黨	9分	泛藍	國民黨		民進黨			台聯		時代力量	台灣基進		0分	9分	0分	江啟臣		侯友宜		維持現狀，看情形再決定獨立或統一	4分	9分	3分	7分	9分	1分	4分	7分	7分	4分	1分	10分	0分	1分	0分	閱讀選舉公報	閱讀候選人的傳單、快報或報刊廣告	觀看候選人的電視辯論會
0.425561	台北市	中正區	71	同意	同意	不知道	民進黨	8分	泛綠	民進黨	國民黨		新黨	親民黨						0分	0分	8分	江啟臣		郭台銘		維持現狀，以後走向獨立	5分	10分	5分	10分	10分	1分	5分	10分	5分	10分	0分	5分	10分	10分	10分			觀看候選人的電視辯論會
0.423226	新竹縣	竹北市	83	同意	同意	有條件支持核能發電，反對核四重啟商轉	台灣民眾黨	6分	無特定政黨傾向	台灣民眾黨		民進黨	新黨		台聯	綠黨	時代力量	台灣基進		6分	6分	6分	江啟臣		柯文哲		永遠維持現狀	5分	4分	4分	6分	8分	4分	4分	6分	4分	6分	5分	6分	4分	4分	6分	閱讀選舉公報	閱讀候選人的傳單、快報或報刊廣告	觀看候選人的電視辯論會
0.482448	台北市	信義區	65	同意	同意	支持核四	國民黨	10分	堅定泛藍	國民黨		民進黨								0分	10分	0分	不在乎		柯文哲		維持現狀，以後走向統一	6分	9分	5分	10分	10分	0分	5分	10分	10分	5分	0分	10分	0分	0分	10分	閱讀選舉公報	閱讀候選人的傳單、快報或報刊廣告	觀看候選人的電視辯論會
0.441996	台中市	北屯區	74	同意	同意	有條件支持核能發電，反對核四重啟商轉	民進黨	8分	泛綠	民進黨	國民黨			親民黨						0分	0分	8分	不在乎		蔡英文		維持現狀，以後走向獨立	5分	5分	5分	7分	7分	4分	4分	7分	5分	10分	5分	5分	10分	8分	5分
0.33227	台中市	神岡區	64	同意	同意	支持核四	國民黨	9分	泛藍	國民黨		民進黨			台聯	綠黨	時代力量	台灣基進		0分	9分	0分	江啟臣		侯友宜		永遠維持現狀	5分	8分	2分	7分	9分	0分	3分	8分	3分	5分	5分	9分	5分	3分	1分	閱讀選舉公報	閱讀候選人的傳單、快報或報刊廣告
0.249995	新北市	淡水區	77	不同意	同意	不知道	民進黨	5分	泛綠	時代力量			新黨	親民黨						5分	5分	5分	不在乎		陳時中	陳時中	維持現狀，以後走向獨立	5分	10分	5分	6分	10分	4分	4分	6分	5分	7分	0分	5分	0分	3分	3分	閱讀選舉公報	閱讀候選人的傳單、快報或報刊廣告	觀看候選人的電視辯論會
0.429677	新北市	汐止區	54	同意	同意	有條件支持核能發電，反對核四重啟商轉	台灣民眾黨	5分	無特定政黨傾向	民進黨								台灣基進		1分	5分	5分	不在乎		侯友宜		維持現狀，看情形再決定獨立或統一	5分	6分	5分	8分	9分	7分	4分	8分	8分	5分	3分	9分	3分	2分	2分
0.746692	台北市	松山區	78	同意	不同意	有條件支持核能發電，反對核四重啟商轉	國民黨	9分	泛藍	國民黨		民進黨					時代力量	台灣基進		0分	9分	0分	朱立倫		侯友宜		維持現狀，看情形再決定獨立或統一	5分	8分	9分	9分	9分	2分	5分	9分	7分	10分	0分	10分	0分	0分	10分	閱讀選舉公報	閱讀候選人的傳單、快報或報刊廣告
2.54348	嘉義縣	中埔鄉	52	同意	同意	支持核四	民進黨	9分	堅定泛綠	民進黨				親民黨						0分	0分	9分	不在乎		不知道		儘快宣布獨立	2分	2分	2分	3分	3分	1分	0分	3分	5分	5分	0分	5分	0分	0分	3分	閱讀選舉公報
0.282534	桃園市	桃園區	59	同意	同意	支持核四	台灣民眾黨	5分	無特定政黨傾向	台灣民眾黨		民進黨	新黨			綠黨	時代力量	台灣基進		0分	4分	0分	不知道		郭台銘		永遠維持現狀	3分	2分	6分	10分	9分	0分	4分	9分	2分	7分	0分	10分	5分	3分	10分			觀看候選人的電視辯論會
0.489599	桃園市	觀音區	63	不同意	不同意	有條件支持核能發電，反對核四重啟商轉	民進黨	9分	泛綠	民進黨	國民黨									9分	9分	9分	不在乎		陳時中	陳時中	維持現狀，以後走向獨立	7分	9分	4分	7分	6分	7分	7分	8分	3分	10分	10分	4分	0分	10分	4分			觀看候選人的電視辯論會		參加候選人舉辦的活動
0.382933	新竹市	北 區	66	不同意	同意	有條件支持核能發電，反對核四重啟商轉	國民黨	5分	泛藍	國民黨							時代力量			1分	4分	1分	朱立倫		郭台銘		永遠維持現狀	5分	5分	5分	8分	5分	0分	5分	9分	5分	5分	8分	9分	0分	5分	5分
0.340145	台北市	內湖區	84	不同意	不同意	反對核能發電	民進黨	9分	泛綠	民進黨	國民黨		新黨	親民黨					台灣民眾黨	0分	0分	9分	朱立倫		蔡英文		維持現狀，以後走向獨立	10分	10分	0分	3分	6分	2分	10分	2分	0分	5分	0分	2分	2分	10分	7分	閱讀選舉公報	閱讀候選人的傳單、快報或報刊廣告	觀看候選人的電視辯論會	擔任候選人或政黨的助選工作人員或義工	參加候選人舉辦的活動	參加候選人的後援會
0.424357	新北市	板橋區	69	同意	同意	有條件支持核能發電，反對核四重啟商轉	時代力量	7分	第三勢力	其他					台聯					2分	5分	5分	朱立倫		柯文哲		永遠維持現狀	6分	6分	5分	7分	6分	3分	6分	6分	5分	9分	5分	8分	7分	6分	8分
0.656784	新北市	汐止區	71	同意	不同意	有條件支持核能發電，反對核四重啟商轉	國民黨	6分	泛藍	國民黨		民進黨								2分	6分	2分	不在乎		柯文哲		維持現狀，以後走向統一	5分	6分	6分	7分	7分	0分	3分	9分	10分	0分	0分	10分	0分	0分	5分
0.288759	彰化縣	大村鄉	70	不同意	不同意	反對核能發電	民進黨	6分	泛綠	民進黨			新黨	親民黨	台聯	綠黨				1分	3分	5分	其他，請說明	能力較強	其他，請說明	實際行動	維持現狀，看情形再決定獨立或統一	7分	9分	7分	8分	8分	3分	5分	8分	5分	9分	1分	6分	7分	5分	4分	閱讀選舉公報	閱讀候選人的傳單、快報或報刊廣告
0.2479	桃園市	龍潭區	74	不同意	不同意	有條件支持核能發電，反對核四重啟商轉	時代力量	7分	第三勢力	時代力量			新黨							0分	3分	5分	朱立倫		蔡英文		維持現狀，以後走向獨立	5分	10分	4分	7分	8分	1分	4分	7分	3分	5分	1分	7分	10分	8分	2分	閱讀選舉公報	閱讀候選人的傳單、快報或報刊廣告	觀看候選人的電視辯論會
0.331085	桃園市	平鎮區	55	同意	同意	支持核四	國民黨	5分	泛藍	國民黨		民進黨		親民黨	台聯	綠黨	時代力量	台灣基進		0分	4分	0分	韓國瑜		柯文哲		永遠維持現狀	5分	7分	5分	10分	10分	0分	5分	10分	5分	0分	0分	10分	0分	0分	10分			觀看候選人的電視辯論會
0.279036	桃園市	八德區	67	同意	同意	有條件支持核能發電，反對核四重啟商轉	國民黨	7分	泛藍	國民黨				親民黨			時代力量			7分	7分	7分	朱立倫		侯友宜		維持現狀，看情形再決定獨立或統一	5分	4分	6分	6分	5分	5分	3分	3分	8分	10分	7分	9分	6分	5分	6分			觀看候選人的電視辯論會
0.596821	台北市	士林區	83	不同意	同意	有條件支持核能發電，反對核四重啟商轉	民進黨	8分	第三勢力	民進黨	國民黨									0分	0分	8分	不在乎		陳時中	陳時中	維持現狀，以後走向獨立	9分	9分	2分	4分	8分	9分	8分	3分	8分	7分	0分	5分	8分	8分	10分
3.00048	新北市	樹林區	55	同意	同意	支持核四	台灣民眾黨	8分	無特定政黨傾向	其他		民進黨					時代力量	台灣基進		8分	8分	8分	不在乎		柯文哲		永遠維持現狀	3分	6分	6分	10分	10分	0分	0分	10分	10分	5分	10分	10分	0分	0分	0分
0.746692	台北市	士林區	76	同意	同意	有條件支持核能發電，反對核四重啟商轉	台灣基進	6分	無特定政黨傾向	其他	國民黨									1分	1分	3分	不在乎		其他，請說明	是團隊不是個人	維持現狀，以後走向獨立	2分	4分	4分	4分	4分	4分	4分	4分	7分	10分	3分	5分	0分	5分	5分	閱讀選舉公報
0.821603	台北市	信義區	41	同意	不同意	支持核四	民進黨	6分	無特定政黨傾向	民進黨			新黨		台聯	綠黨		台灣基進		1分	3分	4分	韓國瑜		郭台銘		維持現狀，看情形再決定獨立或統一	3分	4分	3分	4分	7分	3分	3分	3分	8分	5分	2分	8分	5分	4分	3分
0.266738	花蓮縣	花蓮市	68	不同意	不同意	有條件支持核能發電，反對核四重啟商轉	時代力量	5分	無特定政黨傾向	時代力量	國民黨		新黨	親民黨						0分	0分	3分	不在乎		其他，請說明	所有人的合作才能造成目前的局面 但是有誰搗亂大家也都看得見 所以沒有什麼最有能力的	維持現狀，以後走向獨立	8分	9分	3分	3分	7分	1分	4分	2分	7分	10分	0分	6分	9分	10分	10分	閱讀選舉公報		觀看候選人的電視辯論會				提醒親友觀看候選人的電視辯論會
0.786024	新北市	新店區	90	同意	同意	支持核四	國民黨	8分	泛藍	國民黨		民進黨								2分	8分	2分	連勝文		柯文哲		永遠維持現狀	6分	6分	3分	10分	8分	1分	6分	9分	5分	8分	5分	9分	5分	7分	5分	閱讀選舉公報	閱讀候選人的傳單、快報或報刊廣告	觀看候選人的電視辯論會
0.187933	新北市	永和區	62	不同意	不同意	有條件支持核能發電，反對核四重啟商轉	民進黨	10分	泛綠	民進黨	國民黨									0分	0分	10分	不在乎		蔡英文		永遠維持現狀	8分	10分	6分	5分	8分	5分	5分	7分	10分	10分	10分	8分	9分	7分	7分
0.381618	高雄市	鳥松區	77	不同意	不同意	有條件支持核能發電，反對核四重啟商轉	民進黨	9分	堅定泛綠	民進黨	國民黨		新黨	親民黨			時代力量		台灣民眾黨	0分	0分	9分	不在乎		蔡英文		維持現狀，以後走向獨立	10分	10分	0分	0分	10分	10分	10分	0分	0分	10分	0分	2分	0分	10分	0分	閱讀選舉公報	閱讀候選人的傳單、快報或報刊廣告	觀看候選人的電視辯論會
0.438643	新北市	三重區	76	不同意	不同意	不知道	台灣民眾黨	8分	無特定政黨傾向	台灣基進	國民黨			親民黨						3分	4分	4分	不知道		侯友宜		永遠維持現狀	3分	9分	8分	8分	8分	2分	2分	7分	2分	8分	8分	6分	8分	2分	2分
0.768613	高雄市	旗山區	53	同意	同意	有條件支持核能發電，反對核四重啟商轉	台灣民眾黨	6分	第三勢力	民進黨	國民黨									6分	6分	6分	朱立倫		蔡英文		維持現狀，看情形再決定獨立或統一	3分	2分	5分	5分	5分	3分	1分	5分	10分	10分	1分	5分	1分	10分	6分
1.60457	嘉義市	東 區	62	同意	同意	不知道	國民黨	8分	泛藍	國民黨									台灣民眾黨	1分	7分	1分	朱立倫		侯友宜		維持現狀，看情形再決定獨立或統一	1分	5分	5分	1分	2分	5分	3分	1分	8分	8分	8分	8分	1分	3分	0分	閱讀選舉公報	閱讀候選人的傳單、快報或報刊廣告	觀看候選人的電視辯論會
0.607813	新竹縣	關西鎮	56	同意	同意	支持核四	台灣民眾黨	4分	無特定政黨傾向	其他						綠黨		台灣基進		0分	4分	3分	朱立倫		郭台銘		永遠維持現狀	3分	2分	3分	8分	8分	8分	3分	8分	8分	8分	0分	10分	1分	0分	1分	閱讀選舉公報	閱讀候選人的傳單、快報或報刊廣告
0.145758	新竹市	東 區	66	不同意	不同意	支持核四	台灣民眾黨	9分	無特定政黨傾向	台灣民眾黨	國民黨	民進黨				綠黨	時代力量	台灣基進		0分	3分	0分	韓國瑜		郭台銘		無意見	0分	6分	0分	10分	10分	5分	5分	10分	6分	0分	7分	10分	0分	0分	5分			觀看候選人的電視辯論會
1.25739	桃園市	平鎮區	44	同意	同意	支持核四	台灣民眾黨	7分	無特定政黨傾向	民進黨		民進黨					時代力量	台灣基進		7分	7分	7分	韓國瑜		郭台銘		永遠維持現狀	5分	5分	4分	10分	10分	0分	7分	10分	5分	10分	9分	10分	2分	1分	5分	閱讀選舉公報	閱讀候選人的傳單、快報或報刊廣告	觀看候選人的電視辯論會
1.0155	南投縣	草屯鎮	82	同意	同意	不知道	民進黨	6分	無特定政黨傾向	台灣民眾黨								台灣基進		0分	6分	6分	不在乎		不知道		無意見	3分	5分	3分	3分	3分	2分	4分	2分	3分	3分	4分	3分	0分	1分	3分	閱讀選舉公報		觀看候選人的電視辯論會
0.775529	台中市	北屯區	73	同意	不同意	反對核能發電	時代力量	9分	第三勢力	時代力量		民進黨	新黨					台灣基進		0分	5分	5分	不知道		侯友宜		維持現狀，看情形再決定獨立或統一	4分	6分	6分	8分	8分	3分	2分	7分	6分	5分	5分	8分	8分	0分	2分	閱讀選舉公報	閱讀候選人的傳單、快報或報刊廣告	觀看候選人的電視辯論會				提醒親友觀看候選人的電視辯論會
0.656784	新北市	板橋區	74	同意	不同意	有條件支持核能發電，反對核四重啟商轉	台灣民眾黨	7分	無特定政黨傾向	無投票/廢票/無投票權							時代力量			6分	7分	7分	江啟臣		郭台銘		永遠維持現狀	3分	3分	3分	7分	3分	3分	3分	7分	10分	6分	0分	10分	0分	0分	10分
0.355936	台南市	北 區	66	不同意	不同意	反對核能發電	民進黨	9分	泛綠	民進黨	國民黨		新黨							0分	0分	9分	不在乎		蔡英文		維持現狀，以後走向獨立	9分	10分	2分	6分	8分	2分	7分	4分	8分	1分	3分	4分	8分	4分	4分
0.431359	南投縣	南投市	60	同意	同意	有條件支持核能發電，反對核四重啟商轉	國民黨	7分	泛藍	國民黨		民進黨						台灣基進	台灣民眾黨	7分	7分	7分	朱立倫		郭台銘		永遠維持現狀	4分	8分	8分	6分	9分	5分	5分	6分	10分	5分	3分	10分	5分	2分	4分		閱讀候選人的傳單、快報或報刊廣告	觀看候選人的電視辯論會
0.49869	台北市	士林區	75	同意	同意	有條件支持核能發電，反對核四重啟商轉	台灣民眾黨	6分	泛藍	台灣民眾黨					台聯			台灣基進		5分	6分	5分	朱立倫		柯文哲		永遠維持現狀	3分	8分	7分	9分	10分	3分	4分	7分	5分	5分	0分	10分	3分	3分	3分	閱讀選舉公報
0.568361	台北市	北投區	55	不同意	不同意	反對核能發電	綠黨	8分	泛綠	民進黨	國民黨		新黨						台灣民眾黨	0分	0分	8分	不在乎		蔡英文		儘快宣布獨立	7分	10分	1分	3分	6分	4分	7分	4分	0分	10分	0分	0分	5分	10分	8分	閱讀選舉公報	閱讀候選人的傳單、快報或報刊廣告	觀看候選人的電視辯論會			參加候選人的後援會
0.284922	新北市	永和區	59	不同意	不同意	反對核能發電	民進黨	9分	泛綠	民進黨	國民黨		新黨	親民黨					台灣民眾黨	9分	9分	9分	不在乎		蔡英文		維持現狀，以後走向獨立	9分	9分	3分	3分	8分	6分	8分	7分	5分	9分	8分	6分	8分	8分	8分
1.44159	台北市	大安區	47	同意	同意	支持核四	國民黨	6分	泛藍	國民黨		民進黨			台聯			台灣基進		3分	6分	3分	朱立倫		柯文哲		維持現狀，看情形再決定獨立或統一	6分	8分	5分	8分	10分	3分	5分	6分	2分	9分	2分	10分	4分	3分	5分	閱讀選舉公報	閱讀候選人的傳單、快報或報刊廣告
0.509301	台北市	信義區	90	同意	同意	有條件支持核能發電，反對核四重啟商轉	時代力量	7分	無特定政黨傾向	無投票/廢票/無投票權				親民黨						0分	3分	3分	不在乎		陳時中	陳時中	儘快宣布獨立	3分	3分	3分	5分	3分	2分	1分	5分	8分	10分	5分	9分	0分	0分	9分	閱讀選舉公報		觀看候選人的電視辯論會
0.371183	桃園市	八德區	72	同意	不同意	有條件支持核能發電，反對核四重啟商轉	國民黨	7分	泛藍	國民黨		民進黨								7分	7分	7分	韓國瑜		侯友宜		維持現狀，看情形再決定獨立或統一	5分	5分	2分	10分	10分	0分	3分	10分	10分	0分	10分	10分	0分	0分	5分	閱讀選舉公報	閱讀候選人的傳單、快報或報刊廣告
2.6528	台中市	豐原區	73	同意	同意	支持核四	台灣民眾黨	3分	無特定政黨傾向	台灣民眾黨		民進黨								2分	3分	3分	不知道		柯文哲		儘快統一	5分	6分	5分	6分	5分	7分	6分	5分	2分	4分	3分	4分	3分	4分	3分	閱讀選舉公報	閱讀候選人的傳單、快報或報刊廣告	觀看候選人的電視辯論會	擔任候選人或政黨的助選工作人員或義工	參加候選人舉辦的活動	參加候選人的後援會
0.786024	新北市	蘆洲區	83	不同意	不同意	反對核能發電	民進黨	7分	泛綠	民進黨	國民黨		新黨	親民黨					台灣民眾黨	0分	0分	7分	不在乎		蔡英文		儘快宣布獨立	6分	6分	3分	7分	8分	7分	6分	7分	0分	10分	5分	4分	1分	3分	4分	閱讀選舉公報		觀看候選人的電視辯論會
1.02074	屏東縣	東港鎮	75	同意	同意	有條件支持核能發電，反對核四重啟商轉	台灣民眾黨	5分	泛綠	民進黨			新黨			綠黨				3分	3分	5分	不在乎		柯文哲		儘快宣布獨立	6分	7分	7分	5分	4分	4分	2分	3分	7分	10分	7分	7分	9分	8分	8分	閱讀選舉公報	閱讀候選人的傳單、快報或報刊廣告	觀看候選人的電視辯論會
3.05898	高雄市	左營區	59	同意	同意	支持核四	國民黨	6分	泛藍	國民黨							時代力量	台灣基進		0分	6分	3分	不知道		柯文哲		維持現狀，看情形再決定獨立或統一	5分	7分	5分	8分	8分	0分	5分	8分	7分	9分	0分	10分	0分	0分	10分	閱讀選舉公報	閱讀候選人的傳單、快報或報刊廣告
0.503362	高雄市	前鎮區	69	同意	同意	有條件支持核能發電，反對核四重啟商轉	國民黨	6分	無特定政黨傾向	無投票/廢票/無投票權		民進黨								1分	5分	1分	不在乎		柯文哲		維持現狀，看情形再決定獨立或統一	5分	5分	5分	7分	7分	7分	5分	7分	6分	5分	5分	8分	4分	5分	7分
0.493736	新北市	新莊區	64	同意	同意	有條件支持核能發電，反對核四重啟商轉	台灣民眾黨	7分	無特定政黨傾向	無投票/廢票/無投票權		民進黨		親民黨		綠黨	時代力量	台灣基進		0分	5分	0分	不在乎		侯友宜		維持現狀，看情形再決定獨立或統一	6分	7分	5分	5分	2分	3分	5分	4分	4分	2分	3分	10分	6分	8分	4分	閱讀選舉公報	閱讀候選人的傳單、快報或報刊廣告
0.559764	桃園市	桃園區	72	同意	同意	有條件支持核能發電，反對核四重啟商轉	台灣民眾黨	7分	第三勢力	台灣民眾黨			新黨		台聯			台灣基進		7分	7分	7分	不在乎		柯文哲		維持現狀，以後走向獨立	6分	9分	6分	9分	9分	2分	6分	9分	7分	8分	2分	8分	4分	4分	7分				擔任候選人或政黨的助選工作人員或義工	參加候選人舉辦的活動	參加候選人的後援會	提醒親友觀看候選人的電視辯論會
0.673974	彰化縣	鹿港鎮	74	同意	同意	有條件支持核能發電，反對核四重啟商轉	民進黨	5分	泛綠	無投票/廢票/無投票權				親民黨						3分	5分	5分	朱立倫		侯友宜		永遠維持現狀	6分	5分	5分	5分	5分	3分	6分	6分	4分	1分	5分	4分	5分	5分	4分
0.747597	桃園市	平鎮區	59	不同意	不同意	有條件支持核能發電，反對核四重啟商轉	國民黨	6分	無特定政黨傾向	國民黨							時代力量			0分	6分	4分	江啟臣		郭台銘		維持現狀，看情形再決定獨立或統一	6分	6分	6分	7分	6分	8分	5分	8分	5分	10分	5分	10分	0分	10分	10分
0.384117	彰化縣	永靖鄉	78	不同意	不同意	有條件支持核能發電，反對核四重啟商轉	民進黨	8分	無特定政黨傾向	親民黨			新黨						台灣民眾黨	3分	5分	8分	不在乎		蔡英文		維持現狀，以後走向獨立	7分	9分	2分	6分	8分	3分	7分	6分	10分	10分	0分	7分	10分	10分	5分	閱讀選舉公報	閱讀候選人的傳單、快報或報刊廣告	觀看候選人的電視辯論會
0.336178	高雄市	前鎮區	65	不同意	不同意	有條件支持核能發電，反對核四重啟商轉	民進黨	10分	堅定泛綠	民進黨	國民黨									0分	0分	10分	其他，請說明	可以發大財	其他，請說明	沈穩冷靜應對	維持現狀，以後走向獨立	10分	10分	0分	0分	5分	9分	10分	1分	8分	10分	10分	0分	0分	10分	0分	閱讀選舉公報	閱讀候選人的傳單、快報或報刊廣告	觀看候選人的電視辯論會	擔任候選人或政黨的助選工作人員或義工	參加候選人舉辦的活動	參加候選人的後援會	提醒親友觀看候選人的電視辯論會
0.444223	桃園市	大溪區	82	不同意	同意	有條件支持核能發電，反對核四重啟商轉	台灣民眾黨	8分	無特定政黨傾向	台灣民眾黨		民進黨	新黨		台聯	綠黨	時代力量	台灣基進		8分	8分	8分	郭台銘	郭台銘	柯文哲		維持現狀，看情形再決定獨立或統一	7分	8分	5分	10分	10分	0分	6分	9分	10分	6分	3分	10分	4分	0分	10分	閱讀選舉公報
0.566648	台南市	中西區	85	同意	不同意	有條件支持核能發電，反對核四重啟商轉	民進黨	7分	泛綠	台灣基進	國民黨		新黨	親民黨						3分	3分	7分	不知道		柯文哲		儘快宣布獨立	6分	9分	6分	8分	8分	4分	6分	8分	3分	9分	3分	4分	7分	7分	5分	閱讀選舉公報	閱讀候選人的傳單、快報或報刊廣告	觀看候選人的電視辯論會				提醒親友觀看候選人的電視辯論會
0.786024	新北市	樹林區	87	同意	同意	支持核四	民進黨	3分	無特定政黨傾向	民進黨									台灣民眾黨	0分	0分	0分	朱立倫		蔡英文		維持現狀，以後走向獨立	4分	4分	3分	4分	3分	3分	4分	4分	5分	4分	4分	4分	5分	5分	4分	閱讀選舉公報		觀看候選人的電視辯論會
0.517949	台中市	南屯區	71	同意	同意	支持核四	台灣民眾黨	3分	無特定政黨傾向	國民黨		民進黨								0分	3分	0分	朱立倫		侯友宜		維持現狀，以後走向獨立	3分	2分	7分	7分	7分	6分	2分	5分	2分	7分	0分	10分	10分	0分	7分	閱讀選舉公報
0.447196	高雄市	鳳山區	72	不同意	同意	有條件支持核能發電，反對核四重啟商轉	國民黨	6分	泛藍	國民黨		民進黨								6分	6分	6分	不知道		侯友宜		永遠維持現狀	5分	5分	5分	9分	9分	4分	5分	8分	6分	10分	0分	10分	0分	6分	10分	閱讀選舉公報
0.52056	桃園市	楊梅區	86	同意	同意	有條件支持核能發電，反對核四重啟商轉	國民黨	5分	無特定政黨傾向	國民黨			新黨	親民黨	台聯	綠黨		台灣基進		1分	3分	2分	朱立倫		侯友宜		維持現狀，看情形再決定獨立或統一	5分	4分	5分	6分	4分	4分	4分	4分	5分	7分	5分	8分	5分	1分	6分	閱讀選舉公報	閱讀候選人的傳單、快報或報刊廣告
0.74458	新北市	新莊區	64	不同意	不同意	有條件支持核能發電，反對核四重啟商轉	國民黨	4分	無特定政黨傾向	無投票/廢票/無投票權		民進黨					時代力量	台灣基進		2分	3分	3分	不知道		不在乎		維持現狀，看情形再決定獨立或統一	7分	6分	8分	6分	2分	7分	7分	4分	2分	8分	2分	9分	2分	4分	4分	閱讀選舉公報		觀看候選人的電視辯論會		參加候選人舉辦的活動		提醒親友觀看候選人的電視辯論會
4.93115	台北市	北投區	47	同意	同意	支持核四	親民黨	6分	泛藍	國民黨		民進黨	新黨		台聯	綠黨		台灣基進	台灣民眾黨	3分	6分	3分	其他，請說明	沒不良記?	其他，請說明	比較有擔當	永遠維持現狀	5分	4分	3分	3分	2分	2分	5分	3分	7分	10分	5分	7分	8分	2分	5分			觀看候選人的電視辯論會
2.24661	新北市	三重區	77	同意	不同意	有條件支持核能發電，反對核四重啟商轉	台灣基進	8分	第三勢力	台灣基進	國民黨			親民黨						8分	8分	8分	朱立倫		柯文哲		維持現狀，以後走向獨立	5分	6分	3分	7分	7分	2分	1分	3分	7分	9分	0分	7分	10分	8分	3分
0.503362	高雄市	楠梓區	70	同意	同意	有條件支持核能發電，反對核四重啟商轉	國民黨	6分	泛藍	國民黨					台聯					1分	6分	3分	朱立倫		郭台銘		維持現狀，以後走向獨立	6分	6分	5分	8分	9分	3分	5分	9分	5分	6分	0分	5分	0分	5分	5分	閱讀選舉公報	閱讀候選人的傳單、快報或報刊廣告
0.447196	高雄市	楠梓區	74	同意	同意	支持核四	台灣民眾黨	5分	無特定政黨傾向	國民黨					台聯	綠黨		台灣基進		1分	3分	1分	張亞中	張亞中	郭台銘		維持現狀，看情形再決定獨立或統一	3分	5分	5分	7分	9分	3分	3分	3分	9分	2分	0分	10分	0分	5分	10分		閱讀候選人的傳單、快報或報刊廣告	觀看候選人的電視辯論會				提醒親友觀看候選人的電視辯論會
0.864259	苗栗縣	苑裡鎮	88	同意	同意	有條件支持核能發電，反對核四重啟商轉	台灣民眾黨	9分	第三勢力	台灣民眾黨	國民黨	民進黨						台灣基進		2分	2分	3分	張亞中	張亞中	柯文哲		維持現狀，看情形再決定獨立或統一	0分	9分	5分	8分	10分	0分	0分	8分	5分	3分	0分	8分	0分	8分	5分	閱讀選舉公報		觀看候選人的電視辯論會
0.656784	新北市	中和區	74	同意	同意	有條件支持核能發電，反對核四重啟商轉	民進黨	6分	泛綠	民進黨			新黨	親民黨	台聯	綠黨				0分	2分	5分	不在乎		陳時中	陳時中	維持現狀，以後走向獨立	2分	4分	2分	3分	5分	2分	2分	3分	5分	9分	1分	5分	3分	3分	5分	閱讀選舉公報	閱讀候選人的傳單、快報或報刊廣告
0.566648	台南市	歸仁區	90	不同意	不同意	支持核四	台灣民眾黨	4分	無特定政黨傾向	台灣民眾黨	國民黨									2分	2分	3分	不在乎		不在乎		維持現狀，以後走向獨立	1分	8分	7分	7分	7分	2分	1分	1分	8分	2分	8分	8分	8分	8分	8分						參加候選人的後援會
0.84853	南投縣	鹿谷鄉	79	不同意	同意	不知道	國民黨	5分	無特定政黨傾向	國民黨		民進黨								0分	5分	0分	連勝文		柯文哲		維持現狀，看情形再決定獨立或統一	5分	3分	3分	4分	3分	3分	5分	4分	7分	10分	10分	10分	6分	5分	6分
0.340145	台北市	文山區	83	同意	同意	支持核四	台灣民眾黨	8分	無特定政黨傾向	無投票/廢票/無投票權		民進黨								8分	8分	8分	不在乎		郭台銘		維持現狀，看情形再決定獨立或統一	2分	8分	4分	9分	10分	8分	5分	5分	4分	10分	10分	10分	10分	10分	9分
0.801349	高雄市	小港區	82	不同意	不同意	反對核能發電	民進黨	7分	泛綠	民進黨	國民黨									2分	2分	7分	江啟臣		蔡英文		維持現狀，以後走向獨立	7分	7分	2分	4分	5分	4分	5分	2分	5分	10分	4分	2分	0分	4分	0分	閱讀選舉公報				參加候選人舉辦的活動	參加候選人的後援會
0.379589	台北市	中正區	59	不同意	同意	支持核四	國民黨	8分	泛藍	國民黨		民進黨								0分	8分	0分	朱立倫		不知道		維持現狀，看情形再決定獨立或統一	0分	3分	3分	10分	10分	0分	1分	8分	3分	8分	1分	10分	0分	0分	5分
0.666554	台中市	南屯區	76	同意	同意	支持核四	國民黨	9分	泛藍	國民黨		民進黨								0分	9分	0分	連勝文		郭台銘		永遠維持現狀	6分	4分	4分	9分	9分	0分	7分	9分	3分	10分	0分	10分	5分	1分	3分			觀看候選人的電視辯論會				提醒親友觀看候選人的電視辯論會
1.00978	高雄市	鳳山區	72	同意	同意	支持核四	台灣民眾黨	5分	第三勢力	無投票/廢票/無投票權			新黨	親民黨	台聯	綠黨	時代力量	台灣基進		1分	1分	3分	不在乎		郭台銘		永遠維持現狀	0分	10分	0分	10分	10分	0分	0分	10分	8分	8分	2分	8分	10分	2分	0分	閱讀選舉公報
1.08983	新北市	三芝區	47	同意	不同意	支持核四	國民黨	6分	無特定政黨傾向	國民黨					台聯	綠黨	時代力量	台灣基進		2分	5分	5分	朱立倫		郭台銘		維持現狀，看情形再決定獨立或統一	6分	8分	5分	7分	7分	3分	6分	7分	5分	9分	5分	10分	8分	6分	6分			觀看候選人的電視辯論會
0.5755	高雄市	前鎮區	74	同意	同意	支持核四	國民黨	8分	無特定政黨傾向	台灣民眾黨		民進黨				綠黨	時代力量	台灣基進		8分	8分	8分	不在乎		郭台銘		儘快宣布獨立	8分	7分	3分	10分	9分	0分	7分	10分	2分	0分	9分	10分	10分	0分	10分
4.80959	高雄市	三民區	84	不同意	同意	有條件支持核能發電，反對核四重啟商轉	民進黨	6分	無特定政黨傾向	台灣基進	國民黨								台灣民眾黨	0分	0分	5分	不在乎		蔡英文		維持現狀，以後走向獨立	10分	10分	1分	5分	5分	0分	10分	9分	2分	10分	0分	7分	0分	7分	4分	閱讀選舉公報	閱讀候選人的傳單、快報或報刊廣告	觀看候選人的電視辯論會		參加候選人舉辦的活動		提醒親友觀看候選人的電視辯論會
1.25739	桃園市	桃園區	50	不同意	不同意	反對核能發電	台灣基進	5分	泛綠	民進黨	國民黨								台灣民眾黨	0分	0分	5分	于北辰	余北辰	其他，請說明	衛福部整體	維持現狀，看情形再決定獨立或統一	10分	10分	1分	4分	6分	2分	10分	4分	10分	10分	1分	5分	5分	10分	5分	閱讀選舉公報		觀看候選人的電視辯論會				提醒親友觀看候選人的電視辯論會
0.459702	彰化縣	溪湖鎮	88	同意	同意	反對核能發電	國民黨	5分	無特定政黨傾向	民進黨				親民黨						2分	5分	4分	韓國瑜		蔡英文		儘快宣布獨立	0分	2分	4分	3分	3分	3分	7分	3分	8分	2分	3分	3分	3分	3分	4分				擔任候選人或政黨的助選工作人員或義工
0.49869	台北市	大安區	71	同意	同意	支持核四	時代力量	6分	第三勢力	時代力量								台灣基進		1分	5分	5分	不知道		侯友宜		維持現狀，以後走向獨立	6分	8分	5分	7分	7分	3分	5分	6分	1分	7分	3分	10分	6分	9分	1分	閱讀選舉公報	閱讀候選人的傳單、快報或報刊廣告	觀看候選人的電視辯論會
1.08983	新北市	永和區	42	不同意	不同意	反對核能發電	民進黨	10分	泛綠	民進黨	國民黨		新黨	親民黨			時代力量		台灣民眾黨	0分	0分	10分	江啟臣		蔡英文		維持現狀，以後走向獨立	10分	10分	0分	5分	10分	2分	10分	2分	3分	10分	10分	2分	10分	10分	10分	閱讀選舉公報		觀看候選人的電視辯論會
0.441996	台中市	大雅區	79	不同意	不同意	支持核四	台灣民眾黨	8分	無特定政黨傾向	國民黨								台灣基進		5分	8分	5分	張亞中	張亞中	柯文哲		維持現狀，以後走向獨立	5分	8分	5分	7分	10分	4分	5分	6分	4分	7分	1分	10分	1分	5分	5分			觀看候選人的電視辯論會
0.499925	新北市	五股區	55	不同意	不同意	反對核能發電	民進黨	8分	泛綠	民進黨	國民黨		新黨	親民黨					台灣民眾黨	0分	0分	8分	不在乎		蔡英文		維持現狀，以後走向獨立	10分	10分	0分	10分	10分	0分	10分	10分	5分	10分	5分	5分	0分	10分	7分	閱讀選舉公報
2.16306	台南市	永康區	52	不同意	不同意	反對核能發電	民進黨	9分	堅定泛綠	民進黨	國民黨		新黨	親民黨					台灣民眾黨	0分	0分	9分	不在乎		蔡英文		維持現狀，以後走向獨立	7分	8分	1分	5分	8分	1分	5分	1分	1分	10分	5分	7分	10分	10分	7分	閱讀選舉公報	閱讀候選人的傳單、快報或報刊廣告	觀看候選人的電視辯論會
2.13628	台南市	南 區	67	不同意	不同意	不知道	民進黨	10分	堅定泛綠	民進黨		民進黨								10分	10分	10分	朱立倫		蔡英文		永遠維持現狀	3分	3分	3分	3分	10分	5分	3分	10分	3分	1分	3分	3分	3分	3分	3分
0.258954	新竹市	東 區	59	同意	同意	有條件支持核能發電，反對核四重啟商轉	民進黨	6分	無特定政黨傾向	無投票/廢票/無投票權								台灣基進		1分	6分	5分	朱立倫		侯友宜		維持現狀，看情形再決定獨立或統一	5分	8分	5分	6分	5分	6分	2分	4分	5分	10分	0分	9分	5分	7分	2分
2.6528	台中市	西屯區	75	同意	同意	反對核能發電	民進黨	8分	泛綠	時代力量	國民黨		新黨	親民黨	台聯				台灣民眾黨	0分	0分	8分	不在乎		蔡英文		維持現狀，以後走向獨立	3分	10分	5分	7分	7分	1分	0分	6分	0分	10分	0分	2分	10分	10分	0分	閱讀選舉公報	閱讀候選人的傳單、快報或報刊廣告	觀看候選人的電視辯論會
1.92008	台北市	南港區	64	不同意	同意	支持核四	民進黨	7分	泛綠	民進黨			新黨							0分	3分	6分	不在乎		侯友宜		永遠維持現狀	3分	8分	3分	6分	8分	3分	2分	6分	10分	10分	1分	7分	2分	8分	4分		閱讀候選人的傳單、快報或報刊廣告
0.928136	台中市	北屯區	87	同意	同意	反對核能發電	台灣民眾黨	7分	無特定政黨傾向	其他			新黨		台聯	綠黨		台灣基進		1分	5分	5分	朱立倫		陳時中	陳時中	維持現狀，以後走向獨立	3分	2分	9分	6分	4分	4分	2分	6分	8分	10分	2分	8分	10分	7分	3分		閱讀候選人的傳單、快報或報刊廣告	觀看候選人的電視辯論會		參加候選人舉辦的活動		提醒親友觀看候選人的電視辯論會
0.583002	台中市	北屯區	69	同意	同意	支持核四	國民黨	8分	泛藍	國民黨		民進黨								1分	8分	1分	連勝文		柯文哲		維持現狀，以後走向統一	6分	7分	5分	10分	8分	2分	7分	9分	10分	5分	1分	10分	2分	2分	3分	閱讀選舉公報	閱讀候選人的傳單、快報或報刊廣告	觀看候選人的電視辯論會
0.55675	嘉義縣	中埔鄉	71	同意	同意	有條件支持核能發電，反對核四重啟商轉	時代力量	6分	第三勢力	時代力量			新黨							0分	5分	3分	不在乎		郭台銘		永遠維持現狀	5分	8分	4分	4分	9分	5分	4分	4分	3分	10分	5分	10分	5分	5分	6分	閱讀選舉公報	閱讀候選人的傳單、快報或報刊廣告	觀看候選人的電視辯論會
0.37432	新北市	三重區	74	不同意	不同意	有條件支持核能發電，反對核四重啟商轉	民進黨	8分	泛藍	民進黨									台灣民眾黨	8分	8分	8分	不知道		不知道		永遠維持現狀	10分	7分	0分	8分	9分	0分	0分	8分	2分	10分	6分	4分	10分	10分	4分
0.340145	台北市	大安區	86	不同意	不同意	支持核四	台灣基進	10分	無特定政黨傾向	國民黨			新黨							10分	10分	10分	韓國瑜		蔡英文		儘快宣布獨立	8分	8分	8分	9分	9分	4分	8分	8分	3分	10分	0分	4分	10分	8分	6分	閱讀選舉公報	閱讀候選人的傳單、快報或報刊廣告	觀看候選人的電視辯論會
0.319914	台北市	內湖區	66	同意	同意	支持核四	台灣民眾黨	9分	第三勢力	台灣民眾黨		民進黨						台灣基進		8分	9分	8分	不在乎		柯文哲		永遠維持現狀	7分	10分	7分	9分	9分	1分	7分	8分	8分	9分	1分	9分	5分	6分	1分			觀看候選人的電視辯論會
0.28688	高雄市	楠梓區	63	同意	不同意	支持核四	民進黨	5分	無特定政黨傾向	台灣民眾黨							時代力量			5分	5分	5分	朱立倫		侯友宜		維持現狀，以後走向獨立	5分	8分	2分	8分	8分	2分	5分	9分	5分	10分	8分	8分	10分	7分	5分			觀看候選人的電視辯論會
0.216338	台北市	松山區	55	同意	同意	支持核四	國民黨	8分	堅定泛藍	台灣民眾黨		民進黨			台聯			台灣基進		0分	8分	0分	韓國瑜		柯文哲		維持現狀，看情形再決定獨立或統一	1分	6分	1分	10分	10分	0分	1分	5分	10分	0分	0分	10分	2分	0分	0分	閱讀選舉公報		觀看候選人的電視辯論會
3.29913	苗栗縣	苗栗市	53	同意	同意	有條件支持核能發電，反對核四重啟商轉	台灣民眾黨	8分	泛藍	國民黨		民進黨			台聯			台灣基進		1分	8分	2分	不在乎		侯友宜		維持現狀，看情形再決定獨立或統一	3分	8分	8分	8分	8分	2分	5分	8分	4分	6分	5分	10分	5分	2分	6分	閱讀選舉公報			擔任候選人或政黨的助選工作人員或義工	參加候選人舉辦的活動
0.279036	桃園市	中壢區	69	不同意	不同意	有條件支持核能發電，反對核四重啟商轉	民進黨	10分	堅定泛綠	民進黨	國民黨		新黨	親民黨		綠黨	時代力量		台灣民眾黨	0分	0分	10分	韓國瑜		蔡英文		維持現狀，以後走向獨立	10分	10分	0分	0分	8分	10分	10分	0分	0分	10分	0分	3分	0分	10分	3分		閱讀候選人的傳單、快報或報刊廣告	觀看候選人的電視辯論會
1.53143	南投縣	草屯鎮	82	同意	同意	有條件支持核能發電，反對核四重啟商轉	國民黨	6分	無特定政黨傾向	國民黨				親民黨						0分	6分	1分	連勝文		郭台銘		維持現狀，以後走向獨立	3分	3分	4分	5分	4分	4分	3分	4分	5分	10分	5分	5分	3分	5分	5分	閱讀選舉公報	閱讀候選人的傳單、快報或報刊廣告
0.398055	新竹縣	湖口鄉	68	同意	同意	支持核四	台灣民眾黨	9分	第三勢力	國民黨		民進黨								1分	6分	1分	不在乎		柯文哲		永遠維持現狀	5分	8分	7分	8分	9分	6分	4分	7分	8分	9分	8分	10分	10分	6分	4分	閱讀選舉公報	閱讀候選人的傳單、快報或報刊廣告	觀看候選人的電視辯論會
0.89022	台中市	北屯區	60	同意	不同意	有條件支持核能發電，反對核四重啟商轉	台灣民眾黨	5分	無特定政黨傾向	國民黨		民進黨					時代力量			0分	5分	0分	連勝文		郭台銘		維持現狀，以後走向統一	6分	8分	6分	10分	10分	1分	6分	9分	5分	1分	1分	10分	5分	5分	8分
0.284217	台北市	文山區	74	同意	同意	有條件支持核能發電，反對核四重啟商轉	台灣民眾黨	10分	第三勢力	台灣民眾黨	國民黨	民進黨	新黨					台灣基進		0分	0分	1分	不在乎		柯文哲		維持現狀，以後走向獨立	0分	7分	3分	5分	10分	0分	2分	5分	4分	10分	7分	10分	7分	7分	0分	閱讀選舉公報	閱讀候選人的傳單、快報或報刊廣告	觀看候選人的電視辯論會
1.23902	台北市	大同區	47	同意	同意	支持核四	台灣民眾黨	3分	無特定政黨傾向	其他		民進黨				綠黨	時代力量	台灣基進		0分	1分	0分	不知道		柯文哲		儘快統一	2分	2分	5分	9分	9分	9分	1分	0分	4分	2分	5分	10分	0分	2分	1分	閱讀選舉公報	閱讀候選人的傳單、快報或報刊廣告	觀看候選人的電視辯論會
1.25739	桃園市	八德區	46	同意	同意	有條件支持核能發電，反對核四重啟商轉	台灣民眾黨	8分	無特定政黨傾向	民進黨			新黨	親民黨	台聯	綠黨	時代力量			0分	3分	5分	江啟臣		郭台銘		維持現狀，看情形再決定獨立或統一	10分	5分	5分	5分	5分	3分	8分	5分	8分	10分	10分	10分	5分	10分	5分	閱讀選舉公報	閱讀候選人的傳單、快報或報刊廣告	觀看候選人的電視辯論會
0.299189	新北市	板橋區	81	同意	同意	支持核四	民進黨	7分	泛綠	台灣民眾黨	國民黨									2分	2分	7分	不知道		陳時中	陳時中	維持現狀，以後走向獨立	6分	6分	7分	7分	8分	5分	5分	7分	2分	2分	3分	10分	6分	5分	5分	閱讀選舉公報	閱讀候選人的傳單、快報或報刊廣告	觀看候選人的電視辯論會
4.45092	彰化縣	彰化市	37	同意	同意	反對核能發電	民進黨	8分	泛綠	民進黨	國民黨		新黨						台灣民眾黨	0分	0分	7分	不在乎		蔡英文		維持現狀，看情形再決定獨立或統一	5分	8分	3分	7分	8分	2分	6分	6分	2分	8分	2分	2分	8分	10分	2分	閱讀選舉公報	閱讀候選人的傳單、快報或報刊廣告	觀看候選人的電視辯論會		參加候選人舉辦的活動
0.801349	高雄市	前鎮區	81	不同意	不同意	有條件支持核能發電，反對核四重啟商轉	台灣基進	6分	泛綠	時代力量	國民黨		新黨	親民黨						2分	2分	5分	不在乎		蔡英文		維持現狀，以後走向獨立	8分	9分	4分	7分	7分	5分	7分	6分	4分	7分	3分	5分	0分	7分	3分	閱讀選舉公報	閱讀候選人的傳單、快報或報刊廣告	觀看候選人的電視辯論會
0.669589	高雄市	新興區	72	同意	同意	有條件支持核能發電，反對核四重啟商轉	國民黨	6分	泛藍	國民黨							時代力量			6分	6分	6分	朱立倫		郭台銘		永遠維持現狀	5分	6分	6分	7分	7分	5分	5分	7分	10分	10分	5分	10分	10分	10分	10分			觀看候選人的電視辯論會				提醒親友觀看候選人的電視辯論會
0.669589	高雄市	前金區	76	同意	同意	有條件支持核能發電，反對核四重啟商轉	國民黨	9分	泛藍	國民黨									台灣民眾黨	5分	7分	8分	連勝文		郭台銘		維持現狀，以後走向統一	5分	6分	6分	7分	7分	8分	7分	7分	5分	4分	5分	3分	4分	8分	3分	閱讀選舉公報		觀看候選人的電視辯論會
0.33227	台中市	北屯區	61	不同意	不同意	反對核能發電	台灣民眾黨	6分	無特定政黨傾向	民進黨	國民黨		新黨	親民黨	台聯		時代力量	台灣基進		2分	2分	5分	不在乎		陳時中	陳時中	永遠維持現狀	4分	7分	6分	6分	6分	4分	4分	5分	8分	8分	0分	5分	10分	10分	5分				擔任候選人或政黨的助選工作人員或義工	參加候選人舉辦的活動	參加候選人的後援會	提醒親友觀看候選人的電視辯論會
0.249995	新北市	新莊區	76	同意	同意	反對核能發電	民進黨	7分	無特定政黨傾向	民進黨	國民黨									1分	2分	7分	不知道		侯友宜		維持現狀，以後走向獨立	9分	9分	1分	8分	6分	2分	8分	8分	7分	10分	8分	8分	10分	10分	8分
0.347444	新竹市	東 區	83	不同意	同意	支持核四	時代力量	7分	無特定政黨傾向	其他		民進黨								5分	5分	5分	不在乎		不在乎		永遠維持現狀	5分	6分	6分	7分	5分	6分	3分	3分	4分	5分	1分	8分	0分	5分	4分
0.473478	台南市	安南區	79	同意	同意	支持核四	國民黨	8分	泛藍	國民黨		民進黨								0分	8分	0分	韓國瑜		郭台銘		永遠維持現狀	8分	6分	4分	4分	4分	5分	5分	2分	10分	10分	0分	10分	0分	0分	5分			觀看候選人的電視辯論會
2.66617	桃園市	大園區	81	同意	同意	有條件支持核能發電，反對核四重啟商轉	國民黨	6分	泛藍	時代力量			新黨	親民黨	台聯	綠黨		台灣基進		5分	5分	6分	不知道		柯文哲		儘快宣布獨立	8分	5分	6分	6分	5分	5分	5分	6分	3分	3分	10分	5分	5分	5分	5分
0.145758	新竹市	東 區	70	不同意	同意	反對核能發電	民進黨	6分	泛綠	台灣基進	國民黨		新黨	親民黨						0分	0分	5分	朱立倫		蔡英文		維持現狀，以後走向獨立	10分	10分	2分	3分	7分	5分	10分	5分	2分	3分	5分	10分	10分	3分	5分		閱讀候選人的傳單、快報或報刊廣告	觀看候選人的電視辯論會
0.381618	高雄市	桃源區	73	同意	同意	有條件支持核能發電，反對核四重啟商轉	台灣民眾黨	10分	第三勢力	台灣民眾黨	國民黨	民進黨								10分	10分	10分	不在乎		柯文哲		無意見	0分	10分	2分	10分	10分	2分	0分	10分	10分	10分	10分	10分	2分	0分	10分	閱讀選舉公報	閱讀候選人的傳單、快報或報刊廣告			參加候選人舉辦的活動	參加候選人的後援會
0.193999	高雄市	苓雅區	54	同意	同意	支持核四	國民黨	10分	堅定泛藍	國民黨					台聯		時代力量	台灣基進		1分	10分	5分	郭台銘	郭台銘	侯友宜		維持現狀，以後走向統一	2分	9分	3分	10分	10分	10分	0分	10分	10分	1分	2分	10分	0分	0分	10分	閱讀選舉公報		觀看候選人的電視辯論會		參加候選人舉辦的活動	參加候選人的後援會
3.05898	高雄市	三民區	53	不同意	不同意	反對核能發電	民進黨	5分	無特定政黨傾向	無投票/廢票/無投票權	國民黨									0分	0分	0分	不在乎		蔡英文		無意見	5分	5分	0分	5分	6分	0分	5分	5分	5分	10分	5分	5分	5分	10分	5分
7.80962	彰化縣	溪州鄉	49	同意	同意	支持核四	民進黨	6分	泛綠	無投票/廢票/無投票權				親民黨						0分	5分	6分	朱立倫		蔡英文	慧眼識英雄	維持現狀，看情形再決定獨立或統一	3分	2分	4分	3分	4分	3分	3分	4分	5分	10分	2分	6分	5分	6分	3分	閱讀選舉公報	閱讀候選人的傳單、快報或報刊廣告	觀看候選人的電視辯論會
0.240697	台南市	安南區	53	同意	同意	有條件支持核能發電，反對核四重啟商轉	國民黨	6分	無特定政黨傾向	國民黨						綠黨				4分	6分	4分	韓國瑜		侯友宜		永遠維持現狀	4分	6分	6分	6分	4分	2分	4分	6分	5分	8分	10分	10分	1分	1分	1分	閱讀選舉公報	閱讀候選人的傳單、快報或報刊廣告
4.30105	桃園市	桃園區	49	不同意	不同意	反對核能發電	民進黨	10分	泛綠	民進黨	國民黨									0分	0分	10分	不在乎		蔡英文		儘快宣布獨立	0分	0分	0分	7分	10分	10分	10分	10分	7分	0分	0分	0分	10分	10分	10分
0.447977	新北市	淡水區	82	不同意	不同意	支持核四	國民黨	4分	第三勢力	無投票/廢票/無投票權		民進黨								4分	4分	4分	不在乎		郭台銘		維持現狀，看情形再決定獨立或統一	3分	8分	5分	7分	10分	2分	2分	5分	4分	5分	4分	10分	3分	5分	5分
0.254869	高雄市	鳳山區	72	不同意	不同意	反對核能發電	時代力量	9分	第三勢力	綠黨			新黨							0分	2分	6分	江啟臣		陳時中	陳時中	儘快宣布獨立	8分	10分	0分	3分	10分	3分	8分	8分	0分	8分	0分	5分	10分	10分	5分	閱讀選舉公報	閱讀候選人的傳單、快報或報刊廣告	觀看候選人的電視辯論會		參加候選人舉辦的活動		提醒親友觀看候選人的電視辯論會
0.279036	桃園市	觀音區	68	同意	同意	有條件支持核能發電，反對核四重啟商轉	民進黨	8分	泛綠	時代力量					台聯				台灣民眾黨	3分	4分	8分	朱立倫		不知道		維持現狀，看情形再決定獨立或統一	5分	7分	4分	6分	9分	3分	7分	8分	4分	10分	2分	4分	6分	5分	5分	閱讀選舉公報	閱讀候選人的傳單、快報或報刊廣告
0.416193	宜蘭縣	冬山鄉	69	不同意	不同意	反對核能發電	民進黨	8分	堅定泛綠	民進黨	國民黨			親民黨					台灣民眾黨	0分	0分	8分	不在乎		蔡英文		永遠維持現狀	10分	10分	0分	3分	8分	5分	10分	3分	8分	10分	3分	3分	10分	5分	5分	閱讀選舉公報
0.37432	新北市	鶯歌區	71	同意	不同意	支持核四	台灣民眾黨	5分	第三勢力	民進黨	國民黨		新黨	親民黨						0分	0分	0分	不在乎		郭台銘		維持現狀，以後走向獨立	3分	8分	3分	4分	4分	2分	0分	3分	2分	10分	0分	10分	0分	10分	3分
0.394248	台中市	烏日區	60	同意	不同意	反對核能發電	台灣基進	10分	第三勢力	台灣基進			新黨							10分	10分	10分	不知道		陳時中	陳時中	維持現狀，看情形再決定獨立或統一	9分	9分	2分	2分	5分	4分	8分	3分	0分	10分	0分	1分	10分	10分	10分	閱讀選舉公報		觀看候選人的電視辯論會
0.28688	高雄市	鳥松區	62	不同意	不同意	支持核四	民進黨	7分	無特定政黨傾向	無投票/廢票/無投票權			新黨			綠黨		台灣基進		0分	5分	7分	朱立倫		蔡英文		維持現狀，看情形再決定獨立或統一	3分	7分	5分	7分	7分	0分	5分	7分	7分	1分	0分	8分	0分	1分	1分
0.459702	彰化縣	埤頭鄉	84	同意	同意	有條件支持核能發電，反對核四重啟商轉	國民黨	5分	泛藍	國民黨		民進黨						台灣基進		3分	5分	3分	朱立倫		侯友宜		維持現狀，看情形再決定獨立或統一	3分	3分	3分	10分	10分	3分	8分	10分	8分	10分	5分	10分	2分	7分	5分	閱讀選舉公報	閱讀候選人的傳單、快報或報刊廣告	觀看候選人的電視辯論會	擔任候選人或政黨的助選工作人員或義工	參加候選人舉辦的活動	參加候選人的後援會	提醒親友觀看候選人的電視辯論會
8.65223	台北市	南港區	37	同意	同意	支持核四	國民黨	8分	泛藍	國民黨		民進黨			台聯		時代力量	台灣基進		8分	8分	8分	不知道		郭台銘		維持現狀，以後走向統一	6分	9分	4分	9分	10分	0分	5分	9分	9分	4分	4分	9分	5分	5分	5分		閱讀候選人的傳單、快報或報刊廣告	觀看候選人的電視辯論會				提醒親友觀看候選人的電視辯論會
0.37432	新北市	萬里區	78	不同意	同意	支持核四	民進黨	6分	泛綠	民進黨			新黨	親民黨						1分	3分	6分	不在乎		蔡英文		維持現狀，以後走向獨立	4分	10分	5分	8分	10分	3分	5分	9分	4分	10分	2分	7分	10分	8分	6分
0.281394	新北市	淡水區	67	不同意	同意	反對核能發電	民進黨	8分	泛綠	民進黨	國民黨			親民黨						8分	8分	8分	不在乎		侯友宜		永遠維持現狀	7分	9分	7分	10分	10分	5分	5分	8分	5分	10分	5分	8分	10分	5分	8分	閱讀選舉公報	閱讀候選人的傳單、快報或報刊廣告
0.279036	桃園市	龜山區	68	同意	同意	反對核能發電	台灣民眾黨	3分	無特定政黨傾向	其他		民進黨								2分	2分	2分	朱立倫		郭台銘		維持現狀，看情形再決定獨立或統一	8分	8分	8分	9分	9分	9分	8分	8分	8分	8分	6分	8分	0分	10分	7分	閱讀選舉公報
0.425561	台北市	內湖區	74	不同意	不同意	反對核能發電	民進黨	10分	堅定泛綠	民進黨									台灣民眾黨	10分	10分	10分	不在乎		蔡英文		維持現狀，以後走向獨立	8分	10分	2分	6分	9分	1分	5分	8分	2分	10分	8分	0分	0分	10分	0分			觀看候選人的電視辯論會
3.79532	台南市	東 區	53	不同意	不同意	有條件支持核能發電，反對核四重啟商轉	民進黨	6分	第三勢力	台灣民眾黨	國民黨									3分	3分	6分	連勝文		蔡英文		永遠維持現狀	2分	5分	4分	7分	10分	1分	4分	3分	8分	5分	2分	5分	4分	2分	2分
0.37432	新北市	板橋區	76	不同意	同意	支持核四	時代力量	8分	無特定政黨傾向	時代力量				親民黨	台聯					3分	5分	5分	朱立倫		郭台銘		維持現狀，看情形再決定獨立或統一	5分	5分	5分	7分	7分	3分	4分	5分	6分	3分	8分	9分	3分	8分	9分
0.495736	桃園市	龍潭區	58	同意	同意	支持核四	國民黨	8分	泛藍	國民黨							時代力量			0分	7分	1分	連勝文		郭台銘		儘快統一	5分	3分	1分	8分	7分	0分	4分	7分	8分	0分	0分	9分	1分	5分	9分							提醒親友觀看候選人的電視辯論會
0.561324	台北市	北投區	68	不同意	不同意	有條件支持核能發電，反對核四重啟商轉	台灣基進	10分	泛綠	民進黨	國民黨		新黨	親民黨					台灣民眾黨	0分	0分	9分	不在乎		蔡英文		維持現狀，以後走向獨立	10分	10分	0分	9分	9分	0分	10分	9分	5分	10分	5分	5分	5分	8分	9分	閱讀選舉公報	閱讀候選人的傳單、快報或報刊廣告	觀看候選人的電視辯論會
0.450124	彰化縣	秀水鄉	72	同意	同意	支持核四	台灣民眾黨	6分	第三勢力	台灣民眾黨		民進黨			台聯		時代力量	台灣基進		0分	5分	1分	朱立倫		郭台銘		維持現狀，看情形再決定獨立或統一	5分	7分	3分	9分	10分	1分	4分	8分	5分	10分	0分	10分	9分	1分	4分	閱讀選舉公報	閱讀候選人的傳單、快報或報刊廣告	觀看候選人的電視辯論會
0.590311	台中市	大里區	57	同意	同意	支持核四	國民黨	9分	泛藍	國民黨		民進黨								0分	7分	0分	朱立倫		郭台銘		維持現狀，看情形再決定獨立或統一	4分	9分	6分	10分	10分	10分	2分	8分	8分	10分	7分	10分	1分	0分	1分	閱讀選舉公報	閱讀候選人的傳單、快報或報刊廣告	觀看候選人的電視辯論會				提醒親友觀看候選人的電視辯論會
7.54666	桃園市	楊梅區	50	不同意	不同意	有條件支持核能發電，反對核四重啟商轉	國民黨	6分	無特定政黨傾向	其他						綠黨		台灣基進		1分	6分	3分	不在乎		柯文哲		維持現狀，看情形再決定獨立或統一	5分	6分	4分	8分	8分	6分	6分	8分	8分	7分	8分	10分	2分	5分	6分		閱讀候選人的傳單、快報或報刊廣告	觀看候選人的電視辯論會
4.3374	新北市	板橋區	44	同意	不同意	反對核能發電	民進黨	8分	泛綠	民進黨	國民黨		新黨						台灣民眾黨	5分	5分	7分	不在乎	上班者都只為個人利益	蔡英文	做事的人不說話	永遠維持現狀	10分	9分	0分	6分	6分	2分	5分	5分	5分	10分	6分	5分	10分	7分	6分		閱讀候選人的傳單、快報或報刊廣告			參加候選人舉辦的活動		提醒親友觀看候選人的電視辯論會
0.381618	高雄市	鳳山區	72	不同意	同意	反對核能發電	民進黨	6分	泛綠	民進黨			新黨							3分	4分	6分	不知道		蔡英文		維持現狀，以後走向獨立	3分	3分	4分	5分	7分	3分	4分	7分	5分	5分	4分	5分	6分	4分	4分			觀看候選人的電視辯論會				提醒親友觀看候選人的電視辯論會
0.279036	桃園市	桃園區	65	同意	同意	有條件支持核能發電，反對核四重啟商轉	台灣民眾黨	6分	無特定政黨傾向	台灣民眾黨			新黨							6分	6分	6分	不在乎		郭台銘		維持現狀，以後走向獨立	6分	9分	6分	8分	9分	3分	6分	8分	6分	10分	0分	9分	6分	5分	4分	閱讀選舉公報				參加候選人舉辦的活動		提醒親友觀看候選人的電視辯論會
1.01278	苗栗縣	頭份市	81	同意	同意	有條件支持核能發電，反對核四重啟商轉	民進黨	6分	第三勢力	時代力量	國民黨			親民黨	台聯					4分	5分	6分	不知道		蔡英文		維持現狀，以後走向獨立	2分	10分	5分	5分	5分	2分	2分	6分	5分	8分	2分	5分	5分	10分	8分	閱讀選舉公報	閱讀候選人的傳單、快報或報刊廣告	觀看候選人的電視辯論會
0.290316	新竹市	北 區	73	不同意	不同意	有條件支持核能發電，反對核四重啟商轉	台灣民眾黨	8分	泛綠	民進黨	國民黨									0分	0分	7分	不在乎		柯文哲		維持現狀，以後走向獨立	3分	8分	5分	6分	6分	2分	1分	4分	3分	10分	2分	6分	5分	5分	4分		閱讀候選人的傳單、快報或報刊廣告
0.281394	新北市	新莊區	63	不同意	不同意	有條件支持核能發電，反對核四重啟商轉	民進黨	7分	泛綠	民進黨	國民黨									0分	0分	0分	不在乎		蔡英文		永遠維持現狀	8分	10分	4分	4分	6分	5分	7分	6分	5分	4分	0分	10分	10分	0分	2分
0.426076	桃園市	觀音區	58	同意	同意	有條件支持核能發電，反對核四重啟商轉	台灣民眾黨	10分	第三勢力	台灣民眾黨		民進黨						台灣基進		0分	3分	0分	不在乎		柯文哲		維持現狀，看情形再決定獨立或統一	3分	7分	3分	7分	9分	3分	3分	7分	4分	5分	2分	10分	2分	2分	10分	閱讀選舉公報	閱讀候選人的傳單、快報或報刊廣告	觀看候選人的電視辯論會
0.21366	台北市	南港區	67	同意	同意	支持核四	台灣民眾黨	5分	無特定政黨傾向	其他								台灣基進		5分	5分	5分	不知道		柯文哲		維持現狀，看情形再決定獨立或統一	5分	6分	4分	8分	10分	0分	5分	10分	9分	5分	0分	10分	0分	5分	4分
2.97534	桃園市	中壢區	58	同意	同意	支持核四	國民黨	10分	無特定政黨傾向	國民黨		民進黨		親民黨	台聯	綠黨	時代力量	台灣基進	台灣民眾黨	10分	10分	10分	不知道		郭台銘		維持現狀，看情形再決定獨立或統一	0分	7分	5分	6分	5分	5分	10分	10分	10分	10分	5分	10分	10分	10分	5分
0.381618	高雄市	楠梓區	72	不同意	同意	有條件支持核能發電，反對核四重啟商轉	時代力量	8分	無特定政黨傾向	其他	國民黨									8分	8分	8分	其他，請說明	感覺	其他，請說明	專業能力	儘快宣布獨立	0分	5分	8分	8分	5分	0分	0分	5分	6分	8分	5分	8分	10分	7分	2分	閱讀選舉公報
0.319914	台北市	中山區	67	不同意	不同意	有條件支持核能發電，反對核四重啟商轉	民進黨	8分	泛綠	民進黨	國民黨									0分	0分	8分	郭台銘	郭台銘	蔡英文		維持現狀，以後走向獨立	3分	9分	3分	8分	5分	0分	1分	7分	5分	10分	3分	5分	0分	10分	5分
0.806597	彰化縣	彰化市	81	同意	不同意	支持核四	民進黨	7分	第三勢力	台灣民眾黨			新黨		台聯					3分	5分	6分	朱立倫		柯文哲		維持現狀，以後走向獨立	7分	6分	5分	5分	8分	6分	5分	6分	5分	8分	3分	7分	5分	10分	5分	閱讀選舉公報
0.438643	新北市	土城區	73	同意	同意	有條件支持核能發電，反對核四重啟商轉	民進黨	5分	無特定政黨傾向	無投票/廢票/無投票權								台灣基進		0分	5分	5分	朱立倫		郭台銘		維持現狀，看情形再決定獨立或統一	5分	5分	5分	7分	5分	5分	5分	5分	8分	10分	1分	5分	5分	5分	5分
0.786024	新北市	中和區	81	不同意	同意	有條件支持核能發電，反對核四重啟商轉	民進黨	6分	泛綠	時代力量	國民黨									1分	1分	3分	不在乎		陳時中	陳時中	維持現狀，以後走向獨立	5分	5分	6分	7分	8分	3分	1分	5分	5分	8分	0分	8分	5分	7分	8分	閱讀選舉公報		觀看候選人的電視辯論會
0.426076	桃園市	楊梅區	57	同意	同意	支持核四	國民黨	8分	堅定泛藍	國民黨		民進黨			台聯			台灣基進		0分	8分	0分	趙少康	趙少康	柯文哲		維持現狀，以後走向統一	7分	8分	3分	9分	10分	1分	7分	7分	10分	0分	0分	10分	0分	0分	10分	閱讀選舉公報	閱讀候選人的傳單、快報或報刊廣告	觀看候選人的電視辯論會
0.678181	雲林縣	西螺鎮	74	不同意	同意	有條件支持核能發電，反對核四重啟商轉	民進黨	2分	無特定政黨傾向	民進黨							時代力量			1分	2分	2分	朱立倫		侯友宜		永遠維持現狀	3分	5分	6分	2分	4分	5分	4分	5分	4分	1分	1分	5分	6分	3分	5分	閱讀選舉公報		觀看候選人的電視辯論會
1.28141	基隆市	中正區	59	同意	同意	有條件支持核能發電，反對核四重啟商轉	國民黨	8分	無特定政黨傾向	國民黨			新黨		台聯	綠黨	時代力量	台灣基進		0分	8分	3分	朱立倫		郭台銘		維持現狀，看情形再決定獨立或統一	8分	9分	5分	6分	9分	2分	5分	8分	10分	10分	9分	10分	3分	9分	2分	閱讀選舉公報
1.08983	新北市	新莊區	43	不同意	不同意	有條件支持核能發電，反對核四重啟商轉	國民黨	6分	無特定政黨傾向	民進黨			新黨						台灣民眾黨	5分	6分	5分	朱立倫		蔡英文		永遠維持現狀	5分	3分	5分	6分	5分	5分	5分	5分	6分	5分	6分	6分	6分	6分	6分	閱讀選舉公報		觀看候選人的電視辯論會
0.28688	高雄市	楠梓區	64	不同意	不同意	反對核能發電	民進黨	10分	堅定泛綠	民進黨	國民黨									0分	0分	10分	不在乎		蔡英文		維持現狀，以後走向獨立	10分	10分	0分	10分	10分	0分	0分	10分	10分	0分	10分	0分	0分	10分	0分			觀看候選人的電視辯論會				提醒親友觀看候選人的電視辯論會
0.218245	新竹市	東 區	69	同意	同意	有條件支持核能發電，反對核四重啟商轉	台灣民眾黨	6分	第三勢力	民進黨			新黨	親民黨	台聯	綠黨		台灣基進		1分	4分	3分	江啟臣		郭台銘		維持現狀，看情形再決定獨立或統一	5分	8分	5分	7分	9分	2分	5分	6分	8分	2分	1分	8分	1分	0分	10分	閱讀選舉公報
0.666306	嘉義縣	鹿草鄉	86	同意	同意	反對核能發電	時代力量	7分	無特定政黨傾向	民進黨	國民黨									7分	7分	7分	不在乎		陳時中	陳時中	維持現狀，以後走向獨立	7分	0分	4分	5分	0分	0分	5分	5分	6分	10分	1分	9分	9分	6分	7分	閱讀選舉公報
0.894536	雲林縣	麥寮鄉	65	同意	同意	有條件支持核能發電，反對核四重啟商轉	民進黨	2分	第三勢力	民進黨		民進黨	新黨							1分	1分	2分	朱立倫		柯文哲		永遠維持現狀	3分	4分	4分	4分	5分	4分	4分	4分	4分	5分	6分	6分	3分	4分	2分
0.914491	嘉義市	東 區	67	不同意	不同意	有條件支持核能發電，反對核四重啟商轉	民進黨	7分	泛綠	民進黨	國民黨		新黨	親民黨	台聯				台灣民眾黨	0分	0分	6分	不在乎		蔡英文		儘快宣布獨立	8分	10分	2分	6分	6分	0分	8分	6分	7分	10分	1分	6分	0分	10分	6分	閱讀選舉公報		觀看候選人的電視辯論會
0.929073	新竹縣	竹北市	71	同意	同意	反對核能發電	民進黨	10分	泛綠	民進黨	國民黨									0分	0分	10分	不在乎		蔡英文		維持現狀，以後走向獨立	10分	10分	0分	0分	10分	1分	8分	1分	0分	10分	0分	0分	10分	10分	10分		閱讀候選人的傳單、快報或報刊廣告
0.722676	新北市	泰山區	50	同意	同意	有條件支持核能發電，反對核四重啟商轉	綠黨	6分	無特定政黨傾向	無投票/廢票/無投票權					台聯		時代力量	台灣基進	台灣民眾黨	0分	3分	1分	不在乎		郭台銘		維持現狀，看情形再決定獨立或統一	0分	8分	8分	7分	8分	0分	0分	1分	10分	5分	0分	10分	5分	2分	2分
0.193999	高雄市	前鎮區	51	不同意	不同意	反對核能發電	民進黨	8分	泛綠	民進黨	國民黨		新黨	親民黨					台灣民眾黨	1分	1分	7分	不在乎		蔡英文		維持現狀，以後走向獨立	10分	10分	0分	2分	8分	6分	8分	1分	0分	8分	0分	8分	6分	8分	6分			觀看候選人的電視辯論會
0.441996	台中市	北屯區	75	不同意	不同意	有條件支持核能發電，反對核四重啟商轉	國民黨	7分	泛綠	民進黨			新黨	親民黨	台聯	綠黨	時代力量		台灣民眾黨	7分	7分	7分	蔣萬安	蔣萬安	蔡英文		維持現狀，看情形再決定獨立或統一	8分	10分	4分	6分	10分	6分	9分	6分	3分	10分	8分	4分	0分	10分	2分	閱讀選舉公報	閱讀候選人的傳單、快報或報刊廣告	觀看候選人的電視辯論會
0.914491	嘉義市	西 區	65	不同意	不同意	有條件支持核能發電，反對核四重啟商轉	民進黨	5分	無特定政黨傾向	無投票/廢票/無投票權	國民黨		新黨	親民黨						2分	3分	5分	不在乎		侯友宜		永遠維持現狀	2分	9分	3分	5分	5分	5分	2分	5分	5分	9分	1分	8分	5分	5分	5分
0.746692	台北市	內湖區	75	不同意	不同意	有條件支持核能發電，反對核四重啟商轉	綠黨	7分	泛綠	綠黨			新黨		台聯					3分	3分	7分	不在乎		蔡英文		維持現狀，以後走向獨立	4分	10分	6分	6分	6分	3分	2分	5分	0分	10分	1分	6分	10分	10分	2分	閱讀選舉公報	閱讀候選人的傳單、快報或報刊廣告	觀看候選人的電視辯論會				提醒親友觀看候選人的電視辯論會
0.893624	台北市	萬華區	81	同意	同意	有條件支持核能發電，反對核四重啟商轉	時代力量	2分	第三勢力	時代力量	國民黨		新黨							0分	0分	0分	張亞中	唯一支持張亞中	柯文哲		儘快宣布獨立	0分	10分	3分	6分	10分	0分	0分	0分	1分	10分	1分	8分	0分	10分	3分	閱讀選舉公報	閱讀候選人的傳單、快報或報刊廣告
0.548721	台北市	中山區	47	同意	同意	有條件支持核能發電，反對核四重啟商轉	台灣民眾黨	5分	第三勢力	台灣民眾黨		民進黨	新黨	親民黨	台聯	綠黨	時代力量	台灣基進		0分	5分	0分	不在乎		不知道		維持現狀，看情形再決定獨立或統一	3分	3分	5分	9分	10分	0分	3分	9分	10分	10分	8分	10分	0分	0分	10分			觀看候選人的電視辯論會
3.29913	苗栗縣	苑裡鎮	56	同意	同意	有條件支持核能發電，反對核四重啟商轉	國民黨	7分	無特定政黨傾向	國民黨			新黨	親民黨	台聯	綠黨	時代力量	台灣基進		0分	7分	7分	不在乎		不在乎		永遠維持現狀	6分	7分	8分	10分	10分	4分	7分	10分	9分	8分	9分	10分	9分	2分	9分	閱讀選舉公報
0.420801	桃園市	蘆竹區	69	不同意	同意	有條件支持核能發電，反對核四重啟商轉	民進黨	6分	無特定政黨傾向	台灣基進			新黨			綠黨				2分	4分	6分	其他，請說明	沒有新星可挑	不知道		維持現狀，以後走向獨立	3分	9分	5分	6分	7分	3分	3分	6分	9分	10分	0分	7分	5分	10分	6分		閱讀候選人的傳單、快報或報刊廣告	觀看候選人的電視辯論會
0.398055	新竹縣	芎林鄉	69	不同意	不同意	不知道	時代力量	10分	無特定政黨傾向	時代力量	國民黨									0分	0分	5分	不在乎		陳時中	陳時中	儘快宣布獨立	5分	9分	5分	5分	8分	3分	3分	5分	5分	10分	0分	9分	0分	10分	5分
0.879199	台中市	大甲區	65	同意	同意	支持核四	國民黨	8分	無特定政黨傾向	其他					台聯	綠黨		台灣基進		3分	7分	7分	朱立倫		侯友宜		永遠維持現狀	5分	5分	6分	6分	6分	6分	6分	7分	10分	8分	10分	9分	5分	5分	7分	閱讀選舉公報	閱讀候選人的傳單、快報或報刊廣告	觀看候選人的電視辯論會		參加候選人舉辦的活動
0.447977	新北市	淡水區	84	不同意	同意	有條件支持核能發電，反對核四重啟商轉	台灣民眾黨	6分	第三勢力	台灣民眾黨		民進黨								2分	3分	2分	江啟臣		柯文哲		永遠維持現狀	8分	7分	7分	2分	5分	8分	7分	6分	8分	6分	8分	8分	5分	3分	5分	閱讀選舉公報				參加候選人舉辦的活動
0.705799	花蓮縣	吉安鄉	66	同意	同意	有條件支持核能發電，反對核四重啟商轉	台灣民眾黨	6分	第三勢力	台灣民眾黨								台灣基進		2分	3分	5分	連勝文		不知道		維持現狀，以後走向獨立	3分	6分	4分	5分	5分	4分	3分	3分	6分	10分	8分	8分	8分	7分	7分
2.29831	新竹市	北 區	68	同意	同意	支持核四	台灣民眾黨	8分	第三勢力	國民黨		民進黨					時代力量	台灣基進		0分	7分	0分	江啟臣		柯文哲		永遠維持現狀	5分	8分	5分	10分	10分	0分	5分	9分	10分	0分	10分	10分	0分	5分	8分		閱讀候選人的傳單、快報或報刊廣告	觀看候選人的電視辯論會
0.456712	高雄市	鳳山區	90	同意	同意	有條件支持核能發電，反對核四重啟商轉	台灣民眾黨	7分	第三勢力	無投票/廢票/無投票權			新黨	親民黨	台聯	綠黨	時代力量	台灣基進		6分	7分	6分	韓國瑜		郭台銘		維持現狀，以後走向獨立	5分	6分	5分	8分	9分	3分	2分	9分	5分	8分	0分	6分	7分	0分	8分	閱讀選舉公報	閱讀候選人的傳單、快報或報刊廣告	觀看候選人的電視辯論會				提醒親友觀看候選人的電視辯論會
0.284922	新北市	永和區	59	同意	同意	有條件支持核能發電，反對核四重啟商轉	台灣民眾黨	0分	無特定政黨傾向	國民黨		民進黨	新黨	親民黨	台聯	綠黨		台灣基進		0分	0分	0分	不在乎		郭台銘		儘快宣布獨立	1分	9分	8分	10分	10分	1分	2分	10分	10分	10分	0分	10分	0分	5分	10分	閱讀選舉公報		觀看候選人的電視辯論會
0.561324	台北市	大同區	67	同意	同意	支持核四	國民黨	6分	泛藍	國民黨		民進黨			台聯	綠黨	時代力量	台灣基進	台灣民眾黨	1分	6分	1分	朱立倫		侯友宜		永遠維持現狀	0分	2分	8分	8分	8分	0分	0分	8分	4分	9分	5分	9分	0分	5分	6分
0.37432	新北市	永和區	79	不同意	不同意	反對核能發電	民進黨	8分	無特定政黨傾向	民進黨	國民黨									0分	0分	8分	不在乎		蔡英文		維持現狀，以後走向獨立	10分	5分	0分	0分	10分	10分	10分	0分	0分	10分	0分	10分	10分	10分	7分	閱讀選舉公報						提醒親友觀看候選人的電視辯論會
1.67474	桃園市	新屋區	64	同意	同意	支持核四	國民黨	10分	堅定泛藍	國民黨					台聯		時代力量			0分	10分	0分	侯友宜	侯友宜	侯友宜		維持現狀，看情形再決定獨立或統一	1分	5分	5分	10分	7分	0分	0分	7分	5分	10分	10分	3分	5分	5分	10分	閱讀選舉公報		觀看候選人的電視辯論會				提醒親友觀看候選人的電視辯論會
0.221911	台中市	大雅區	70	同意	同意	有條件支持核能發電，反對核四重啟商轉	國民黨	8分	泛藍	國民黨		民進黨								1分	8分	8分	朱立倫		侯友宜		永遠維持現狀	7分	8分	7分	7分	1分	1分	2分	1分	7分	9分	7分	2分	0分	6分	8分
1.94951	高雄市	美濃區	40	不同意	不同意	反對核能發電	民進黨	10分	堅定泛綠	民進黨	國民黨		新黨	親民黨						0分	0分	10分	江啟臣		蔡英文		維持現狀，以後走向獨立	10分	10分	5分	7分	8分	2分	4分	8分	5分	10分	5分	6分	10分	10分	0分	閱讀選舉公報	閱讀候選人的傳單、快報或報刊廣告	觀看候選人的電視辯論會				提醒親友觀看候選人的電視辯論會
0.187933	新北市	土城區	69	同意	不同意	支持核四	民進黨	10分	堅定泛綠	台灣民眾黨					台聯		時代力量			10分	10分	10分	蔡英文	蔡英文	范雲	范雲	無意見	0分	0分	3分	0分	0分	5分	0分	0分	8分	5分	0分	0分	0分	0分	10分	閱讀選舉公報		觀看候選人的電視辯論會
0.426076	桃園市	桃園區	51	同意	不同意	支持核四	國民黨	7分	堅定泛藍	國民黨								台灣基進		0分	7分	0分	韓國瑜		侯友宜		維持現狀，以後走向統一	2分	8分	6分	9分	9分	2分	2分	9分	9分	0分	5分	10分	0分	0分	10分	閱讀選舉公報
0.33227	台中市	北屯區	70	不同意	不同意	有條件支持核能發電，反對核四重啟商轉	國民黨	6分	無特定政黨傾向	國民黨					台聯			台灣基進		6分	6分	6分	不在乎		不知道		維持現狀，看情形再決定獨立或統一	2分	8分	6分	8分	8分	9分	3分	9分	2分	3分	2分	6分	2分	2分	3分
0.447977	新北市	三重區	81	不同意	不同意	有條件支持核能發電，反對核四重啟商轉	民進黨	10分	堅定泛綠	民進黨	國民黨								台灣民眾黨	0分	0分	10分	不在乎		蔡英文		維持現狀，以後走向獨立	8分	10分	0分	5分	8分	4分	8分	5分	0分	10分	0分	3分	10分	10分	10分
0.747597	桃園市	桃園區	53	不同意	同意	有條件支持核能發電，反對核四重啟商轉	國民黨	5分	泛藍	國民黨		民進黨			台聯			台灣基進		1分	3分	2分	朱立倫		不知道		永遠維持現狀	4分	5分	4分	7分	8分	2分	4分	7分	5分	5分	6分	9分	0分	2分	8分	閱讀選舉公報		觀看候選人的電視辯論會		參加候選人舉辦的活動
0.509301	台北市	大安區	88	同意	同意	有條件支持核能發電，反對核四重啟商轉	台灣民眾黨	8分	第三勢力	台灣民眾黨			新黨							2分	3分	6分	朱立倫		柯文哲		維持現狀，看情形再決定獨立或統一	3分	8分	3分	6分	9分	2分	2分	3分	6分	7分	6分	6分	3分	6分	1分	閱讀選舉公報	閱讀候選人的傳單、快報或報刊廣告	觀看候選人的電視辯論會
2.29042	高雄市	三民區	75	同意	不同意	有條件支持核能發電，反對核四重啟商轉	時代力量	6分	泛綠	民進黨			新黨						台灣民眾黨	1分	2分	4分	不在乎		陳時中	陳時中	維持現狀，以後走向獨立	8分	8分	2分	7分	6分	4分	7分	6分	9分	8分	1分	6分	5分	5分	3分	閱讀選舉公報	閱讀候選人的傳單、快報或報刊廣告	觀看候選人的電視辯論會
0.569912	台中市	北屯區	32	不同意	不同意	反對核能發電	民進黨	9分	堅定泛綠	民進黨			新黨							9分	9分	9分	不在乎		蔡英文		維持現狀，以後走向獨立	10分	9分	1分	8分	10分	1分	9分	9分	0分	10分	3分	1分	10分	10分	9分	閱讀選舉公報	閱讀候選人的傳單、快報或報刊廣告	觀看候選人的電視辯論會		參加候選人舉辦的活動		提醒親友觀看候選人的電視辯論會
0.590311	台中市	太平區	53	同意	不同意	有條件支持核能發電，反對核四重啟商轉	民進黨	7分	無特定政黨傾向	民進黨			新黨			綠黨		台灣基進	台灣民眾黨	6分	6分	7分	朱立倫		蔡英文		維持現狀，以後走向獨立	6分	5分	5分	6分	5分	4分	5分	5分	2分	10分	8分	5分	1分	8分	5分	閱讀選舉公報	閱讀候選人的傳單、快報或報刊廣告	觀看候選人的電視辯論會		參加候選人舉辦的活動		提醒親友觀看候選人的電視辯論會
0.71662	桃園市	平鎮區	40	同意	同意	支持核四	國民黨	10分	堅定泛藍	國民黨		民進黨			台聯	綠黨	時代力量	台灣基進		10分	10分	10分	江啟臣		郭台銘		維持現狀，看情形再決定獨立或統一	5分	8分	5分	10分	10分	0分	6分	10分	8分	4分	3分	8分	0分	0分	7分
0.444223	桃園市	龜山區	82	同意	同意	有條件支持核能發電，反對核四重啟商轉	台灣民眾黨	10分	第三勢力	時代力量		民進黨	新黨		台聯	綠黨		台灣基進		0分	0分	0分	侯友宜	侯友宜	柯文哲		永遠維持現狀	5分	10分	5分	8分	10分	0分	3分	10分	0分	10分	10分	10分	0分	0分	10分	閱讀選舉公報	閱讀候選人的傳單、快報或報刊廣告
0.447977	新北市	中和區	86	同意	同意	有條件支持核能發電，反對核四重啟商轉	民進黨	7分	無特定政黨傾向	無投票/廢票/無投票權				親民黨						6分	6分	7分	不在乎		侯友宜		維持現狀，看情形再決定獨立或統一	7分	6分	6分	5分	5分	5分	6分	5分	5分	9分	6分	5分	4分	6分	5分		閱讀候選人的傳單、快報或報刊廣告	觀看候選人的電視辯論會
0.821603	台北市	松山區	47	不同意	不同意	反對核能發電	民進黨	9分	泛綠	民進黨	國民黨		新黨							8分	9分	8分	不在乎		蔡英文		儘快宣布獨立	4分	8分	7分	10分	10分	0分	4分	9分	1分	9分	0分	7分	10分	10分	2分			觀看候選人的電視辯論會
0.482448	台北市	大同區	61	同意	同意	有條件支持核能發電，反對核四重啟商轉	國民黨	10分	泛藍	國民黨		民進黨			台聯					10分	10分	10分	朱立倫		不在乎		儘快統一	0分	10分	2分	6分	10分	5分	5分	10分	5分	3分	5分	7分	5分	5分	7分	閱讀選舉公報
0.893624	台北市	內湖區	85	不同意	同意	有條件支持核能發電，反對核四重啟商轉	民進黨	6分	泛綠	民進黨	國民黨									0分	0分	6分	江啟臣		蔡英文		儘快宣布獨立	7分	10分	2分	3分	5分	0分	6分	3分	0分	10分	0分	0分	0分	10分	2分			觀看候選人的電視辯論會
0.33227	台中市	北 區	70	不同意	不同意	有條件支持核能發電，反對核四重啟商轉	時代力量	7分	第三勢力	民進黨	國民黨		新黨	親民黨	台聯					7分	7分	7分	不在乎		郭台銘		維持現狀，看情形再決定獨立或統一	5分	10分	8分	8分	8分	2分	3分	6分	5分	10分	8分	10分	10分	10分	8分			觀看候選人的電視辯論會
0.503362	高雄市	鳳山區	69	同意	同意	有條件支持核能發電，反對核四重啟商轉	民進黨	7分	泛綠	時代力量	國民黨		新黨	親民黨						0分	3分	6分	朱立倫		郭台銘		維持現狀，以後走向獨立	5分	10分	3分	8分	8分	3分	5分	8分	5分	8分	4分	10分	8分	6分	4分			觀看候選人的電視辯論會
0.828953	苗栗縣	頭份市	55	同意	同意	支持核四	國民黨	10分	堅定泛藍	國民黨		民進黨								2分	10分	2分	朱立倫		侯友宜		儘快統一	7分	8分	4分	7分	8分	3分	7分	8分	5分	2分	6分	7分	7分	3分	3分	閱讀選舉公報	閱讀候選人的傳單、快報或報刊廣告	觀看候選人的電視辯論會
1.31615	屏東縣	萬丹鄉	50	同意	不同意	支持核四	國民黨	10分	堅定泛藍	國民黨		民進黨			台聯	綠黨	時代力量	台灣基進		0分	10分	0分	朱立倫		郭台銘		維持現狀，以後走向統一	5分	9分	8分	10分	10分	0分	5分	10分	10分	3分	6分	10分	0分	2分	10分	閱讀選舉公報		觀看候選人的電視辯論會
0.607813	新竹縣	竹東鎮	58	同意	同意	支持核四	台灣民眾黨	7分	第三勢力	台灣民眾黨		民進黨								0分	6分	1分	連勝文		柯文哲		維持現狀，以後走向統一	7分	7分	4分	7分	9分	6分	6分	7分	8分	9分	6分	9分	8分	7分	5分	閱讀選舉公報	閱讀候選人的傳單、快報或報刊廣告	觀看候選人的電視辯論會
0.145758	新竹市	北 區	61	不同意	不同意	有條件支持核能發電，反對核四重啟商轉	時代力量	7分	無特定政黨傾向	時代力量					台聯					4分	5分	5分	不知道		不知道		維持現狀，看情形再決定獨立或統一	6分	7分	6分	8分	9分	4分	6分	8分	3分	5分	4分	7分	5分	4分	7分	閱讀選舉公報	閱讀候選人的傳單、快報或報刊廣告	觀看候選人的電視辯論會
0.536771	台南市	南 區	66	不同意	不同意	反對核能發電	台灣民眾黨	9分	第三勢力	台灣民眾黨	國民黨		新黨	親民黨	台聯			台灣基進		0分	0分	5分	不在乎		郭台銘		維持現狀，看情形再決定獨立或統一	4分	8分	6分	8分	8分	3分	3分	8分	0分	5分	5分	8分	10分	10分	4分		閱讀候選人的傳單、快報或報刊廣告		擔任候選人或政黨的助選工作人員或義工	參加候選人舉辦的活動
1.73309	彰化縣	彰化市	65	不同意	同意	有條件支持核能發電，反對核四重啟商轉	民進黨	7分	無特定政黨傾向	民進黨			新黨							1分	1分	7分	侯友宜	侯友宜	蔡英文		維持現狀，以後走向獨立	9分	10分	0分	3分	5分	0分	1分	1分	1分	10分	10分	5分	10分	10分	9分	閱讀選舉公報		觀看候選人的電視辯論會
0.89022	台中市	北屯區	58	同意	同意	不知道	國民黨	6分	無特定政黨傾向	無投票/廢票/無投票權							時代力量			1分	4分	2分	不知道		不知道		維持現狀，看情形再決定獨立或統一	5分	7分	5分	9分	9分	2分	3分	7分	10分	5分	9分	10分	5分	0分	1分	閱讀選舉公報
2.94276	宜蘭縣	礁溪鄉	52	同意	同意	有條件支持核能發電，反對核四重啟商轉	國民黨	8分	泛藍	國民黨				親民黨	台聯	綠黨	時代力量	台灣基進		8分	8分	8分	朱立倫		郭台銘		永遠維持現狀	4分	8分	4分	6分	2分	4分	5分	5分	6分	10分	10分	7分	5分	5分	2分				擔任候選人或政黨的助選工作人員或義工	參加候選人舉辦的活動	參加候選人的後援會	提醒親友觀看候選人的電視辯論會
9.62645	台南市	安平區	47	不同意	不同意	反對核能發電	民進黨	8分	泛綠	民進黨	國民黨									1分	1分	8分	不在乎		蔡英文		儘快宣布獨立	6分	8分	2分	7分	8分	3分	6分	6分	6分	10分	4分	1分	9分	8分	2分	閱讀選舉公報	閱讀候選人的傳單、快報或報刊廣告	觀看候選人的電視辯論會
0.801349	高雄市	大寮區	81	同意	同意	不知道	民進黨	3分	泛綠	民進黨									台灣民眾黨	1分	2分	3分	不在乎		郭台銘		維持現狀，看情形再決定獨立或統一	6分	4分	7分	7分	4分	7分	3分	4分	5分	8分	4分	6分	6分	8分	6分			觀看候選人的電視辯論會
0.279036	桃園市	龜山區	69	不同意	同意	支持核四	民進黨	2分	無特定政黨傾向	無投票/廢票/無投票權			新黨							0分	0分	1分	不在乎		不在乎		儘快宣布獨立	10分	10分	10分	4分	7分	2分	2分	5分	10分	10分	0分	8分	8分	3分	10分
1.11189	新竹縣	竹北市	86	不同意	不同意	有條件支持核能發電，反對核四重啟商轉	國民黨	6分	泛藍	無投票/廢票/無投票權		民進黨								1分	6分	1分	連勝文		柯文哲		維持現狀，看情形再決定獨立或統一	4分	2分	5分	6分	6分	2分	4分	6分	3分	0分	1分	5分	3分	3分	0分		閱讀候選人的傳單、快報或報刊廣告	觀看候選人的電視辯論會
0.524959	新北市	樹林區	83	同意	同意	支持核四	時代力量	3分	無特定政黨傾向	時代力量					台聯				台灣民眾黨	0分	2分	1分	不在乎		柯文哲		永遠維持現狀	4分	1分	1分	7分	7分	2分	2分	8分	7分	9分	2分	9分	2分	4分	8分	閱讀選舉公報	閱讀候選人的傳單、快報或報刊廣告	觀看候選人的電視辯論會
0.216338	台北市	信義區	59	不同意	不同意	有條件支持核能發電，反對核四重啟商轉	民進黨	5分	無特定政黨傾向	其他			新黨						台灣民眾黨	5分	5分	5分	不在乎		不在乎		維持現狀，看情形再決定獨立或統一	8分	9分	2分	6分	8分	3分	7分	6分	5分	4分	3分	6分	7分	6分	10分
7.80962	彰化縣	永靖鄉	48	同意	同意	支持核四	國民黨	6分	無特定政黨傾向	其他							時代力量	台灣基進		5分	6分	6分	不在乎		不知道		維持現狀，以後走向統一	6分	6分	7分	4分	4分	6分	4分	4分	7分	3分	0分	10分	0分	1分	5分	閱讀選舉公報	閱讀候選人的傳單、快報或報刊廣告	觀看候選人的電視辯論會
0.786024	新北市	板橋區	88	同意	同意	支持核四	國民黨	7分	泛藍	國民黨				親民黨	台聯	綠黨		台灣基進		1分	7分	5分	朱立倫		郭台銘		維持現狀，看情形再決定獨立或統一	3分	2分	3分	4分	2分	3分	3分	3分	5分	8分	9分	6分	4分	4分	8分
0.187933	新北市	土城區	65	同意	同意	支持核四	國民黨	8分	泛藍	國民黨		民進黨				綠黨	時代力量	台灣基進		8分	8分	8分	韓國瑜		侯友宜		永遠維持現狀	5分	5分	5分	10分	10分	0分	3分	10分	10分	0分	7分	10分	0分	0分	0分	閱讀選舉公報		觀看候選人的電視辯論會		參加候選人舉辦的活動
1.69573	桃園市	桃園區	60	同意	同意	支持核四	國民黨	7分	泛藍	無投票/廢票/無投票權					台聯		時代力量	台灣基進		7分	7分	7分	不在乎		郭台銘		永遠維持現狀	5分	10分	5分	10分	10分	0分	5分	10分	5分	5分	0分	0分	0分	0分	5分
1.44159	台北市	信義區	48	不同意	不同意	有條件支持核能發電，反對核四重啟商轉	國民黨	7分	無特定政黨傾向	國民黨		民進黨			台聯					2分	6分	2分	不知道		侯友宜		永遠維持現狀	5分	5分	3分	4分	2分	2分	3分	4分	2分	6分	7分	2分	3分	2分	3分	閱讀選舉公報	閱讀候選人的傳單、快報或報刊廣告
1.7434	高雄市	三民區	59	不同意	不同意	反對核能發電	民進黨	10分	堅定泛綠	民進黨	國民黨		新黨	親民黨			時代力量		台灣民眾黨	1分	1分	10分	不在乎		其他，請說明	好	維持現狀，看情形再決定獨立或統一	10分	10分	1分	1分	9分	8分	9分	1分	1分	10分	8分	10分	1分	10分	10分	閱讀選舉公報		觀看候選人的電視辯論會
0.65128	桃園市	楊梅區	80	同意	同意	有條件支持核能發電，反對核四重啟商轉	國民黨	7分	泛藍	國民黨					台聯	綠黨				3分	6分	4分	朱立倫		柯文哲		維持現狀，以後走向獨立	5分	5分	4分	7分	7分	5分	6分	6分	7分	7分	7分	9分	5分	6分	4分
0.281394	新北市	板橋區	69	同意	同意	支持核四	國民黨	6分	泛藍	國民黨		民進黨			台聯			台灣基進		0分	6分	0分	韓國瑜		侯友宜		維持現狀，看情形再決定獨立或統一	5分	5分	3分	10分	10分	3分	5分	10分	10分	5分	5分	10分	5分	0分	0分
0.786024	新北市	土城區	87	同意	同意	有條件支持核能發電，反對核四重啟商轉	時代力量	6分	無特定政黨傾向	台灣民眾黨	國民黨	民進黨								0分	1分	1分	不在乎		郭台銘		維持現狀，看情形再決定獨立或統一	2分	3分	4分	0分	3分	4分	2分	4分	0分	0分	0分	7分	0分	8分	9分
0.806597	彰化縣	彰化市	84	不同意	同意	有條件支持核能發電，反對核四重啟商轉	民進黨	6分	第三勢力	時代力量			新黨	親民黨						0分	1分	5分	不在乎		陳時中	陳時中	維持現狀，以後走向獨立	5分	9分	4分	4分	7分	2分	3分	5分	1分	8分	0分	9分	3分	9分	4分	閱讀選舉公報	閱讀候選人的傳單、快報或報刊廣告	觀看候選人的電視辯論會
1.44159	台北市	松山區	41	同意	同意	支持核四	台灣民眾黨	8分	泛藍	國民黨		民進黨								2分	8分	2分	連勝文		郭台銘		維持現狀，看情形再決定獨立或統一	5分	5分	4分	7分	7分	7分	6分	6分	3分	5分	5分	6分	8分	2分	3分		閱讀候選人的傳單、快報或報刊廣告
0.559764	桃園市	桃園區	79	同意	不同意	有條件支持核能發電，反對核四重啟商轉	國民黨	6分	無特定政黨傾向	國民黨					台聯	綠黨		台灣基進		0分	3分	2分	朱立倫		郭台銘		永遠維持現狀	6分	6分	7分	8分	8分	3分	7分	8分	8分	9分	0分	10分	5分	6分	6分
0.542879	苗栗縣	竹南鎮	68	同意	同意	支持核四	台灣民眾黨	7分	無特定政黨傾向	台灣民眾黨			新黨							7分	7分	7分	不在乎		郭台銘		維持現狀，以後走向獨立	2分	10分	3分	10分	10分	2分	3分	10分	10分	5分	0分	10分	10分	2分	10分	閱讀選舉公報	閱讀候選人的傳單、快報或報刊廣告	觀看候選人的電視辯論會
0.224693	台中市	北 區	56	同意	同意	有條件支持核能發電，反對核四重啟商轉	台灣民眾黨	6分	第三勢力	台灣民眾黨			新黨							6分	6分	6分	不知道		蔡英文		維持現狀，看情形再決定獨立或統一	5分	8分	5分	8分	8分	8分	5分	8分	0分	10分	10分	7分	10分	8分	7分	閱讀選舉公報		觀看候選人的電視辯論會
0.456712	高雄市	楠梓區	82	同意	同意	支持核四	台灣民眾黨	9分	第三勢力	國民黨								台灣基進		8分	9分	8分	張亞中	張亞忠	郭台銘		維持現狀，看情形再決定獨立或統一	3分	6分	3分	9分	9分	3分	7分	9分	8分	2分	5分	10分	5分	1分	10分			觀看候選人的電視辯論會
0.656784	新北市	永和區	80	同意	同意	有條件支持核能發電，反對核四重啟商轉	國民黨	6分	無特定政黨傾向	國民黨							時代力量			2分	4分	3分	朱立倫		侯友宜		維持現狀，看情形再決定獨立或統一	5分	7分	4分	5分	5分	2分	4分	5分	5分	5分	8分	9分	5分	5分	5分	閱讀選舉公報	閱讀候選人的傳單、快報或報刊廣告	觀看候選人的電視辯論會
0.830768	台南市	仁德區	75	同意	同意	支持核四	台灣民眾黨	7分	無特定政黨傾向	台灣民眾黨							時代力量	台灣基進		1分	4分	3分	不在乎		柯文哲		維持現狀，看情形再決定獨立或統一	5分	5分	4分	8分	8分	4分	4分	7分	5分	8分	10分	10分	10分	7分	6分
0.673974	彰化縣	彰化市	79	同意	同意	不知道	民進黨	5分	無特定政黨傾向	其他								台灣基進		2分	5分	5分	不知道		柯文哲		維持現狀，看情形再決定獨立或統一	5分	6分	5分	6分	5分	6分	6分	6分	3分	8分	1分	8分	0分	0分	5分
0.381618	高雄市	苓雅區	76	同意	同意	支持核四	台灣民眾黨	8分	泛藍	國民黨		民進黨								8分	8分	8分	韓國瑜		郭台銘		維持現狀，以後走向統一	8分	5分	3分	10分	10分	4分	5分	8分	10分	1分	2分	10分	0分	3分	10分	閱讀選舉公報	閱讀候選人的傳單、快報或報刊廣告	觀看候選人的電視辯論會
3.4991	台中市	南屯區	61	同意	同意	支持核四	民進黨	9分	泛綠	民進黨	國民黨									1分	1分	9分	不知道		蔡英文		維持現狀，以後走向獨立	0分	0分	8分	9分	8分	0分	1分	8分	6分	10分	6分	1分	0分	6分	1分			觀看候選人的電視辯論會				提醒親友觀看候選人的電視辯論會
0.216338	台北市	士林區	58	不同意	不同意	反對核能發電	時代力量	6分	無特定政黨傾向	時代力量			新黨							5分	5分	6分	不在乎		不知道		維持現狀，以後走向獨立	7分	8分	5分	7分	8分	3分	2分	5分	3分	9分	0分	8分	10分	8分	6分
1.6564	宜蘭縣	員山鄉	68	同意	同意	反對核能發電	民進黨	8分	無特定政黨傾向	民進黨	國民黨		新黨	親民黨						8分	8分	8分	不在乎		蔡英文		維持現狀，以後走向獨立	2分	9分	8分	8分	9分	2分	2分	9分	10分	10分	4分	8分	5分	10分	8分		閱讀候選人的傳單、快報或報刊廣告			參加候選人舉辦的活動
0.786024	新北市	永和區	81	同意	同意	支持核四	國民黨	6分	泛藍	國民黨		民進黨								1分	5分	1分	朱立倫		侯友宜		維持現狀，看情形再決定獨立或統一	5分	5分	6分	8分	6分	2分	3分	8分	5分	5分	0分	10分	0分	5分	2分	閱讀選舉公報	閱讀候選人的傳單、快報或報刊廣告
0.333883	新北市	三芝區	55	不同意	不同意	反對核能發電	台灣基進	10分	堅定泛綠	台灣基進	國民黨		新黨	親民黨					台灣民眾黨	0分	0分	5分	不在乎		蔡英文		儘快宣布獨立	10分	10分	0分	5分	7分	3分	7分	5分	6分	10分	3分	5分	3分	10分	10分	閱讀選舉公報	閱讀候選人的傳單、快報或報刊廣告	觀看候選人的電視辯論會				提醒親友觀看候選人的電視辯論會
0.669589	高雄市	鼓山區	77	同意	同意	支持核四	民進黨	7分	第三勢力	台灣民眾黨					台聯					1分	6分	5分	朱立倫		侯友宜		維持現狀，看情形再決定獨立或統一	2分	3分	7分	7分	7分	3分	6分	8分	3分	10分	8分	10分	9分	9分	6分	閱讀選舉公報		觀看候選人的電視辯論會
0.254869	高雄市	鳳山區	74	不同意	不同意	有條件支持核能發電，反對核四重啟商轉	民進黨	6分	泛綠	時代力量			新黨							0分	3分	5分	不在乎		蔡英文		儘快宣布獨立	8分	9分	4分	5分	7分	1分	8分	7分	3分	10分	0分	7分	6分	9分	7分	閱讀選舉公報	閱讀候選人的傳單、快報或報刊廣告
0.994244	台南市	麻豆區	88	同意	同意	反對核能發電	民進黨	6分	泛綠	時代力量	國民黨		新黨	親民黨	台聯	綠黨				2分	2分	6分	不在乎		陳時中	陳時中	維持現狀，以後走向獨立	6分	6分	4分	5分	5分	3分	5分	7分	5分	9分	3分	4分	1分	8分	3分	閱讀選舉公報	閱讀候選人的傳單、快報或報刊廣告	觀看候選人的電視辯論會
1.12605	台北市	文山區	71	同意	同意	有條件支持核能發電，反對核四重啟商轉	台灣民眾黨	5分	第三勢力	時代力量			新黨	親民黨		綠黨				1分	2分	3分	朱立倫		柯文哲		維持現狀，以後走向獨立	1分	5分	3分	5分	5分	0分	1分	3分	3分	10分	6分	7分	3分	5分	3分	閱讀選舉公報	閱讀候選人的傳單、快報或報刊廣告
0.517949	台中市	東 區	74	同意	不同意	有條件支持核能發電，反對核四重啟商轉	時代力量	5分	第三勢力	親民黨	國民黨							台灣基進		1分	2分	3分	朱立倫		郭台銘		維持現狀，以後走向獨立	4分	3分	3分	4分	3分	3分	3分	4分	7分	10分	1分	9分	5分	9分	7分
0.33227	台中市	西屯區	62	同意	不同意	反對核能發電	民進黨	6分	泛綠	民進黨			新黨							0分	1分	6分	朱立倫		柯文哲		維持現狀，以後走向獨立	6分	9分	4分	6分	8分	2分	3分	5分	3分	4分	0分	8分	10分	6分	5分	閱讀選舉公報	閱讀候選人的傳單、快報或報刊廣告			參加候選人舉辦的活動
4.65462	台中市	東 區	73	同意	同意	不知道	國民黨	5分	無特定政黨傾向	其他		民進黨								0分	5分	0分	不知道		郭台銘		維持現狀，看情形再決定獨立或統一	0分	1分	5分	10分	5分	10分	3分	5分	5分	10分	1分	10分	0分	0分	5分	閱讀選舉公報	閱讀候選人的傳單、快報或報刊廣告	觀看候選人的電視辯論會
0.441996	台中市	北屯區	73	同意	同意	有條件支持核能發電，反對核四重啟商轉	台灣民眾黨	8分	第三勢力	台灣民眾黨	國民黨	民進黨	新黨				時代力量	台灣基進		7分	8分	7分	不知道		郭台銘		維持現狀，看情形再決定獨立或統一	0分	2分	0分	10分	10分	10分	2分	10分	3分	10分	0分	10分	9分	4分	3分	閱讀選舉公報		觀看候選人的電視辯論會
3.05898	高雄市	楠梓區	58	同意	同意	有條件支持核能發電，反對核四重啟商轉	台灣民眾黨	7分	無特定政黨傾向	無投票/廢票/無投票權	國民黨	民進黨	新黨	親民黨	台聯	綠黨				5分	7分	5分	不在乎		其他，請說明	以上都不是	儘快宣布獨立	3分	5分	7分	8分	9分	3分	3分	7分	7分	10分	0分	10分	10分	2分	8分					參加候選人舉辦的活動
0.312574	花蓮縣	花蓮市	69	不同意	同意	有條件支持核能發電，反對核四重啟商轉	民進黨	7分	泛綠	民進黨			新黨							1分	4分	7分	不在乎		陳時中	陳時中	維持現狀，以後走向獨立	7分	10分	4分	7分	9分	1分	6分	9分	5分	10分	4分	7分	10分	7分	9分
0.340393	高雄市	左營區	59	不同意	同意	有條件支持核能發電，反對核四重啟商轉	民進黨	8分	泛綠	民進黨									台灣民眾黨	2分	2分	8分	朱立倫		蔡英文		永遠維持現狀	2分	8分	5分	7分	7分	2分	4分	8分	2分	10分	2分	5分	2分	2分	0分		閱讀候選人的傳單、快報或報刊廣告
0.37432	新北市	新莊區	71	同意	同意	有條件支持核能發電，反對核四重啟商轉	國民黨	8分	泛藍	國民黨		民進黨	新黨		台聯	綠黨	時代力量	台灣基進		1分	8分	1分	朱立倫		郭台銘		維持現狀，看情形再決定獨立或統一	4分	10分	4分	6分	10分	2分	4分	6分	4分	4分	7分	10分	10分	1分	2分	閱讀選舉公報
0.509672	高雄市	楠梓區	59	同意	同意	不知道	台灣民眾黨	5分	無特定政黨傾向	國民黨								台灣基進		3分	3分	3分	不在乎		郭台銘		維持現狀，看情形再決定獨立或統一	5分	7分	5分	5分	5分	3分	5分	8分	5分	3分	0分	7分	2分	2分	5分
0.893624	台北市	內湖區	84	不同意	同意	不知道	國民黨	7分	泛藍	新黨		民進黨					時代力量	台灣基進		7分	7分	7分	不在乎		郭台銘		維持現狀，看情形再決定獨立或統一	6分	6分	6分	8分	8分	2分	5分	7分	3分	5分	3分	6分	2分	5分	6分	閱讀選舉公報
0.447977	新北市	汐止區	84	同意	同意	支持核四	國民黨	9分	泛藍	無投票/廢票/無投票權		民進黨								2分	9分	2分	朱立倫		侯友宜		儘快統一	9分	7分	9分	9分	10分	5分	7分	8分	4分	5分	8分	10分	5分	9分	3分	閱讀選舉公報
0.830768	台南市	仁德區	72	不同意	不同意	反對核能發電	民進黨	5分	無特定政黨傾向	民進黨								台灣基進		0分	2分	5分	不知道		蔡英文		維持現狀，以後走向獨立	8分	8分	5分	6分	4分	5分	7分	1分	10分	10分	0分	0分	9分	10分	0分
0.524959	新北市	板橋區	82	同意	同意	有條件支持核能發電，反對核四重啟商轉	綠黨	9分	第三勢力	綠黨	國民黨									0分	0分	5分	不在乎		侯友宜		維持現狀，以後走向獨立	5分	5分	5分	7分	8分	2分	4分	8分	10分	10分	10分	10分	0分	10分	5分
0.381618	高雄市	左營區	71	不同意	不同意	反對核能發電	民進黨	9分	泛綠	民進黨	國民黨		新黨	親民黨						2分	2分	9分	朱立倫		蔡英文		維持現狀，以後走向獨立	6分	10分	8分	9分	8分	2分	4分	9分	4分	10分	9分	3分	9分	10分	2分		閱讀候選人的傳單、快報或報刊廣告	觀看候選人的電視辯論會
1.28687	台中市	南 區	48	同意	同意	支持核四	新黨	8分	泛藍	國民黨							時代力量			0分	8分	2分	江啟臣		郭台銘		維持現狀，看情形再決定獨立或統一	5分	7分	5分	8分	8分	0分	2分	5分	1分	1分	1分	10分	1分	1分	1分		閱讀候選人的傳單、快報或報刊廣告
0.353281	台中市	南 區	82	同意	同意	支持核四	民進黨	6分	泛綠	民進黨				親民黨						1分	2分	6分	不在乎		蔡英文		維持現狀，以後走向獨立	3分	5分	4分	5分	4分	3分	3分	5分	3分	10分	2分	4分	1分	5分	3分	閱讀選舉公報
0.187933	新北市	新店區	67	同意	同意	支持核四	台灣民眾黨	7分	無特定政黨傾向	國民黨			新黨	親民黨	台聯	綠黨	時代力量	台灣基進		7分	7分	7分	不在乎		郭台銘		維持現狀，看情形再決定獨立或統一	5分	7分	5分	10分	10分	10分	5分	10分	5分	3分	0分	10分	0分	5分	0分
3.8466	澎湖縣	馬公市	45	不同意	不同意	支持核四	國民黨	5分	泛藍	國民黨		民進黨			台聯			台灣基進		0分	5分	0分	韓國瑜		侯友宜		維持現狀，以後走向統一	5分	4分	6分	7分	9分	5分	5分	6分	6分	5分	7分	9分	0分	0分	3分	閱讀選舉公報
0.685035	花蓮縣	花蓮市	33	同意	不同意	支持核四	新黨	7分	第三勢力	無投票/廢票/無投票權		民進黨		親民黨	台聯		時代力量	台灣基進		0分	6分	0分	韓國瑜		侯友宜		儘快統一	6分	7分	4分	9分	10分	0分	5分	10分	10分	0分	6分	10分	0分	0分	2分			觀看候選人的電視辯論會
0.846507	台北市	北投區	68	同意	同意	有條件支持核能發電，反對核四重啟商轉	國民黨	6分	無特定政黨傾向	時代力量						綠黨				5分	6分	5分	韓國瑜		柯文哲		永遠維持現狀	6分	6分	7分	5分	6分	5分	5分	5分	7分	10分	5分	10分	4分	5分	5分
2.75907	彰化縣	埔心鄉	88	不同意	同意	支持核四	台灣基進	1分	第三勢力	無投票/廢票/無投票權	國民黨									0分	0分	1分	不在乎		不在乎		儘快統一	9分	10分	1分	9分	9分	1分	5分	5分	10分	10分	0分	10分	0分	10分	10分
0.290477	高雄市	苓雅區	54	同意	同意	支持核四	國民黨	3分	無特定政黨傾向	其他					台聯			台灣基進		2分	2分	2分	不在乎		不在乎		永遠維持現狀	3分	7分	2分	8分	9分	0分	2分	8分	5分	5分	5分	10分	5分	0分	8分
0.279036	桃園市	桃園區	63	同意	同意	支持核四	國民黨	6分	泛藍	國民黨		民進黨			台聯					0分	5分	0分	朱立倫		侯友宜		維持現狀，看情形再決定獨立或統一	5分	6分	1分	5分	7分	3分	5分	5分	8分	5分	2分	10分	5分	6分	5分	閱讀選舉公報
0.32746	宜蘭縣	羅東鎮	60	同意	不同意	反對核能發電	民進黨	8分	泛綠	民進黨	國民黨									0分	0分	8分	不在乎		蔡英文		永遠維持現狀	5分	8分	6分	6分	5分	1分	1分	8分	6分	9分	5分	6分	5分	8分	9分	閱讀選舉公報					參加候選人的後援會
0.656784	新北市	新莊區	75	同意	不同意	有條件支持核能發電，反對核四重啟商轉	民進黨	7分	泛綠	民進黨			新黨			綠黨		台灣基進		2分	5分	7分	朱立倫		蔡英文		維持現狀，以後走向獨立	4分	8分	7分	6分	5分	2分	4分	8分	7分	9分	8分	8分	5分	8分	7分					參加候選人舉辦的活動
0.187933	新北市	三重區	66	不同意	不同意	反對核能發電	民進黨	8分	堅定泛綠	綠黨	國民黨		新黨	親民黨			時代力量		台灣民眾黨	0分	0分	8分	習近平	習近平	蔡英文		維持現狀，以後走向獨立	6分	9分	0分	0分	8分	2分	3分	2分	0分	9分	0分	6分	0分	10分	8分	閱讀選舉公報
0.528971	台中市	太平區	87	同意	同意	有條件支持核能發電，反對核四重啟商轉	台灣民眾黨	8分	無特定政黨傾向	國民黨	國民黨	民進黨								6分	6分	7分	其他，請說明	能幹就好	不知道		維持現狀，以後走向獨立	10分	6分	6分	6分	6分	6分	10分	1分	6分	10分	7分	6分	6分	6分	6分
0.379589	台北市	萬華區	53	同意	同意	支持核四	台灣民眾黨	8分	第三勢力	國民黨					台聯					0分	6分	1分	不在乎		郭台銘		維持現狀，看情形再決定獨立或統一	1分	6分	1分	10分	10分	0分	1分	10分	10分	8分	0分	10分	0分	0分	0分	閱讀選舉公報	閱讀候選人的傳單、快報或報刊廣告
0.249995	新北市	蘆洲區	71	同意	同意	支持核四	台灣民眾黨	10分	第三勢力	國民黨		民進黨			台聯			台灣基進		0分	7分	0分	不在乎		侯友宜		維持現狀，看情形再決定獨立或統一	2分	7分	0分	9分	10分	5分	6分	8分	6分	2分	6分	10分	0分	0分	0分	閱讀選舉公報	閱讀候選人的傳單、快報或報刊廣告	觀看候選人的電視辯論會				提醒親友觀看候選人的電視辯論會
0.509672	高雄市	三民區	60	不同意	不同意	反對核能發電	民進黨	7分	泛綠	民進黨									台灣民眾黨	5分	5分	7分	不在乎		蔡英文		維持現狀，以後走向獨立	7分	10分	0分	4分	4分	4分	5分	4分	0分	0分	0分	3分	10分	10分	0分	閱讀選舉公報	閱讀候選人的傳單、快報或報刊廣告	觀看候選人的電視辯論會				提醒親友觀看候選人的電視辯論會
0.258954	新竹市	東 區	52	同意	同意	支持核四	國民黨	8分	堅定泛藍	國民黨		民進黨						台灣基進		8分	8分	8分	韓國瑜		柯文哲		維持現狀，以後走向統一	7分	9分	2分	8分	9分	1分	7分	7分	8分	0分	0分	10分	1分	2分	7分			觀看候選人的電視辯論會
4.67808	桃園市	大溪區	85	同意	不同意	不知道	國民黨	8分	無特定政黨傾向	無投票/廢票/無投票權		民進黨								1分	7分	1分	朱立倫		郭台銘		維持現狀，以後走向統一	0分	0分	0分	10分	0分	0分	0分	0分	0分	10分	10分	10分	10分	10分	0分		閱讀候選人的傳單、快報或報刊廣告	觀看候選人的電視辯論會
0.549684	苗栗縣	苗栗市	54	同意	同意	支持核四	國民黨	7分	泛藍	國民黨				親民黨	台聯	綠黨	時代力量	台灣基進		0分	7分	0分	韓國瑜		其他，請說明	都不及格	永遠維持現狀	1分	4分	5分	10分	10分	0分	3分	10分	10分	0分	1分	10分	1分	0分	3分
0.21366	台北市	中正區	65	不同意	不同意	反對核能發電	民進黨	10分	堅定泛綠	民進黨	國民黨		新黨				時代力量		台灣民眾黨	0分	0分	10分	韓國瑜		蔡英文		維持現狀，以後走向獨立	10分	10分	0分	0分	10分	10分	10分	0分	0分	10分	6分	0分	0分	10分	10分			觀看候選人的電視辯論會		參加候選人舉辦的活動
1.28141	基隆市	中正區	52	同意	同意	支持核四	國民黨	9分	泛藍	國民黨		民進黨								8分	9分	8分	朱立倫		侯友宜		維持現狀，看情形再決定獨立或統一	9分	9分	9分	9分	9分	1分	5分	9分	8分	2分	5分	8分	5分	1分	8分
0.914491	嘉義市	東 區	63	不同意	不同意	有條件支持核能發電，反對核四重啟商轉	綠黨	8分	無特定政黨傾向	綠黨			新黨							0分	3分	5分	不在乎		不知道		維持現狀，看情形再決定獨立或統一	9分	10分	4分	9分	9分	4分	9分	9分	5分	4分	1分	8分	10分	5分	5分	閱讀選舉公報
0.39616	雲林縣	莿桐鄉	68	不同意	不同意	反對核能發電	民進黨	6分	無特定政黨傾向	其他			新黨		台聯	綠黨				3分	3分	3分	江啟臣		蔡英文		維持現狀，以後走向獨立	5分	3分	5分	5分	5分	4分	5分	5分	3分	3分	5分	5分	3分	10分	3分
3.07901	彰化縣	員林市	54	不同意	不同意	反對核能發電	民進黨	8分	泛綠	民進黨	國民黨		新黨	親民黨			時代力量		台灣民眾黨	0分	0分	8分	不在乎		其他，請說明	穩健	維持現狀，看情形再決定獨立或統一	9分	8分	1分	1分	7分	8分	7分	1分	0分	10分	1分	3分	10分	10分	3分	閱讀選舉公報		觀看候選人的電視辯論會
0.186359	桃園市	桃園區	70	不同意	不同意	反對核能發電	民進黨	7分	泛綠	其他			新黨	親民黨					台灣民眾黨	1分	3分	7分	不知道		蔡英文		維持現狀，以後走向獨立	7分	10分	2分	4分	9分	3分	5分	4分	0分	10分	0分	5分	0分	10分	3分	閱讀選舉公報	閱讀候選人的傳單、快報或報刊廣告
0.669589	高雄市	三民區	71	不同意	不同意	反對核能發電	民進黨	8分	堅定泛綠	民進黨	國民黨		新黨	親民黨	台聯					0分	0分	8分	不在乎		蔡英文		維持現狀，以後走向獨立	8分	9分	0分	5分	8分	6分	6分	6分	7分	10分	0分	7分	10分	10分	5分			觀看候選人的電視辯論會
0.554841	台南市	東 區	76	不同意	不同意	支持核四	時代力量	7分	泛綠	時代力量	國民黨									0分	0分	4分	朱立倫		蔡英文		維持現狀，以後走向獨立	4分	7分	2分	6分	6分	1分	4分	3分	0分	10分	2分	3分	0分	10分	6分	閱讀選舉公報	閱讀候選人的傳單、快報或報刊廣告
0.438643	新北市	新莊區	72	同意	同意	有條件支持核能發電，反對核四重啟商轉	台灣民眾黨	4分	泛藍	台灣民眾黨								台灣基進	台灣民眾黨	1分	4分	3分	不在乎		不知道		維持現狀，看情形再決定獨立或統一	6分	9分	7分	8分	9分	4分	5分	7分	3分	5分	3分	10分	5分	3分	5分
0.526985	雲林縣	崙背鄉	71	同意	不同意	有條件支持核能發電，反對核四重啟商轉	台灣民眾黨	8分	無特定政黨傾向	無投票/廢票/無投票權					台聯					3分	5分	5分	朱立倫		柯文哲		維持現狀，以後走向獨立	6分	5分	5分	6分	5分	5分	5分	6分	8分	8分	0分	7分	5分	5分	5分		閱讀候選人的傳單、快報或報刊廣告			參加候選人舉辦的活動
0.489599	桃園市	楊梅區	65	不同意	同意	有條件支持核能發電，反對核四重啟商轉	民進黨	5分	無特定政黨傾向	其他	國民黨									0分	0分	5分	不在乎		蔡英文		永遠維持現狀	2分	8分	5分	5分	5分	5分	5分	5分	5分	10分	0分	7分	0分	10分	7分	閱讀選舉公報	閱讀候選人的傳單、快報或報刊廣告	觀看候選人的電視辯論會
0.673974	彰化縣	和美鎮	76	同意	同意	有條件支持核能發電，反對核四重啟商轉	民進黨	6分	泛綠	民進黨								台灣基進		3分	5分	6分	朱立倫		侯友宜		維持現狀，以後走向獨立	4分	3分	6分	6分	5分	3分	4分	6分	5分	10分	10分	8分	10分	10分	9分		閱讀候選人的傳單、快報或報刊廣告	觀看候選人的電視辯論會
3.54296	台中市	龍井區	56	同意	不同意	反對核能發電	民進黨	10分	堅定泛綠	民進黨	國民黨									0分	0分	10分	不在乎		蔡英文		維持現狀，以後走向獨立	2分	8分	8分	8分	10分	0分	3分	9分	10分	10分	5分	2分	10分	10分	10分			觀看候選人的電視辯論會
0.786024	新北市	永和區	85	同意	同意	支持核四	國民黨	8分	泛藍	國民黨		民進黨					時代力量	台灣基進	台灣民眾黨	0分	7分	0分	韓國瑜		韓國瑜	韓國瑜	維持現狀，以後走向統一	0分	7分	7分	9分	9分	0分	0分	9分	8分	0分	3分	8分	0分	0分	1分
0.371183	桃園市	楊梅區	77	同意	不同意	支持核四	台灣民眾黨	10分	第三勢力	時代力量	國民黨	民進黨	新黨							0分	1分	1分	郭台銘	郭台銘	侯友宜		儘快宣布獨立	2分	10分	2分	1分	8分	0分	1分	7分	2分	10分	7分	10分	10分	1分	10分	閱讀選舉公報		觀看候選人的電視辯論會				提醒親友觀看候選人的電視辯論會
1.71006	新北市	新莊區	59	不同意	不同意	反對核能發電	台灣基進	10分	堅定泛綠	台灣基進	國民黨		新黨	親民黨					台灣民眾黨	0分	0分	8分	不在乎		蔡英文		儘快宣布獨立	8分	10分	0分	8分	8分	0分	8分	8分	0分	10分	8分	4分	8分	10分	5分	閱讀選舉公報	閱讀候選人的傳單、快報或報刊廣告	觀看候選人的電視辯論會
1.11189	新竹縣	竹北市	88	同意	同意	有條件支持核能發電，反對核四重啟商轉	國民黨	3分	無特定政黨傾向	無投票/廢票/無投票權		民進黨	新黨		台聯	綠黨	時代力量	台灣基進		1分	2分	1分	不在乎		郭台銘		永遠維持現狀	6分	2分	2分	7分	2分	2分	7分	7分	1分	7分	0分	7分	0分	0分	5分	閱讀選舉公報	閱讀候選人的傳單、快報或報刊廣告
0.669589	高雄市	三民區	80	不同意	不同意	有條件支持核能發電，反對核四重啟商轉	民進黨	8分	泛綠	民進黨	國民黨								台灣民眾黨	0分	0分	8分	不在乎		蔡英文		維持現狀，以後走向獨立	8分	8分	2分	6分	9分	6分	8分	6分	8分	7分	1分	7分	6分	7分	7分	閱讀選舉公報
0.193999	高雄市	三民區	56	同意	同意	反對核能發電	國民黨	7分	無特定政黨傾向	國民黨					台聯	綠黨	時代力量	台灣基進		1分	7分	5分	韓國瑜		侯友宜		無意見	7分	9分	5分	10分	10分	10分	8分	10分	8分	8分	8分	9分	3分	2分	8分	閱讀選舉公報	閱讀候選人的傳單、快報或報刊廣告	觀看候選人的電視辯論會
7.61043	新北市	三重區	41	同意	同意	有條件支持核能發電，反對核四重啟商轉	親民黨	1分	無特定政黨傾向	無投票/廢票/無投票權							時代力量	台灣基進		0分	1分	1分	朱立倫		不在乎		維持現狀，以後走向獨立	4分	8分	4分	8分	8分	8分	4分	8分	4分	8分	6分	8分	8分	6分	5分
0.786024	新北市	五股區	84	同意	同意	支持核四	台灣民眾黨	10分	無特定政黨傾向	台灣民眾黨		民進黨								0分	2分	0分	張亞中	張亞中	郭台銘		儘快統一	0分	2分	3分	7分	8分	2分	1分	2分	10分	2分	1分	10分	0分	4分	6分	閱讀選舉公報	閱讀候選人的傳單、快報或報刊廣告	觀看候選人的電視辯論會				提醒親友觀看候選人的電視辯論會
0.89022	台中市	西屯區	52	不同意	不同意	反對核能發電	民進黨	10分	堅定泛綠	民進黨	國民黨									10分	10分	10分	不在乎		蔡英文		維持現狀，以後走向獨立	10分	10分	0分	0分	10分	10分	10分	0分	9分	10分	2分	0分	10分	10分	10分	閱讀選舉公報	閱讀候選人的傳單、快報或報刊廣告	觀看候選人的電視辯論會
0.489599	桃園市	中壢區	62	同意	同意	不知道	台灣民眾黨	8分	無特定政黨傾向	台灣民眾黨		民進黨								3分	6分	3分	連勝文		郭台銘		維持現狀，以後走向獨立	6分	6分	3分	8分	6分	7分	6分	7分	6分	8分	6分	8分	6分	6分	6分	閱讀選舉公報
2.25796	台中市	太平區	50	同意	同意	有條件支持核能發電，反對核四重啟商轉	國民黨	5分	泛藍	民進黨		民進黨								3分	3分	3分	朱立倫		柯文哲		維持現狀，看情形再決定獨立或統一	5分	5分	5分	5分	6分	5分	7分	5分	6分	6分	5分	6分	6分	5分	5分		閱讀候選人的傳單、快報或報刊廣告
0.564494	新北市	土城區	76	同意	同意	不知道	民進黨	6分	無特定政黨傾向	民進黨							時代力量			6分	6分	6分	不在乎		郭台銘		永遠維持現狀	5分	5分	5分	6分	6分	6分	6分	5分	10分	10分	8分	9分	5分	7分	9分
0.953628	台南市	關廟區	57	不同意	不同意	有條件支持核能發電，反對核四重啟商轉	台灣民眾黨	7分	堅定泛藍	國民黨		民進黨			台聯	綠黨	時代力量	台灣基進		7分	7分	7分	韓國瑜		柯文哲		永遠維持現狀	7分	8分	4分	10分	10分	0分	7分	10分	10分	1分	8分	10分	5分	1分	8分
0.319914	台北市	中山區	68	同意	同意	有條件支持核能發電，反對核四重啟商轉	時代力量	5分	第三勢力	時代力量			新黨	親民黨	台聯				台灣民眾黨	2分	4分	5分	連勝文		習近平	習近平	維持現狀，以後走向獨立	6分	5分	2分	5分	7分	2分	4分	2分	7分	8分	6分	8分	9分	7分	9分	閱讀選舉公報	閱讀候選人的傳單、快報或報刊廣告
1.28687	台中市	石岡區	50	同意	同意	支持核四	國民黨	8分	泛藍	國民黨		民進黨			台聯		時代力量	台灣基進		0分	8分	1分	不在乎		柯文哲		維持現狀，以後走向統一	3分	3分	5分	9分	9分	0分	3分	9分	5分	3分	3分	9分	0分	0分	0分	閱讀選舉公報	閱讀候選人的傳單、快報或報刊廣告	觀看候選人的電視辯論會
0.891731	台東縣	臺東市	78	同意	同意	有條件支持核能發電，反對核四重啟商轉	國民黨	7分	泛藍	國民黨			新黨		台聯	綠黨				1分	7分	2分	不知道		蔡英文		維持現狀，以後走向獨立	2分	2分	2分	8分	2分	7分	2分	7分	0分	9分	0分	5分	5分	6分	4分	閱讀選舉公報	閱讀候選人的傳單、快報或報刊廣告	觀看候選人的電視辯論會
0.447977	新北市	八里區	88	同意	不同意	有條件支持核能發電，反對核四重啟商轉	台灣民眾黨	5分	無特定政黨傾向	台灣民眾黨			新黨	親民黨	台聯					1分	1分	1分	朱立倫		郭台銘		維持現狀，以後走向獨立	1分	9分	4分	5分	7分	2分	1分	5分	10分	8分	1分	7分	0分	4分	6分	閱讀選舉公報		觀看候選人的電視辯論會
0.28688	高雄市	三民區	69	同意	同意	支持核四	台灣民眾黨	7分	無特定政黨傾向	台灣民眾黨		民進黨								0分	5分	1分	朱立倫		柯文哲		維持現狀，看情形再決定獨立或統一	6分	5分	3分	3分	8分	3分	6分	7分	5分	1分	1分	8分	0分	0分	5分	閱讀選舉公報
0.775529	台中市	南 區	74	同意	同意	有條件支持核能發電，反對核四重啟商轉	台灣民眾黨	8分	無特定政黨傾向	民進黨							時代力量	台灣基進		2分	5分	5分	不知道		柯文哲		維持現狀，看情形再決定獨立或統一	5分	8分	5分	7分	7分	1分	5分	7分	6分	4分	2分	9分	2分	2分	9分	閱讀選舉公報	閱讀候選人的傳單、快報或報刊廣告
0.5755	高雄市	楠梓區	72	同意	同意	有條件支持核能發電，反對核四重啟商轉	國民黨	8分	泛藍	國民黨		民進黨	新黨	親民黨	台聯	綠黨	時代力量	台灣基進		0分	8分	0分	韓國瑜		侯友宜		儘快宣布獨立	3分	2分	4分	10分	10分	10分	4分	10分	10分	10分	10分	10分	3分	3分	10分	閱讀選舉公報	閱讀候選人的傳單、快報或報刊廣告	觀看候選人的電視辯論會
1.52338	雲林縣	麥寮鄉	48	同意	不同意	反對核能發電	民進黨	7分	堅定泛綠	民進黨			新黨							1分	2分	7分	不在乎		郭台銘		維持現狀，以後走向獨立	9分	3分	7分	5分	8分	3分	6分	4分	7分	10分	3分	5分	3分	9分	8分	閱讀選舉公報		觀看候選人的電視辯論會
0.438643	新北市	永和區	72	同意	同意	有條件支持核能發電，反對核四重啟商轉	民進黨	6分	泛綠	民進黨								台灣基進		1分	4分	5分	朱立倫		柯文哲		維持現狀，以後走向獨立	2分	6分	2分	7分	2分	0分	2分	7分	8分	8分	0分	10分	2分	5分	4分	閱讀選舉公報	閱讀候選人的傳單、快報或報刊廣告	觀看候選人的電視辯論會				提醒親友觀看候選人的電視辯論會
0.425561	台北市	中正區	75	同意	同意	支持核四	台灣民眾黨	8分	無特定政黨傾向	台灣民眾黨			新黨	親民黨	台聯	綠黨	時代力量	台灣基進		0分	1分	0分	不在乎		不知道		維持現狀，看情形再決定獨立或統一	3分	3分	3分	7分	7分	3分	3分	6分	6分	10分	2分	8分	1分	5分	5分	閱讀選舉公報	閱讀候選人的傳單、快報或報刊廣告
0.590311	台中市	南 區	54	同意	同意	不知道	國民黨	8分	無特定政黨傾向	國民黨		民進黨								8分	8分	8分	朱立倫		柯文哲		永遠維持現狀	5分	5分	5分	10分	10分	3分	5分	8分	10分	8分	10分	10分	5分	1分	3分	閱讀選舉公報
0.319914	台北市	北投區	61	同意	不同意	有條件支持核能發電，反對核四重啟商轉	民進黨	6分	泛綠	民進黨			新黨							0分	2分	5分	朱立倫		蔡英文		維持現狀，以後走向獨立	5分	9分	3分	8分	8分	0分	3分	8分	5分	10分	0分	9分	6分	6分	5分	閱讀選舉公報	閱讀候選人的傳單、快報或報刊廣告	觀看候選人的電視辯論會
0.187933	新北市	三重區	69	同意	同意	支持核四	國民黨	6分	泛藍	國民黨		民進黨								0分	6分	0分	韓國瑜		侯友宜		維持現狀，以後走向獨立	5分	8分	5分	10分	10分	0分	5分	10分	10分	0分	0分	10分	10分	0分	0分	閱讀選舉公報	閱讀候選人的傳單、快報或報刊廣告	觀看候選人的電視辯論會
1.99424	台中市	北 區	70	不同意	不同意	有條件支持核能發電，反對核四重啟商轉	國民黨	9分	泛藍	國民黨		民進黨								5分	5分	5分	韓國瑜		侯友宜		維持現狀，看情形再決定獨立或統一	8分	3分	2分	3分	3分	3分	8分	2分	5分	3分	10分	8分	0分	5分	0分	閱讀選舉公報	閱讀候選人的傳單、快報或報刊廣告	觀看候選人的電視辯論會				提醒親友觀看候選人的電視辯論會
0.853334	台中市	南屯區	45	不同意	不同意	反對核能發電	國民黨	7分	無特定政黨傾向	國民黨			新黨	親民黨						3分	5分	5分	朱立倫		蔡英文		永遠維持現狀	5分	8分	5分	5分	5分	5分	5分	5分	6分	8分	4分	6分	6分	5分	5分	閱讀選舉公報	閱讀候選人的傳單、快報或報刊廣告	觀看候選人的電視辯論會
2.01923	台中市	沙鹿區	53	同意	同意	支持核四	國民黨	10分	堅定泛藍	國民黨		民進黨				綠黨	時代力量	台灣基進		0分	10分	0分	不在乎		侯友宜		永遠維持現狀	5分	5分	2分	4分	10分	1分	2分	0分	10分	2分	4分	10分	0分	0分	0分	閱讀選舉公報
0.281394	新北市	中和區	67	同意	不同意	支持核四	國民黨	5分	無特定政黨傾向	親民黨					台聯	綠黨	時代力量	台灣基進		0分	3分	1分	連勝文		蔡英文		維持現狀，看情形再決定獨立或統一	3分	7分	5分	9分	10分	2分	2分	6分	10分	3分	5分	8分	1分	0分	3分	閱讀選舉公報	閱讀候選人的傳單、快報或報刊廣告	觀看候選人的電視辯論會		參加候選人舉辦的活動
0.190289	新北市	中和區	55	同意	同意	有條件支持核能發電，反對核四重啟商轉	台灣民眾黨	7分	無特定政黨傾向	台灣民眾黨		民進黨								0分	3分	0分	朱立倫		侯友宜		儘快宣布獨立	6分	8分	3分	4分	9分	2分	5分	3分	10分	5分	0分	10分	0分	0分	5分
0.216338	台北市	中正區	60	同意	同意	支持核四	國民黨	10分	泛藍	國民黨		民進黨				綠黨	時代力量			0分	10分	0分	朱立倫		郭台銘		永遠維持現狀	0分	4分	9分	10分	10分	0分	4分	10分	10分	10分	3分	10分	0分	8分	3分	閱讀選舉公報		觀看候選人的電視辯論會
0.6337	新竹縣	湖口鄉	86	同意	同意	有條件支持核能發電，反對核四重啟商轉	國民黨	6分	無特定政黨傾向	親民黨	國民黨	民進黨								5分	6分	6分	朱立倫		柯文哲		維持現狀，以後走向獨立	8分	6分	9分	8分	9分	8分	8分	8分	7分	0分	9分	2分	8分	2分	5分
0.381618	高雄市	小港區	73	同意	不同意	支持核四	時代力量	6分	無特定政黨傾向	無投票/廢票/無投票權			新黨							4分	5分	5分	不知道		陳時中	時中	維持現狀，看情形再決定獨立或統一	2分	4分	4分	4分	6分	4分	3分	4分	4分	6分	5分	4分	5分	4分	4分	閱讀選舉公報	閱讀候選人的傳單、快報或報刊廣告
0.568361	台北市	士林區	56	不同意	不同意	支持核四	國民黨	8分	泛藍	國民黨							時代力量			0分	8分	2分	韓國瑜		郭台銘		永遠維持現狀	3分	6分	3分	7分	7分	0分	5分	7分	10分	10分	9分	10分	5分	0分	3分
0.74159	彰化縣	彰化市	36	不同意	不同意	反對核能發電	親民黨	7分	泛綠	民進黨	國民黨		新黨							4分	4分	6分	張亞中	張亞中會講實話。	其他，請說明	會用有能力的人。	維持現狀，看情形再決定獨立或統一	5分	8分	6分	7分	7分	2分	4分	6分	3分	3分	5分	4分	6分	10分	6分	閱讀選舉公報	閱讀候選人的傳單、快報或報刊廣告	觀看候選人的電視辯論會
0.188695	桃園市	中壢區	60	不同意	不同意	支持核四	民進黨	8分	泛綠	台灣基進	國民黨		新黨	親民黨						0分	0分	8分	韓國瑜		蔡英文		維持現狀，以後走向獨立	10分	10分	0分	8分	10分	5分	8分	6分	0分	4分	0分	6分	10分	8分	7分	閱讀選舉公報	閱讀候選人的傳單、快報或報刊廣告	觀看候選人的電視辯論會
0.394248	台中市	大里區	59	不同意	不同意	有條件支持核能發電，反對核四重啟商轉	民進黨	8分	無特定政黨傾向	民進黨	國民黨									0分	0分	8分	不在乎		蔡英文		永遠維持現狀	9分	10分	3分	3分	8分	8分	8分	4分	3分	10分	7分	8分	10分	10分	7分			觀看候選人的電視辯論會
0.656784	新北市	板橋區	73	同意	同意	有條件支持核能發電，反對核四重啟商轉	台灣民眾黨	3分	無特定政黨傾向	其他			新黨		台聯	綠黨				2分	2分	2分	不在乎		其他，請說明	團結達成的	維持現狀，看情形再決定獨立或統一	6分	1分	7分	8分	3分	5分	5分	6分	6分	10分	3分	5分	5分	5分	5分
0.444223	桃園市	中壢區	84	不同意	不同意	有條件支持核能發電，反對核四重啟商轉	民進黨	6分	堅定泛綠	台灣基進	國民黨		新黨						台灣民眾黨	2分	2分	6分	不在乎		蔡英文		儘快宣布獨立	8分	10分	3分	2分	6分	5分	5分	3分	4分	10分	1分	4分	0分	8分	3分	閱讀選舉公報	閱讀候選人的傳單、快報或報刊廣告	觀看候選人的電視辯論會
3.36401	新竹市	北 區	47	同意	同意	不知道	國民黨	5分	無特定政黨傾向	其他			新黨				時代力量			5分	5分	5分	不在乎		郭台銘		無意見	5分	5分	5分	5分	7分	3分	5分	3分	10分	10分	0分	10分	5分	5分	7分
0.736766	高雄市	鳳山區	42	不同意	不同意	有條件支持核能發電，反對核四重啟商轉	民進黨	8分	泛綠	民進黨	國民黨									0分	2分	8分	江啟臣		郭台銘		維持現狀，以後走向獨立	8分	10分	3分	6分	9分	1分	7分	6分	5分	10分	10分	6分	10分	10分	4分			觀看候選人的電視辯論會				提醒親友觀看候選人的電視辯論會
0.407149	新竹市	東 區	87	同意	同意	有條件支持核能發電，反對核四重啟商轉	國民黨	2分	無特定政黨傾向	無投票/廢票/無投票權								台灣基進		0分	1分	0分	朱立倫		郭台銘		永遠維持現狀	7分	6分	4分	8分	10分	2分	5分	7分	8分	10分	5分	10分	5分	10分	9分	閱讀選舉公報
0.669913	桃園市	新屋區	83	不同意	不同意	反對核能發電	台灣民眾黨	4分	泛藍	時代力量						綠黨				3分	3分	3分	連勝文		郭台銘		永遠維持現狀	4分	4分	1分	10分	3分	10分	4分	4分	4分	4分	7分	10分	4分	9分	10分
0.418536	嘉義縣	朴子市	63	不同意	不同意	反對核能發電	綠黨	8分	無特定政黨傾向	民進黨			新黨							0分	7分	8分	不在乎		郭台銘		維持現狀，以後走向獨立	7分	8分	2分	6分	9分	3分	6分	7分	3分	8分	0分	3分	7分	8分	0分	閱讀選舉公報	閱讀候選人的傳單、快報或報刊廣告	觀看候選人的電視辯論會		參加候選人舉辦的活動
0.355936	台南市	永康區	63	同意	不同意	有條件支持核能發電，反對核四重啟商轉	國民黨	5分	第三勢力	台灣民眾黨			新黨		台聯	綠黨	時代力量	台灣基進		1分	5分	3分	不在乎		郭台銘		維持現狀，看情形再決定獨立或統一	5分	7分	5分	7分	8分	3分	6分	8分	5分	9分	1分	9分	5分	5分	7分		閱讀候選人的傳單、快報或報刊廣告
0.801349	高雄市	林園區	85	同意	同意	反對核能發電	民進黨	8分	泛綠	民進黨	國民黨									0分	0分	0分	不在乎		蔡英文		維持現狀，以後走向獨立	7分	0分	2分	9分	9分	9分	8分	9分	9分	4分	7分	7分	0分	10分	3分	閱讀選舉公報
0.381618	高雄市	橋頭區	71	同意	同意	支持核四	民進黨	8分	無特定政黨傾向	民進黨	國民黨			親民黨						8分	8分	8分	江啟臣		柯文哲		維持現狀，以後走向獨立	0分	6分	7分	5分	6分	3分	2分	2分	10分	10分	0分	8分	0分	8分	8分		閱讀候選人的傳單、快報或報刊廣告	觀看候選人的電視辯論會		參加候選人舉辦的活動
0.528971	台中市	南屯區	83	不同意	不同意	反對核能發電	民進黨	10分	堅定泛綠	民進黨	國民黨									0分	0分	0分	江啟臣		蔡英文		儘快宣布獨立	9分	10分	0分	0分	9分	5分	9分	0分	5分	10分	0分	5分	0分	10分	5分	閱讀選舉公報	閱讀候選人的傳單、快報或報刊廣告	觀看候選人的電視辯論會	擔任候選人或政黨的助選工作人員或義工	參加候選人舉辦的活動	參加候選人的後援會
0.528971	台中市	龍井區	84	同意	不同意	有條件支持核能發電，反對核四重啟商轉	民進黨	8分	無特定政黨傾向	國民黨						綠黨				4分	5分	5分	朱立倫		蔡英文		儘快宣布獨立	5分	3分	2分	4分	3分	6分	5分	4分	4分	10分	2分	8分	10分	5分	7分	閱讀選舉公報
0.249995	新北市	三重區	80	不同意	不同意	反對核能發電	時代力量	5分	泛綠	民進黨				親民黨						0分	4分	5分	朱立倫		陳時中	陳時中	維持現狀，看情形再決定獨立或統一	7分	8分	3分	7分	7分	0分	8分	6分	2分	5分	1分	6分	0分	8分	3分	閱讀選舉公報	閱讀候選人的傳單、快報或報刊廣告
2.97534	桃園市	八德區	54	不同意	不同意	反對核能發電	民進黨	7分	泛綠	民進黨			新黨	親民黨						1分	3分	6分	侯友宜	侯友誼	蔡英文		維持現狀，以後走向獨立	8分	9分	7分	7分	8分	5分	7分	7分	7分	9分	8分	5分	8分	8分	5分	閱讀選舉公報	閱讀候選人的傳單、快報或報刊廣告	觀看候選人的電視辯論會		參加候選人舉辦的活動		提醒親友觀看候選人的電視辯論會
0.669589	高雄市	鼓山區	77	同意	不同意	有條件支持核能發電，反對核四重啟商轉	民進黨	6分	泛綠	台灣基進	國民黨		新黨	親民黨						0分	0分	6分	不在乎		郭台銘		維持現狀，以後走向獨立	6分	8分	2分	2分	8分	1分	3分	2分	1分	7分	1分	4分	8分	9分	7分	閱讀選舉公報	閱讀候選人的傳單、快報或報刊廣告
0.928136	台中市	北 區	83	同意	同意	有條件支持核能發電，反對核四重啟商轉	民進黨	4分	泛綠	民進黨			新黨	親民黨	台聯				台灣民眾黨	2分	2分	4分	朱立倫		蔡英文		維持現狀，以後走向獨立	8分	8分	5分	5分	9分	3分	6分	8分	8分	10分	0分	3分	10分	8分	5分	閱讀選舉公報	閱讀候選人的傳單、快報或報刊廣告	觀看候選人的電視辯論會				提醒親友觀看候選人的電視辯論會
0.28688	高雄市	鳳山區	61	不同意	不同意	支持核四	時代力量	2分	無特定政黨傾向	無投票/廢票/無投票權	國民黨	民進黨	新黨	親民黨		綠黨			台灣民眾黨	0分	0分	1分	不在乎		蔡英文		儘快宣布獨立	8分	6分	3分	6分	6分	4分	4分	5分	4分	8分	1分	10分	9分	10分	10分
0.33227	台中市	梧棲區	65	不同意	不同意	有條件支持核能發電，反對核四重啟商轉	台灣民眾黨	6分	堅定泛藍	民進黨			新黨							5分	5分	5分	朱立倫		侯友宜		維持現狀，以後走向獨立	7分	8分	5分	6分	7分	5分	6分	7分	5分	4分	6分	6分	7分	7分	6分			觀看候選人的電視辯論會
0.188695	桃園市	八德區	59	不同意	同意	支持核四	台灣民眾黨	7分	第三勢力	台灣民眾黨			新黨	親民黨	台聯	綠黨	時代力量	台灣基進		7分	7分	7分	朱立倫		柯文哲		維持現狀，以後走向獨立	4分	3分	3分	7分	8分	7分	1分	7分	2分	8分	7分	7分	8分	7分	7分
0.473478	台南市	安平區	80	同意	同意	支持核四	時代力量	1分	堅定泛綠	民進黨	國民黨								台灣民眾黨	0分	0分	0分	韓國瑜		侯友宜		儘快宣布獨立	7分	6分	5分	5分	7分	5分	6分	5分	7分	7分	5分	9分	8分	7分	10分							提醒親友觀看候選人的電視辯論會
0.801349	高雄市	阿蓮區	86	同意	同意	有條件支持核能發電，反對核四重啟商轉	民進黨	1分	無特定政黨傾向	無投票/廢票/無投票權			新黨							0分	0分	0分	不在乎		侯友宜		儘快宣布獨立	3分	7分	1分	8分	7分	1分	2分	5分	8分	3分	1分	8分	0分	8分	8分	閱讀選舉公報	閱讀候選人的傳單、快報或報刊廣告
0.438643	新北市	蘆洲區	80	同意	不同意	有條件支持核能發電，反對核四重啟商轉	民進黨	3分	無特定政黨傾向	無投票/廢票/無投票權		民進黨			台聯					2分	2分	2分	不在乎		不在乎		維持現狀，以後走向獨立	2分	3分	2分	3分	3分	2分	3分	3分	3分	2分	3分	3分	2分	2分	4分
0.37432	新北市	汐止區	78	同意	同意	支持核四	國民黨	8分	無特定政黨傾向	國民黨		民進黨						台灣基進		1分	6分	3分	朱立倫		郭台銘		維持現狀，看情形再決定獨立或統一	6分	5分	5分	10分	10分	2分	6分	10分	10分	5分	5分	10分	0分	0分	0分	閱讀選舉公報	閱讀候選人的傳單、快報或報刊廣告	觀看候選人的電視辯論會
0.74458	新北市	雙溪區	63	不同意	不同意	反對核能發電	民進黨	8分	堅定泛綠	民進黨	國民黨		新黨						台灣民眾黨	1分	1分	8分	不知道		蔡英文		維持現狀，以後走向獨立	5分	10分	2分	9分	10分	2分	5分	8分	5分	10分	5分	1分	0分	10分	5分	閱讀選舉公報	閱讀候選人的傳單、快報或報刊廣告	觀看候選人的電視辯論會		參加候選人舉辦的活動	參加候選人的後援會
0.368103	南投縣	南投市	55	同意	同意	支持核四	台灣民眾黨	7分	無特定政黨傾向	無投票/廢票/無投票權					台聯		時代力量	台灣基進		0分	5分	1分	其他，請說明	道德清廉有能力讓大家安居樂業	其他，請說明	各有優缺點	維持現狀，看情形再決定獨立或統一	5分	6分	1分	6分	6分	1分	5分	7分	5分	5分	5分	10分	5分	5分	0分			觀看候選人的電視辯論會			參加候選人的後援會
0.381618	高雄市	三民區	76	不同意	不同意	反對核能發電	台灣基進	8分	泛綠	台灣基進	國民黨		新黨	親民黨			時代力量		台灣民眾黨	0分	0分	5分	韓國瑜	韓國瑜	蔡英文		維持現狀，以後走向獨立	10分	10分	0分	2分	7分	8分	10分	2分	3分	10分	7分	10分	0分	10分	1分	閱讀選舉公報	閱讀候選人的傳單、快報或報刊廣告	觀看候選人的電視辯論會
0.773647	彰化縣	彰化市	57	同意	同意	支持核四	國民黨	10分	堅定泛藍	國民黨		民進黨			台聯		時代力量	台灣基進		10分	10分	10分	不知道		不知道		永遠維持現狀	5分	10分	5分	10分	10分	10分	5分	10分	5分	10分	10分	10分	0分	0分	5分
0.354823	花蓮縣	光復鄉	71	同意	同意	支持核四	國民黨	6分	無特定政黨傾向	台灣民眾黨		民進黨					時代力量			0分	4分	0分	不在乎		蔡英文		儘快宣布獨立	4分	6分	5分	8分	7分	2分	3分	7分	7分	9分	1分	8分	9分	4分	5分
0.221911	台中市	梧棲區	67	不同意	不同意	有條件支持核能發電，反對核四重啟商轉	民進黨	8分	泛綠	民進黨			新黨							0分	4分	8分	馬英九	馬英九	陳時中	陳時中	維持現狀，以後走向獨立	2分	10分	4分	6分	10分	2分	0分	2分	4分	10分	0分	7分	10分	10分	10分	閱讀選舉公報		觀看候選人的電視辯論會
0.753914	新北市	五股區	56	不同意	不同意	反對核能發電	民進黨	9分	泛綠	民進黨	國民黨		新黨							1分	1分	8分	不知道		陳時中	陳時中	維持現狀，以後走向獨立	7分	10分	2分	8分	8分	2分	0分	7分	2分	10分	3分	3分	8分	10分	4分	閱讀選舉公報		觀看候選人的電視辯論會
0.583002	台中市	南 區	65	同意	同意	有條件支持核能發電，反對核四重啟商轉	台灣民眾黨	5分	無特定政黨傾向	台灣民眾黨								台灣基進		0分	3分	2分	不知道		柯文哲		維持現狀，以後走向統一	4分	7分	4分	6分	8分	3分	4分	7分	6分	5分	2分	6分	1分	3分	2分
0.224693	台中市	北屯區	56	同意	同意	支持核四	國民黨	10分	堅定泛藍	國民黨		民進黨			台聯		時代力量	台灣基進	台灣民眾黨	0分	10分	0分	其他，請說明	中年有為	其他，請說明	按部就班	永遠維持現狀	0分	10分	10分	10分	10分	0分	0分	10分	5分	0分	0分	10分	10分	0分	0分
0.503362	高雄市	左營區	63	同意	同意	支持核四	國民黨	8分	堅定泛藍	國民黨					台聯		時代力量			8分	8分	8分	不在乎		侯友宜		永遠維持現狀	6分	7分	6分	7分	5分	4分	4分	7分	6分	3分	5分	7分	3分	3分	8分
0.74458	新北市	樹林區	61	同意	不同意	有條件支持核能發電，反對核四重啟商轉	民進黨	7分	泛綠	民進黨			新黨	親民黨						2分	4分	7分	不在乎		蔡英文		永遠維持現狀	2分	6分	5分	5分	5分	5分	2分	5分	6分	8分	2分	5分	2分	8分	5分	閱讀選舉公報
0.564494	新北市	新莊區	77	不同意	不同意	有條件支持核能發電，反對核四重啟商轉	台灣民眾黨	8分	無特定政黨傾向	其他	國民黨									4分	8分	4分	不在乎		郭台銘		維持現狀，以後走向獨立	5分	9分	3分	2分	3分	4分	3分	3分	10分	10分	0分	10分	10分	5分	10分
0.775529	台中市	豐原區	73	同意	同意	有條件支持核能發電，反對核四重啟商轉	國民黨	7分	堅定泛藍	國民黨		民進黨								2分	5分	3分	江啟臣		柯文哲		永遠維持現狀	6分	6分	4分	4分	6分	5分	4分	5分	5分	4分	8分	10分	7分	6分	8分
1.49727	台中市	北 區	50	同意	不同意	支持核四	國民黨	6分	泛藍	國民黨			新黨					台灣基進		0分	6分	3分	張亞中	張亞中，國民黨需要另類思考	柯文哲		維持現狀，看情形再決定獨立或統一	5分	5分	5分	8分	10分	2分	5分	9分	6分	2分	0分	10分	0分	2分	0分	閱讀選舉公報	閱讀候選人的傳單、快報或報刊廣告	觀看候選人的電視辯論會				提醒親友觀看候選人的電視辯論會
0.786024	新北市	樹林區	83	不同意	同意	有條件支持核能發電，反對核四重啟商轉	台灣基進	7分	泛綠	民進黨	國民黨									5分	7分	5分	不在乎		蔡英文		儘快宣布獨立	6分	10分	4分	7分	7分	3分	5分	8分	3分	10分	1分	10分	10分	10分	7分	閱讀選舉公報		觀看候選人的電視辯論會
0.449706	雲林縣	虎尾鎮	74	不同意	不同意	有條件支持核能發電，反對核四重啟商轉	民進黨	8分	泛綠	民進黨									台灣民眾黨	0分	2分	7分	不在乎		侯友宜		維持現狀，以後走向獨立	10分	10分	0分	10分	10分	2分	10分	9分	2分	10分	1分	9分	10分	10分	6分	閱讀選舉公報	閱讀候選人的傳單、快報或報刊廣告	觀看候選人的電視辯論會				提醒親友觀看候選人的電視辯論會
1.01639	彰化縣	彰化市	71	同意	同意	有條件支持核能發電，反對核四重啟商轉	台灣民眾黨	8分	無特定政黨傾向	民進黨	國民黨		新黨							7分	7分	8分	不在乎		柯文哲		維持現狀，以後走向獨立	2分	6分	3分	3分	3分	3分	1分	4分	8分	10分	10分	8分	10分	10分	8分
0.509391	新竹市	香山區	76	同意	同意	有條件支持核能發電，反對核四重啟商轉	民進黨	7分	無特定政黨傾向	民進黨			新黨		台聯			台灣基進		1分	6分	7分	朱立倫		蔡英文		維持現狀，看情形再決定獨立或統一	5分	5分	7分	7分	5分	5分	3分	7分	5分	10分	2分	5分	2分	2分	5分	閱讀選舉公報	閱讀候選人的傳單、快報或報刊廣告
0.786024	新北市	板橋區	81	同意	同意	反對核能發電	時代力量	5分	無特定政黨傾向	其他								台灣基進		1分	3分	4分	江啟臣		柯文哲		維持現狀，以後走向獨立	6分	5分	4分	6分	4分	5分	3分	5分	7分	5分	2分	9分	10分	10分	8分	閱讀選舉公報
0.355936	台南市	北 區	67	不同意	不同意	反對核能發電	民進黨	9分	堅定泛綠	民進黨	國民黨		新黨	親民黨			時代力量		台灣民眾黨	0分	0分	9分	不在乎		蔡英文		維持現狀，以後走向獨立	7分	8分	5分	3分	8分	6分	5分	3分	9分	10分	6分	0分	10分	8分	0分		閱讀候選人的傳單、快報或報刊廣告	觀看候選人的電視辯論會				提醒親友觀看候選人的電視辯論會
0.801349	高雄市	小港區	84	同意	同意	不知道	民進黨	2分	第三勢力	時代力量	國民黨		新黨	親民黨	台聯	綠黨				0分	1分	1分	不知道		蔡英文		維持現狀，以後走向獨立	3分	5分	4分	6分	7分	0分	2分	6分	6分	10分	3分	4分	10分	10分	3分	閱讀選舉公報	閱讀候選人的傳單、快報或報刊廣告
0.329749	新北市	中和區	69	同意	同意	支持核四	台灣民眾黨	4分	無特定政黨傾向	其他		民進黨								0分	0分	0分	不在乎		不知道		儘快統一	0分	3分	2分	9分	8分	10分	4分	10分	10分	1分	6分	10分	10分	1分	8分	閱讀選舉公報	閱讀候選人的傳單、快報或報刊廣告	觀看候選人的電視辯論會
0.281394	新北市	鶯歌區	70	不同意	不同意	支持核四	台灣民眾黨	6分	無特定政黨傾向	民進黨					台聯					6分	6分	6分	不在乎		蔡英文		永遠維持現狀	5分	5分	6分	7分	6分	4分	2分	6分	2分	2分	7分	7分	0分	10分	8分	閱讀選舉公報	閱讀候選人的傳單、快報或報刊廣告
1.92008	台北市	萬華區	68	不同意	同意	有條件支持核能發電，反對核四重啟商轉	民進黨	7分	無特定政黨傾向	台灣民眾黨			新黨							0分	4分	7分	不在乎		蔡英文		維持現狀，看情形再決定獨立或統一	0分	8分	5分	7分	7分	3分	3分	8分	3分	10分	3分	7分	10分	10分	8分		閱讀候選人的傳單、快報或報刊廣告	觀看候選人的電視辯論會
0.33227	台中市	北 區	64	不同意	不同意	反對核能發電	民進黨	8分	泛綠	民進黨	國民黨		新黨							3分	3分	8分	不在乎		陳時中	陳時中	維持現狀，以後走向獨立	8分	10分	3分	8分	8分	3分	9分	7分	8分	10分	5分	6分	1分	9分	10分	閱讀選舉公報	閱讀候選人的傳單、快報或報刊廣告
0.191598	高雄市	鳳山區	62	同意	不同意	反對核能發電	國民黨	10分	泛藍	國民黨						綠黨				0分	10分	0分	朱立倫		侯友宜		維持現狀，看情形再決定獨立或統一	0分	10分	10分	10分	10分	0分	0分	10分	0分	0分	0分	10分	0分	0分	10分	閱讀選舉公報	閱讀候選人的傳單、快報或報刊廣告	觀看候選人的電視辯論會
4.42197	高雄市	苓雅區	45	不同意	不同意	有條件支持核能發電，反對核四重啟商轉	民進黨	10分	泛綠	民進黨			新黨	親民黨					台灣民眾黨	3分	3分	9分	其他，請說明	黨的經費不足問題，他有信心	其他，請說明	物實	永遠維持現狀	8分	8分	5分	8分	8分	3分	8分	8分	2分	10分	3分	6分	10分	10分	2分			觀看候選人的電視辯論會
0.381618	高雄市	燕巢區	76	不同意	不同意	有條件支持核能發電，反對核四重啟商轉	民進黨	9分	泛綠	民進黨	國民黨									7分	8分	8分	韓國瑜		侯友宜		維持現狀，以後走向獨立	6分	8分	6分	8分	10分	6分	8分	9分	8分	10分	9分	7分	8分	8分	7分		閱讀候選人的傳單、快報或報刊廣告	觀看候選人的電視辯論會
0.281394	新北市	汐止區	63	不同意	不同意	反對核能發電	民進黨	8分	堅定泛綠	民進黨	國民黨		新黨	親民黨					台灣民眾黨	0分	0分	8分	不在乎		蔡英文		維持現狀，以後走向獨立	10分	10分	0分	6分	6分	0分	7分	5分	0分	10分	0分	2分	5分	8分	5分	閱讀選舉公報		觀看候選人的電視辯論會
0.417101	台南市	東 區	69	不同意	不同意	有條件支持核能發電，反對核四重啟商轉	民進黨	7分	堅定泛綠	民進黨	國民黨		新黨	親民黨						0分	0分	0分	不在乎		蔡英文		儘快宣布獨立	8分	10分	3分	3分	6分	0分	7分	5分	6分	10分	0分	7分	10分	10分	9分
0.503362	高雄市	三民區	68	不同意	不同意	有條件支持核能發電，反對核四重啟商轉	時代力量	6分	泛綠	民進黨	國民黨									0分	0分	6分	不在乎		郭台銘		維持現狀，以後走向獨立	7分	9分	1分	7分	7分	2分	6分	6分	4分	10分	0分	5分	10分	10分	3分	閱讀選舉公報		觀看候選人的電視辯論會
0.295194	台中市	西 區	71	同意	同意	不知道	台灣民眾黨	7分	無特定政黨傾向	台灣民眾黨	國民黨	民進黨								5分	5分	5分	不在乎		柯文哲		永遠維持現狀	2分	5分	2分	5分	5分	2分	2分	5分	5分	8分	2分	8分	1分	2分	5分		閱讀候選人的傳單、快報或報刊廣告
0.425561	台北市	文山區	73	不同意	不同意	有條件支持核能發電，反對核四重啟商轉	民進黨	7分	無特定政黨傾向	民進黨							時代力量			0分	5分	6分	不在乎		柯文哲		維持現狀，以後走向獨立	7分	8分	4分	9分	5分	0分	5分	7分	8分	9分	0分	7分	1分	5分	5分
1.2671	苗栗縣	苗栗市	80	同意	不同意	有條件支持核能發電，反對核四重啟商轉	民進黨	5分	泛綠	民進黨	國民黨		新黨						台灣民眾黨	0分	0分	3分	朱立倫		蔡英文		維持現狀，以後走向獨立	9分	8分	1分	3分	4分	3分	8分	6分	4分	7分	0分	6分	5分	9分	10分	閱讀選舉公報	閱讀候選人的傳單、快報或報刊廣告	觀看候選人的電視辯論會
0.371183	桃園市	中壢區	74	同意	不同意	有條件支持核能發電，反對核四重啟商轉	國民黨	8分	泛藍	民進黨									台灣民眾黨	1分	2分	2分	其他，請說明	很有果斷	其他，請說明	有膽試	儘快統一	3分	4分	3分	4分	7分	8分	3分	8分	8分	7分	3分	7分	7分	4分	2分			觀看候選人的電視辯論會
3.00048	新北市	中和區	52	同意	同意	支持核四	國民黨	2分	無特定政黨傾向	無投票/廢票/無投票權					台聯					0分	2分	2分	侯友宜	侯友宜	柯文哲		儘快統一	1分	7分	1分	6分	10分	9分	3分	6分	10分	5分	10分	10分	0分	1分	3分
0.447977	新北市	三重區	81	同意	同意	有條件支持核能發電，反對核四重啟商轉	台灣民眾黨	10分	第三勢力	時代力量	國民黨	民進黨	新黨							0分	0分	0分	不在乎		郭台銘		永遠維持現狀	0分	5分	0分	0分	5分	0分	0分	0分	6分	8分	5分	9分	10分	10分	5分	閱讀選舉公報	閱讀候選人的傳單、快報或報刊廣告
0.746692	台北市	文山區	72	同意	同意	不知道	民進黨	5分	泛綠	民進黨			新黨	親民黨						5分	5分	5分	朱立倫		侯友宜		永遠維持現狀	5分	5分	4分	5分	4分	5分	4分	5分	5分	7分	4分	4分	4分	5分	5分	閱讀選舉公報	閱讀候選人的傳單、快報或報刊廣告			參加候選人舉辦的活動		提醒親友觀看候選人的電視辯論會
0.482303	苗栗縣	竹南鎮	80	同意	同意	支持核四	台灣民眾黨	9分	無特定政黨傾向	台灣民眾黨		民進黨	新黨					台灣基進		9分	9分	9分	江啟臣		郭台銘		永遠維持現狀	7分	5分	7分	7分	8分	7分	7分	6分	7分	7分	0分	10分	8分	0分	8分	閱讀選舉公報		觀看候選人的電視辯論會
2.01923	台中市	大雅區	53	不同意	不同意	反對核能發電	民進黨	6分	堅定泛綠	民進黨				親民黨						3分	3分	6分	不在乎		蔡英文		維持現狀，以後走向獨立	8分	8分	2分	6分	5分	2分	6分	6分	5分	8分	6分	2分	8分	8分	5分	閱讀選舉公報		觀看候選人的電視辯論會		參加候選人舉辦的活動		提醒親友觀看候選人的電視辯論會
0.770902	宜蘭縣	羅東鎮	87	同意	不同意	支持核四	台灣民眾黨	7分	第三勢力	台灣民眾黨	國民黨	民進黨	新黨		台聯	綠黨	時代力量	台灣基進		0分	3分	0分	不在乎		柯文哲		無意見	1分	8分	1分	9分	10分	1分	1分	9分	6分	9分	1分	10分	1分	2分	5分		閱讀候選人的傳單、快報或報刊廣告	觀看候選人的電視辯論會
0.656784	新北市	中和區	72	不同意	不同意	反對核能發電	民進黨	10分	泛綠	民進黨	國民黨								台灣民眾黨	1分	1分	1分	不在乎		蔡英文		維持現狀，以後走向獨立	2分	2分	9分	8分	9分	2分	2分	7分	2分	10分	8分	2分	10分	10分	10分	閱讀選舉公報	閱讀候選人的傳單、快報或報刊廣告	觀看候選人的電視辯論會	擔任候選人或政黨的助選工作人員或義工
0.355936	台南市	永康區	68	不同意	不同意	有條件支持核能發電，反對核四重啟商轉	民進黨	8分	無特定政黨傾向	民進黨	國民黨		新黨	親民黨						1分	1分	7分	連勝文	連勝文	陳時中	陳時中	維持現狀，看情形再決定獨立或統一	5分	9分	5分	7分	8分	4分	2分	3分	0分	10分	2分	4分	5分	6分	2分	閱讀選舉公報		觀看候選人的電視辯論會
3.00048	新北市	中和區	52	同意	同意	支持核四	新黨	9分	無特定政黨傾向	國民黨		民進黨					時代力量			9分	9分	9分	韓國瑜		侯友宜		維持現狀，以後走向統一	9分	9分	7分	10分	7分	0分	7分	10分	10分	5分	7分	10分	5分	0分	5分
0.281394	新北市	新店區	67	同意	同意	有條件支持核能發電，反對核四重啟商轉	民進黨	4分	泛綠	無投票/廢票/無投票權	國民黨			親民黨			時代力量			4分	4分	4分	不在乎		侯友宜		維持現狀，以後走向統一	4分	8分	4分	5分	5分	3分	3分	5分	7分	10分	0分	9分	0分	5分	5分
0.403044	新竹縣	新豐鄉	60	同意	同意	支持核四	台灣民眾黨	7分	第三勢力	國民黨		民進黨			台聯	綠黨	時代力量	台灣基進		1分	5分	1分	韓國瑜		韓國瑜	韓國瑜	維持現狀，看情形再決定獨立或統一	5分	8分	5分	7分	9分	2分	6分	7分	5分	0分	1分	10分	5分	0分	5分			觀看候選人的電視辯論會
0.509301	台北市	文山區	84	不同意	同意	支持核四	時代力量	10分	第三勢力	時代力量	國民黨		新黨	親民黨						0分	0分	5分	不在乎		其他，請說明	中央及地方各有好壞，沒有哪個人特別突出	維持現狀，以後走向獨立	1分	10分	5分	5分	10分	1分	1分	4分	5分	10分	0分	10分	0分	10分	4分	閱讀選舉公報		觀看候選人的電視辯論會				提醒親友觀看候選人的電視辯論會
0.447196	高雄市	小港區	73	不同意	不同意	支持核四	國民黨	6分	泛藍	國民黨							時代力量	台灣基進		4分	6分	4分	朱立倫		侯友宜		維持現狀，以後走向獨立	3分	7分	8分	8分	9分	3分	3分	9分	7分	9分	3分	10分	5分	6分	10分	閱讀選舉公報	閱讀候選人的傳單、快報或報刊廣告	觀看候選人的電視辯論會
0.656784	新北市	泰山區	73	同意	同意	有條件支持核能發電，反對核四重啟商轉	台灣民眾黨	7分	無特定政黨傾向	台灣民眾黨					台聯					1分	3分	3分	朱立倫		柯文哲		維持現狀，看情形再決定獨立或統一	3分	6分	5分	5分	2分	5分	5分	4分	7分	7分	2分	6分	1分	6分	3分		閱讀候選人的傳單、快報或報刊廣告
0.478606	桃園市	大溪區	42	同意	同意	支持核四	國民黨	10分	堅定泛藍	國民黨		民進黨								0分	10分	0分	朱立倫		郭台銘		維持現狀，以後走向統一	6分	9分	2分	9分	10分	0分	2分	8分	10分	0分	0分	10分	0分	0分	0分	閱讀選舉公報		觀看候選人的電視辯論會
0.509301	台北市	大同區	86	同意	同意	反對核能發電	新黨	7分	無特定政黨傾向	時代力量								台灣基進		6分	6分	6分	不在乎		不在乎		儘快宣布獨立	7分	7分	6分	6分	6分	6分	7分	6分	7分	6分	5分	6分	8分	6分	1分		閱讀候選人的傳單、快報或報刊廣告	觀看候選人的電視辯論會
0.447977	新北市	土城區	89	同意	不同意	不知道	台聯	3分	無特定政黨傾向	無投票/廢票/無投票權		民進黨								1分	1分	1分	江啟臣		柯文哲		維持現狀，看情形再決定獨立或統一	8分	8分	2分	8分	8分	2分	2分	8分	6分	4分	3分	5分	5分	5分	5分
0.786024	新北市	中和區	90	不同意	同意	有條件支持核能發電，反對核四重啟商轉	民進黨	8分	泛綠	民進黨	國民黨									1分	1分	8分	不知道		蔡英文		維持現狀，以後走向獨立	6分	5分	5分	7分	5分	3分	1分	6分	5分	7分	5分	5分	3分	7分	5分	閱讀選舉公報	閱讀候選人的傳單、快報或報刊廣告	觀看候選人的電視辯論會		參加候選人舉辦的活動
1.02074	屏東縣	枋寮鄉	74	同意	同意	有條件支持核能發電，反對核四重啟商轉	台灣民眾黨	7分	無特定政黨傾向	無投票/廢票/無投票權								台灣基進		5分	5分	5分	不在乎		柯文哲		永遠維持現狀	5分	8分	5分	7分	10分	3分	5分	3分	5分	10分	0分	10分	5分	5分	10分	閱讀選舉公報	閱讀候選人的傳單、快報或報刊廣告
0.528971	台中市	南屯區	84	同意	同意	支持核四	台灣民眾黨	6分	無特定政黨傾向	台灣民眾黨	國民黨	民進黨	新黨	親民黨	台聯	綠黨	時代力量	台灣基進		2分	4分	5分	江啟臣		柯文哲		維持現狀，以後走向獨立	4分	7分	4分	7分	10分	2分	4分	7分	7分	7分	9分	10分	5分	4分	5分	閱讀選舉公報	閱讀候選人的傳單、快報或報刊廣告	觀看候選人的電視辯論會
0.730256	宜蘭縣	五結鄉	61	同意	同意	不知道	台灣民眾黨	5分	無特定政黨傾向	國民黨		民進黨			台聯		時代力量	台灣基進		5分	5分	5分	其他，請說明	元老	其他，請說明	有魄力	永遠維持現狀	7分	7分	0分	10分	5分	0分	7分	10分	10分	10分	0分	10分	0分	0分	5分	閱讀選舉公報	閱讀候選人的傳單、快報或報刊廣告	觀看候選人的電視辯論會
2.6528	台中市	大肚區	72	同意	同意	支持核四	台灣民眾黨	0分	無特定政黨傾向	國民黨		民進黨	新黨		台聯	綠黨	時代力量	台灣基進		0分	0分	0分	不知道		郭台銘		無意見	0分	0分	0分	10分	10分	0分	0分	10分	10分	10分	0分	10分	5分	0分	0分	閱讀選舉公報
1.68889	新北市	新莊區	66	同意	同意	支持核四	國民黨	10分	堅定泛藍	國民黨		民進黨			台聯	綠黨	時代力量	台灣基進		0分	10分	0分	韓國瑜		郭台銘		永遠維持現狀	7分	7分	2分	10分	10分	0分	5分	8分	10分	10分	10分	10分	5分	3分	0分			觀看候選人的電視辯論會
0.596821	台北市	內湖區	84	不同意	不同意	有條件支持核能發電，反對核四重啟商轉	台灣民眾黨	10分	無特定政黨傾向	民進黨	國民黨		新黨	親民黨				台灣基進		6分	6分	10分	朱立倫		柯文哲		維持現狀，以後走向獨立	0分	10分	6分	10分	10分	0分	0分	10分	6分	0分	10分	10分	10分	10分	0分	閱讀選舉公報
0.566704	南投縣	埔里鎮	77	同意	同意	反對核能發電	國民黨	8分	泛藍	國民黨		民進黨			台聯			台灣基進		0分	8分	1分	江啟臣		侯友宜		維持現狀，看情形再決定獨立或統一	4分	7分	6分	8分	8分	4分	4分	8分	8分	3分	2分	10分	1分	1分	1分			觀看候選人的電視辯論會				提醒親友觀看候選人的電視辯論會
0.417101	台南市	中西區	69	不同意	不同意	有條件支持核能發電，反對核四重啟商轉	綠黨	6分	第三勢力	其他				親民黨						0分	3分	5分	不知道		蔡英文		維持現狀，以後走向獨立	8分	9分	4分	7分	5分	0分	9分	9分	5分	10分	1分	5分	3分	10分	2分							提醒親友觀看候選人的電視辯論會
0.65128	桃園市	新屋區	77	同意	同意	有條件支持核能發電，反對核四重啟商轉	國民黨	10分	泛藍	國民黨		民進黨								0分	10分	0分	韓國瑜		侯友宜		無意見	3分	5分	0分	10分	10分	0分	3分	10分	10分	10分	10分	10分	0分	0分	3分			觀看候選人的電視辯論會
0.296682	桃園市	楊梅區	81	同意	同意	有條件支持核能發電，反對核四重啟商轉	綠黨	1分	無特定政黨傾向	民進黨	國民黨									0分	0分	1分	不在乎		蔡英文		儘快宣布獨立	7分	9分	2分	7分	9分	1分	7分	8分	6分	10分	8分	10分	0分	10分	6分	閱讀選舉公報		觀看候選人的電視辯論會
0.335687	基隆市	信義區	83	同意	同意	支持核四	台灣民眾黨	9分	無特定政黨傾向	台灣民眾黨	國民黨	民進黨								9分	9分	9分	不在乎		柯文哲		維持現狀，看情形再決定獨立或統一	3分	3分	2分	2分	2分	2分	3分	3分	10分	10分	4分	10分	10分	10分	4分
0.424357	新北市	板橋區	65	同意	同意	有條件支持核能發電，反對核四重啟商轉	國民黨	7分	泛藍	國民黨		民進黨			台聯		時代力量	台灣基進		0分	6分	0分	韓國瑜		柯文哲		維持現狀，以後走向統一	4分	7分	4分	8分	8分	8分	4分	8分	10分	7分	0分	10分	0分	0分	3分	閱讀選舉公報		觀看候選人的電視辯論會
0.506659	彰化縣	鹿港鎮	61	不同意	不同意	不知道	民進黨	7分	無特定政黨傾向	民進黨	國民黨									2分	2分	7分	不在乎		蔡英文		維持現狀，以後走向獨立	5分	5分	3分	7分	8分	4分	5分	6分	3分	9分	9分	5分	7分	8分	5分	閱讀選舉公報		觀看候選人的電視辯論會
0.624528	台南市	佳里區	67	不同意	不同意	有條件支持核能發電，反對核四重啟商轉	民進黨	6分	泛綠	台灣基進			新黨	親民黨						0分	3分	5分	不在乎		蔡英文		維持現狀，以後走向獨立	3分	7分	4分	6分	7分	0分	2分	5分	6分	7分	1分	4分	9分	5分	2分	閱讀選舉公報	閱讀候選人的傳單、快報或報刊廣告	觀看候選人的電視辯論會
1.69573	桃園市	八德區	55	同意	同意	支持核四	國民黨	8分	無特定政黨傾向	台灣民眾黨		民進黨				綠黨				8分	8分	8分	韓國瑜	有為人民服務的心	郭台銘		維持現狀，看情形再決定獨立或統一	6分	9分	5分	6分	8分	2分	6分	6分	2分	9分	5分	10分	1分	0分	9分			觀看候選人的電視辯論會		參加候選人舉辦的活動		提醒親友觀看候選人的電視辯論會
0.355936	台南市	東 區	68	不同意	不同意	有條件支持核能發電，反對核四重啟商轉	民進黨	8分	泛綠	民進黨	國民黨									0分	0分	8分	連勝文		陳時中	陳時中	儘快宣布獨立	7分	5分	3分	5分	8分	5分	5分	6分	2分	10分	0分	3分	5分	5分	5分			觀看候選人的電視辯論會
0.374889	台北市	中正區	66	同意	不同意	支持核四	國民黨	6分	第三勢力	其他									台灣民眾黨	0分	6分	0分	韓國瑜		郭台銘		維持現狀，以後走向統一	0分	6分	10分	10分	10分	10分	0分	10分	10分	10分	6分	10分	0分	0分	0分			觀看候選人的電視辯論會		參加候選人舉辦的活動	參加候選人的後援會
0.447977	新北市	土城區	85	同意	同意	支持核四	國民黨	5分	無特定政黨傾向	民進黨		民進黨				綠黨		台灣基進		2分	5分	4分	江啟臣		郭台銘		永遠維持現狀	3分	6分	4分	5分	6分	2分	2分	5分	7分	5分	7分	10分	3分	3分	2分
0.319914	台北市	士林區	70	同意	同意	支持核四	台灣民眾黨	8分	無特定政黨傾向	台灣民眾黨					台聯			台灣基進		0分	6分	3分	侯友宜	侯友宜	郭台銘		維持現狀，以後走向統一	7分	8分	7分	7分	9分	3分	6分	6分	5分	10分	0分	10分	0分	2分	2分		閱讀候選人的傳單、快報或報刊廣告
0.192852	彰化縣	彰化市	62	不同意	不同意	有條件支持核能發電，反對核四重啟商轉	民進黨	1分	泛綠	無投票/廢票/無投票權									台灣民眾黨	0分	1分	1分	不知道		侯友宜		維持現狀，看情形再決定獨立或統一	9分	5分	0分	1分	2分	6分	5分	3分	0分	10分	0分	0分	10分	10分	10分
1.68889	新北市	新莊區	69	同意	不同意	有條件支持核能發電，反對核四重啟商轉	台灣民眾黨	2分	無特定政黨傾向	其他							時代力量			0分	2分	2分	不在乎		不在乎		維持現狀，看情形再決定獨立或統一	2分	5分	2分	8分	5分	0分	5分	5分	3分	10分	0分	10分	0分	0分	3分
0.441996	台中市	大甲區	75	同意	同意	有條件支持核能發電，反對核四重啟商轉	時代力量	8分	泛綠	時代力量			新黨							2分	3分	7分	朱立倫		陳時中	陳時中	維持現狀，以後走向獨立	6分	8分	5分	7分	10分	2分	6分	7分	2分	10分	7分	10分	0分	10分	10分	閱讀選舉公報	閱讀候選人的傳單、快報或報刊廣告
0.893624	台北市	內湖區	84	不同意	不同意	有條件支持核能發電，反對核四重啟商轉	台灣民眾黨	1分	無特定政黨傾向	綠黨	國民黨	民進黨								0分	0分	0分	不在乎		柯文哲		維持現狀，以後走向獨立	2分	4分	2分	6分	7分	4分	3分	5分	10分	10分	0分	10分	1分	7分	3分	閱讀選舉公報	閱讀候選人的傳單、快報或報刊廣告
0.434968	桃園市	桃園區	80	不同意	不同意	有條件支持核能發電，反對核四重啟商轉	民進黨	9分	堅定泛綠	民進黨	國民黨									0分	1分	9分	不在乎		蔡英文		維持現狀，以後走向獨立	8分	10分	2分	5分	8分	5分	8分	5分	3分	10分	7分	7分	10分	10分	5分	閱讀選舉公報	閱讀候選人的傳單、快報或報刊廣告	觀看候選人的電視辯論會			參加候選人的後援會	提醒親友觀看候選人的電視辯論會
0.384117	彰化縣	彰化市	72	不同意	不同意	有條件支持核能發電，反對核四重啟商轉	民進黨	6分	泛綠	民進黨	國民黨		新黨	親民黨						1分	1分	6分	不在乎		其他，請說明	CDC團隊	維持現狀，以後走向獨立	2分	8分	5分	5分	6分	5分	4分	5分	5分	4分	0分	6分	3分	5分	4分	閱讀選舉公報
2.41878	台南市	東 區	41	不同意	不同意	反對核能發電	民進黨	6分	無特定政黨傾向	民進黨			新黨							4分	4分	5分	不在乎		陳時中	陳時中	永遠維持現狀	5分	5分	4分	4分	6分	4分	5分	5分	5分	5分	0分	4分	7分	5分	4分	閱讀選舉公報		觀看候選人的電視辯論會
0.338066	雲林縣	斗六市	69	同意	同意	支持核四	國民黨	10分	堅定泛藍	國民黨		民進黨	新黨	親民黨	台聯	綠黨	時代力量	台灣基進		10分	10分	10分	朱立倫		侯友宜		永遠維持現狀	6分	2分	2分	10分	10分	1分	8分	10分	5分	10分	5分	10分	5分	10分	5分	閱讀選舉公報	閱讀候選人的傳單、快報或報刊廣告	觀看候選人的電視辯論會
0.507362	台中市	大里區	57	同意	同意	不知道	國民黨	5分	無特定政黨傾向	無投票/廢票/無投票權		民進黨								0分	5分	0分	不知道		不知道		永遠維持現狀	2分	8分	8分	10分	10分	0分	2分	10分	5分	5分	5分	10分	0分	0分	5分					參加候選人舉辦的活動
0.518906	屏東縣	萬丹鄉	59	同意	同意	反對核能發電	民進黨	10分	堅定泛綠	民進黨	國民黨									0分	0分	10分	不在乎		不在乎		無意見	0分	10分	10分	10分	10分	10分	0分	10分	0分	10分	0分	0分	9分	10分	0分	閱讀選舉公報	閱讀候選人的傳單、快報或報刊廣告	觀看候選人的電視辯論會	擔任候選人或政黨的助選工作人員或義工	參加候選人舉辦的活動	參加候選人的後援會	提醒親友觀看候選人的電視辯論會
0.371183	桃園市	龜山區	71	同意	同意	支持核四	國民黨	6分	無特定政黨傾向	無投票/廢票/無投票權		民進黨								2分	5分	2分	連勝文		郭台銘		維持現狀，以後走向獨立	3分	5分	5分	3分	5分	4分	6分	3分	5分	9分	8分	8分	5分	6分	8分	閱讀選舉公報
0.186359	桃園市	平鎮區	65	同意	同意	支持核四	台灣民眾黨	10分	第三勢力	台灣民眾黨		民進黨	新黨			綠黨		台灣基進		0分	7分	0分	朱立倫		柯文哲		儘快宣布獨立	7分	10分	7分	8分	9分	4分	7分	7分	5分	10分	0分	10分	10分	5分	10分	閱讀選舉公報		觀看候選人的電視辯論會
0.73941	宜蘭縣	員山鄉	58	同意	同意	反對核能發電	民進黨	6分	泛綠	無投票/廢票/無投票權								台灣基進		1分	5分	6分	不在乎		不知道		維持現狀，以後走向獨立	4分	7分	4分	6分	4分	4分	4分	6分	8分	10分	10分	10分	10分	7分	6分	閱讀選舉公報	閱讀候選人的傳單、快報或報刊廣告
0.669589	高雄市	大寮區	77	同意	不同意	有條件支持核能發電，反對核四重啟商轉	民進黨	6分	泛綠	民進黨			新黨							1分	5分	6分	不知道		蔡英文		儘快宣布獨立	5分	5分	6分	8分	8分	4分	4分	6分	6分	8分	9分	8分	10分	8分	9分	閱讀選舉公報	閱讀候選人的傳單、快報或報刊廣告	觀看候選人的電視辯論會
0.224693	台中市	大甲區	60	同意	同意	支持核四	台灣民眾黨	5分	無特定政黨傾向	無投票/廢票/無投票權		民進黨					時代力量	台灣基進		0分	2分	0分	不在乎		柯文哲		維持現狀，以後走向統一	2分	6分	2分	10分	10分	0分	2分	10分	9分	2分	0分	10分	0分	0分	1分	閱讀選舉公報		觀看候選人的電視辯論會
0.249995	新北市	新店區	75	同意	同意	支持核四	台灣民眾黨	9分	無特定政黨傾向	民進黨		民進黨								0分	2分	0分	不知道		柯文哲		維持現狀，看情形再決定獨立或統一	0分	7分	0分	8分	10分	2分	3分	8分	5分	10分	1分	10分	8分	8分	0分			觀看候選人的電視辯論會
0.929073	新竹縣	湖口鄉	74	不同意	同意	支持核四	民進黨	6分	泛綠	綠黨			新黨					台灣基進		4分	4分	6分	不在乎		侯友宜		維持現狀，以後走向獨立	3分	9分	5分	5分	5分	3分	3分	6分	6分	10分	2分	6分	5分	0分	5分	閱讀選舉公報	閱讀候選人的傳單、快報或報刊廣告			參加候選人舉辦的活動
0.489599	桃園市	桃園區	65	同意	同意	反對核能發電	新黨	6分	無特定政黨傾向	國民黨				親民黨				台灣基進		6分	6分	6分	朱立倫		郭台銘		儘快宣布獨立	7分	7分	7分	8分	8分	7分	7分	8分	10分	10分	0分	10分	10分	1分	10分
0.447977	新北市	土城區	88	不同意	同意	有條件支持核能發電，反對核四重啟商轉	國民黨	8分	泛藍	國民黨		民進黨						台灣基進		7分	8分	7分	朱立倫		侯友宜		維持現狀，以後走向獨立	8分	7分	3分	7分	7分	7分	3分	7分	3分	2分	7分	8分	2分	7分	3分	閱讀選舉公報	閱讀候選人的傳單、快報或報刊廣告					提醒親友觀看候選人的電視辯論會
1.36326	屏東縣	屏東市	57	同意	不同意	有條件支持核能發電，反對核四重啟商轉	民進黨	6分	無特定政黨傾向	民進黨						綠黨	時代力量	台灣基進	台灣民眾黨	1分	5分	6分	連勝文		侯友宜		維持現狀，以後走向獨立	3分	5分	5分	4分	4分	5分	3分	4分	3分	10分	10分	8分	8分	8分	4分
0.37432	新北市	泰山區	74	不同意	不同意	反對核能發電	民進黨	8分	無特定政黨傾向	民進黨					台聯			台灣基進		1分	5分	6分	韓國瑜		蔡英文		儘快宣布獨立	4分	5分	5分	3分	1分	2分	0分	2分	4分	1分	7分	8分	4分	7分	7分	閱讀選舉公報
0.528971	台中市	清水區	86	同意	同意	支持核四	時代力量	6分	無特定政黨傾向	民進黨			新黨							3分	5分	5分	不知道		不知道		維持現狀，看情形再決定獨立或統一	6分	5分	6分	7分	5分	4分	5分	5分	6分	5分	5分	5分	8分	5分	6分	閱讀選舉公報		觀看候選人的電視辯論會
0.353281	台中市	大雅區	84	同意	同意	支持核四	台灣民眾黨	7分	無特定政黨傾向	民進黨			新黨							0分	1分	3分	不在乎		柯文哲		維持現狀，以後走向獨立	2分	8分	2分	5分	8分	0分	0分	4分	5分	10分	3分	10分	5分	6分	10分
0.779437	桃園市	平鎮區	82	不同意	不同意	反對核能發電	台灣基進	8分	第三勢力	時代力量	國民黨		新黨	親民黨						2分	2分	4分	朱立倫		郭台銘		維持現狀，以後走向獨立	7分	5分	3分	3分	4分	1分	3分	4分	5分	10分	0分	8分	7分	7分	5分			觀看候選人的電視辯論會				提醒親友觀看候選人的電視辯論會
0.190289	新北市	永和區	60	不同意	不同意	反對核能發電	民進黨	7分	泛綠	民進黨			新黨							0分	2分	7分	王金平	王金平	蔡英文		維持現狀，以後走向獨立	6分	9分	4分	7分	7分	4分	7分	7分	3分	9分	3分	5分	8分	8分	5分	閱讀選舉公報	閱讀候選人的傳單、快報或報刊廣告
0.554841	台南市	南 區	71	不同意	不同意	反對核能發電	民進黨	9分	堅定泛綠	民進黨	國民黨									0分	0分	9分	不知道		蔡英文		維持現狀，以後走向獨立	10分	10分	0分	0分	2分	10分	10分	0分	10分	10分	10分	1分	0分	10分	3分			觀看候選人的電視辯論會
0.669589	高雄市	前鎮區	79	同意	同意	支持核四	國民黨	6分	無特定政黨傾向	國民黨								台灣基進		2分	6分	4分	不知道		侯友宜		維持現狀，看情形再決定獨立或統一	4分	6分	7分	4分	3分	6分	4分	4分	10分	5分	8分	9分	6分	9分	8分
0.186359	桃園市	桃園區	63	同意	不同意	有條件支持核能發電，反對核四重啟商轉	民進黨	8分	無特定政黨傾向	無投票/廢票/無投票權			新黨	親民黨	台聯	綠黨				1分	5分	8分	朱立倫		柯文哲		維持現狀，以後走向獨立	3分	7分	7分	8分	8分	8分	2分	7分	7分	4分	0分	5分	10分	5分	5分	閱讀選舉公報	閱讀候選人的傳單、快報或報刊廣告	觀看候選人的電視辯論會
0.441996	台中市	烏日區	76	不同意	不同意	有條件支持核能發電，反對核四重啟商轉	台灣基進	10分	泛綠	台灣基進			新黨		台聯					0分	2分	8分	不在乎		蔡英文		維持現狀，以後走向獨立	8分	10分	4分	7分	9分	3分	9分	7分	3分	10分	4分	5分	7分	10分	5分	閱讀選舉公報	閱讀候選人的傳單、快報或報刊廣告	觀看候選人的電視辯論會		參加候選人舉辦的活動	參加候選人的後援會
0.190289	新北市	蘆洲區	52	同意	不同意	有條件支持核能發電，反對核四重啟商轉	民進黨	7分	泛綠	民進黨			新黨	親民黨	台聯				台灣民眾黨	0分	5分	6分	朱立倫		不知道		維持現狀，以後走向獨立	5分	2分	3分	7分	8分	2分	2分	3分	0分	5分	0分	5分	7分	2分	3分	閱讀選舉公報	閱讀候選人的傳單、快報或報刊廣告
1.68889	新北市	土城區	63	同意	同意	有條件支持核能發電，反對核四重啟商轉	國民黨	7分	泛藍	國民黨								台灣基進		1分	6分	3分	韓國瑜		侯友宜		永遠維持現狀	5分	4分	4分	8分	9分	0分	4分	9分	0分	4分	2分	9分	5分	4分	1分			觀看候選人的電視辯論會				提醒親友觀看候選人的電視辯論會
0.447977	新北市	板橋區	85	不同意	同意	不知道	民進黨	10分	堅定泛綠	民進黨	國民黨									0分	0分	10分	不在乎		蔡英文		儘快宣布獨立	10分	10分	0分	5分	10分	0分	10分	10分	0分	10分	10分	0分	10分	10分	10分	閱讀選舉公報	閱讀候選人的傳單、快報或報刊廣告	觀看候選人的電視辯論會		參加候選人舉辦的活動
0.284922	新北市	汐止區	52	同意	同意	支持核四	國民黨	7分	泛藍	國民黨		民進黨								2分	7分	2分	不在乎		不知道		維持現狀，以後走向統一	8分	9分	5分	8分	9分	2分	7分	8分	1分	7分	9分	9分	5分	5分	5分	閱讀選舉公報		觀看候選人的電視辯論會
0.21086	基隆市	信義區	63	不同意	不同意	有條件支持核能發電，反對核四重啟商轉	民進黨	7分	泛綠	台灣基進	國民黨		新黨	親民黨					台灣民眾黨	3分	3分	7分	不在乎		蔡英文		維持現狀，以後走向獨立	7分	8分	3分	7分	8分	4分	4分	6分	7分	9分	2分	6分	2分	7分	4分	閱讀選舉公報	閱讀候選人的傳單、快報或報刊廣告
0.290477	高雄市	小港區	59	同意	同意	支持核四	國民黨	7分	泛藍	國民黨		民進黨			台聯		時代力量	台灣基進		0分	6分	0分	韓國瑜		柯文哲		維持現狀，以後走向統一	5分	9分	6分	9分	9分	2分	5分	9分	8分	0分	0分	10分	0分	2分	10分	閱讀選舉公報		觀看候選人的電視辯論會
0.429677	新北市	淡水區	60	同意	同意	支持核四	國民黨	8分	堅定泛藍	國民黨		民進黨			台聯		時代力量	台灣基進	台灣民眾黨	8分	8分	8分	韓國瑜		郭台銘		儘快宣布獨立	2分	8分	8分	10分	10分	0分	2分	10分	10分	0分	10分	10分	0分	0分	0分	閱讀選舉公報		觀看候選人的電視辯論會
0.21366	台北市	內湖區	70	同意	同意	有條件支持核能發電，反對核四重啟商轉	民進黨	6分	泛綠	民進黨			新黨							0分	2分	6分	連勝文		蔡英文		維持現狀，以後走向獨立	4分	9分	5分	8分	9分	0分	3分	7分	7分	10分	1分	10分	10分	10分	7分	閱讀選舉公報	閱讀候選人的傳單、快報或報刊廣告	觀看候選人的電視辯論會		參加候選人舉辦的活動
0.506659	彰化縣	彰化市	64	同意	同意	支持核四	台灣民眾黨	9分	無特定政黨傾向	國民黨								台灣基進		0分	7分	5分	朱立倫		柯文哲		維持現狀，看情形再決定獨立或統一	7分	8分	6分	7分	7分	7分	7分	8分	8分	7分	8分	8分	4分	4分	5分	閱讀選舉公報
0.191598	高雄市	左營區	67	同意	不同意	有條件支持核能發電，反對核四重啟商轉	台灣民眾黨	8分	無特定政黨傾向	台灣民眾黨			新黨							0分	2分	3分	不在乎		侯友宜		維持現狀，以後走向獨立	1分	10分	2分	9分	9分	2分	1分	8分	9分	10分	10分	10分	0分	10分	10分	閱讀選舉公報	閱讀候選人的傳單、快報或報刊廣告	觀看候選人的電視辯論會
3.4991	台中市	沙鹿區	65	不同意	不同意	不知道	時代力量	7分	泛綠	民進黨	國民黨			親民黨					台灣民眾黨	5分	5分	7分	不知道		不知道		維持現狀，以後走向獨立	6分	5分	3分	2分	8分	4分	6分	5分	4分	2分	5分	5分	7分	8分	8分	閱讀選舉公報		觀看候選人的電視辯論會
0.944327	雲林縣	大埤鄉	84	不同意	不同意	有條件支持核能發電，反對核四重啟商轉	民進黨	7分	泛綠	民進黨	國民黨			親民黨					台灣民眾黨	0分	0分	7分	不知道		陳時中	陳時中	維持現狀，以後走向獨立	8分	8分	7分	9分	9分	2分	5分	8分	2分	9分	6分	7分	0分	10分	5分	閱讀選舉公報	閱讀候選人的傳單、快報或報刊廣告	觀看候選人的電視辯論會				提醒親友觀看候選人的電視辯論會
7.61043	新北市	中和區	44	同意	同意	支持核四	國民黨	6分	泛藍	國民黨						綠黨				3分	6分	3分	不知道		郭台銘		維持現狀，看情形再決定獨立或統一	5分	5分	5分	5分	5分	3分	5分	6分	1分	1分	1分	9分	2分	0分	0分	閱讀選舉公報	閱讀候選人的傳單、快報或報刊廣告	觀看候選人的電視辯論會
0.548721	台北市	中山區	45	同意	同意	支持核四	台灣民眾黨	1分	無特定政黨傾向	無投票/廢票/無投票權							時代力量			0分	1分	0分	朱立倫		郭台銘		維持現狀，看情形再決定獨立或統一	6分	8分	3分	10分	10分	0分	6分	10分	5分	3分	0分	10分	0分	0分	3分
0.517949	台中市	龍井區	80	不同意	不同意	有條件支持核能發電，反對核四重啟商轉	時代力量	4分	無特定政黨傾向	無投票/廢票/無投票權								台灣基進		0分	4分	3分	不在乎		郭台銘		維持現狀，看情形再決定獨立或統一	3分	8分	3分	7分	8分	1分	3分	6分	4分	7分	0分	8分	4分	5分	5分	閱讀選舉公報
1.94951	高雄市	鳳山區	42	同意	同意	有條件支持核能發電，反對核四重啟商轉	台灣民眾黨	6分	無特定政黨傾向	台灣民眾黨	國民黨	民進黨								4分	5分	6分	朱立倫		郭台銘		維持現狀，以後走向統一	6分	7分	5分	7分	7分	7分	6分	7分	10分	7分	0分	10分	5分	5分	8分
0.279526	嘉義縣	朴子市	70	不同意	不同意	反對核能發電	民進黨	7分	無特定政黨傾向	民進黨	國民黨		新黨	親民黨						0分	0分	6分	其他，請說明	一樣，只差在親中表現忠誠	其他，請說明	保持台灣在疫情期間不至於像其他國家經濟不穩定	維持現狀，以後走向獨立	8分	10分	1分	4分	7分	0分	5分	5分	6分	10分	0分	5分	0分	10分	4分	閱讀選舉公報	閱讀候選人的傳單、快報或報刊廣告	觀看候選人的電視辯論會
2.174	台北市	中正區	47	同意	同意	支持核四	國民黨	6分	無特定政黨傾向	國民黨		民進黨								6分	6分	6分	不在乎		郭台銘		維持現狀，看情形再決定獨立或統一	3分	6分	6分	5分	2分	3分	0分	3分	10分	5分	3分	10分	0分	0分	3分
4.30105	桃園市	平鎮區	38	不同意	不同意	反對核能發電	民進黨	8分	泛綠	民進黨			新黨							1分	4分	7分	不在乎		蔡英文		維持現狀，以後走向獨立	6分	9分	5分	6分	8分	3分	6分	5分	3分	10分	1分	3分	9分	9分	3分	閱讀選舉公報	閱讀候選人的傳單、快報或報刊廣告	觀看候選人的電視辯論會				提醒親友觀看候選人的電視辯論會
0.554841	台南市	東 區	79	同意	同意	有條件支持核能發電，反對核四重啟商轉	台灣民眾黨	2分	無特定政黨傾向	台灣民眾黨	國民黨									1分	1分	1分	不知道		不知道		儘快宣布獨立	4分	0分	2分	0分	0分	0分	2分	2分	6分	5分	1分	10分	6分	8分	10分	閱讀選舉公報
0.466457	新竹縣	竹北市	68	同意	同意	支持核四	民進黨	9分	泛綠	民進黨	國民黨			親民黨						9分	9分	9分	朱立倫		蔡英文		儘快宣布獨立	0分	9分	5分	6分	5分	7分	1分	9分	0分	10分	9分	10分	9分	10分	5分
0.6337	新竹縣	芎林鄉	87	不同意	不同意	有條件支持核能發電，反對核四重啟商轉	時代力量	6分	第三勢力	時代力量	國民黨		新黨		台聯					1分	1分	3分	不在乎		柯文哲		維持現狀，以後走向獨立	5分	10分	5分	6分	7分	2分	1分	6分	5分	5分	0分	7分	5分	5分	5分	閱讀選舉公報	閱讀候選人的傳單、快報或報刊廣告	觀看候選人的電視辯論會
1.00978	高雄市	梓官區	74	不同意	不同意	有條件支持核能發電，反對核四重啟商轉	台灣基進	5分	泛綠	台灣基進	國民黨			親民黨					台灣民眾黨	5分	5分	5分	連勝文		蔡英文		維持現狀，以後走向獨立	8分	10分	2分	3分	6分	5分	8分	3分	2分	10分	3分	8分	2分	10分	3分	閱讀選舉公報		觀看候選人的電視辯論會
0.429677	新北市	蘆洲區	52	同意	同意	支持核四	國民黨	8分	泛藍	國民黨		民進黨					時代力量	台灣基進		7分	8分	7分	朱立倫		柯文哲		維持現狀，以後走向統一	2分	9分	5分	8分	8分	3分	3分	8分	7分	4分	7分	8分	0分	0分	3分	閱讀選舉公報	閱讀候選人的傳單、快報或報刊廣告
0.554841	台南市	善化區	74	同意	同意	有條件支持核能發電，反對核四重啟商轉	台灣民眾黨	9分	第三勢力	台灣民眾黨					台聯					9分	9分	9分	朱立倫		侯友宜		維持現狀，以後走向獨立	5分	8分	5分	6分	9分	6分	7分	7分	7分	10分	0分	7分	0分	5分	8分
0.381618	高雄市	前鎮區	79	同意	同意	支持核四	台灣民眾黨	3分	無特定政黨傾向	時代力量	國民黨	民進黨	新黨	親民黨		綠黨		台灣基進		0分	0分	0分	連勝文		郭台銘		儘快宣布獨立	7分	10分	5分	8分	10分	2分	5分	8分	10分	10分	0分	10分	0分	10分	10分	閱讀選舉公報	閱讀候選人的傳單、快報或報刊廣告	觀看候選人的電視辯論會				提醒親友觀看候選人的電視辯論會
0.990465	新北市	林口區	77	同意	同意	不知道	民進黨	7分	無特定政黨傾向	民進黨	國民黨									0分	0分	0分	朱立倫		郭台銘		永遠維持現狀	5分	5分	5分	7分	5分	4分	3分	7分	9分	10分	10分	7分	10分	10分	7分		閱讀候選人的傳單、快報或報刊廣告	觀看候選人的電視辯論會
0.507362	台中市	大里區	54	不同意	同意	反對核能發電	民進黨	7分	泛綠	民進黨	國民黨			親民黨					台灣民眾黨	0分	0分	7分	不知道		蔡英文		儘快宣布獨立	6分	7分	2分	7分	9分	4分	6分	6分	5分	10分	7分	5分	10分	10分	5分	閱讀選舉公報	閱讀候選人的傳單、快報或報刊廣告	觀看候選人的電視辯論會		參加候選人舉辦的活動
3.4991	台中市	大里區	66	不同意	不同意	反對核能發電	民進黨	7分	泛綠	民進黨			新黨							1分	3分	7分	朱立倫		蔡英文		維持現狀，以後走向獨立	5分	8分	4分	7分	7分	1分	4分	7分	3分	9分	8分	5分	9分	9分	8分					參加候選人舉辦的活動	參加候選人的後援會
0.669589	高雄市	楠梓區	73	不同意	不同意	反對核能發電	民進黨	10分	泛綠	民進黨	國民黨									0分	0分	0分	不在乎		蔡英文		儘快宣布獨立	0分	0分	5分	8分	8分	0分	0分	5分	7分	10分	5分	0分	10分	10分	0分	閱讀選舉公報	閱讀候選人的傳單、快報或報刊廣告	觀看候選人的電視辯論會
0.447196	高雄市	前鎮區	75	不同意	不同意	有條件支持核能發電，反對核四重啟商轉	民進黨	6分	泛綠	時代力量	國民黨									1分	1分	6分	朱立倫		侯友宜		維持現狀，以後走向獨立	6分	10分	3分	7分	6分	2分	6分	7分	8分	9分	1分	7分	8分	9分	5分		閱讀候選人的傳單、快報或報刊廣告
0.899204	屏東縣	屏東市	65	同意	同意	支持核四	台灣民眾黨	6分	無特定政黨傾向	台灣民眾黨							時代力量	台灣基進		0分	1分	1分	不知道		郭台銘		維持現狀，以後走向獨立	2分	5分	6分	9分	10分	0分	1分	9分	5分	5分	0分	10分	5分	1分	8分	閱讀選舉公報	閱讀候選人的傳單、快報或報刊廣告	觀看候選人的電視辯論會
0.6337	新竹縣	湖口鄉	83	不同意	不同意	有條件支持核能發電，反對核四重啟商轉	民進黨	7分	泛綠	台灣基進	國民黨		新黨							2分	2分	7分	江啟臣		陳時中	陳時中	維持現狀，以後走向獨立	7分	8分	5分	6分	7分	1分	5分	6分	4分	3分	5分	3分	1分	9分	4分	閱讀選舉公報	閱讀候選人的傳單、快報或報刊廣告	觀看候選人的電視辯論會		參加候選人舉辦的活動
0.280492	基隆市	中正區	71	同意	同意	有條件支持核能發電，反對核四重啟商轉	國民黨	4分	無特定政黨傾向	國民黨			新黨		台聯	綠黨	時代力量	台灣基進		1分	4分	2分	不在乎		郭台銘		永遠維持現狀	4分	6分	4分	5分	7分	2分	4分	5分	5分	9分	0分	7分	4分	2分	6分	閱讀選舉公報	閱讀候選人的傳單、快報或報刊廣告	觀看候選人的電視辯論會
0.187933	新北市	三芝區	70	不同意	不同意	反對核能發電	民進黨	8分	泛綠	民進黨	國民黨									0分	0分	0分	不在乎		蔡英文		永遠維持現狀	7分	9分	5分	8分	8分	5分	5分	8分	5分	9分	4分	5分	2分	4分	8分	閱讀選舉公報
0.489599	桃園市	蘆竹區	64	同意	同意	支持核四	台灣民眾黨	6分	泛藍	無投票/廢票/無投票權		民進黨								6分	6分	6分	不知道		柯文哲		永遠維持現狀	5分	3分	5分	8分	8分	2分	2分	8分	10分	2分	0分	10分	0分	8分	10分
0.644148	宜蘭縣	五結鄉	74	同意	同意	有條件支持核能發電，反對核四重啟商轉	民進黨	7分	泛綠	時代力量	國民黨									0分	0分	7分	不在乎		蔡英文		維持現狀，以後走向獨立	5分	9分	6分	6分	6分	6分	7分	7分	5分	10分	0分	9分	0分	7分	10分
0.384117	彰化縣	線西鄉	71	同意	同意	支持核四	國民黨	10分	堅定泛藍	國民黨		民進黨								10分	10分	10分	江啟臣		郭台銘		維持現狀，看情形再決定獨立或統一	5分	8分	5分	2分	2分	3分	3分	10分	8分	10分	10分	10分	0分	0分	0分
0.736766	高雄市	橋頭區	49	同意	同意	有條件支持核能發電，反對核四重啟商轉	台灣民眾黨	5分	第三勢力	其他					台聯					3分	5分	5分	連勝文		郭台銘		無意見	5分	9分	6分	6分	6分	2分	6分	8分	5分	5分	4分	7分	6分	5分	4分	閱讀選舉公報	閱讀候選人的傳單、快報或報刊廣告	觀看候選人的電視辯論會				提醒親友觀看候選人的電視辯論會
0.295194	台中市	西屯區	77	同意	同意	有條件支持核能發電，反對核四重啟商轉	國民黨	0分	無特定政黨傾向	其他	國民黨									0分	0分	0分	不在乎		不知道		永遠維持現狀	2分	8分	3分	4分	4分	2分	0分	3分	3分	8分	3分	10分	8分	9分	10分
4.30105	桃園市	八德區	42	同意	同意	支持核四	國民黨	7分	泛藍	國民黨						綠黨				0分	6分	0分	不在乎		郭台銘		維持現狀，以後走向統一	1分	7分	5分	5分	5分	1分	1分	5分	6分	6分	1分	10分	0分	1分	7分	閱讀選舉公報	閱讀候選人的傳單、快報或報刊廣告	觀看候選人的電視辯論會		參加候選人舉辦的活動
0.417101	台南市	中西區	63	不同意	不同意	反對核能發電	民進黨	5分	泛綠	綠黨			新黨	親民黨	台聯			台灣基進	台灣民眾黨	3分	4分	5分	不知道		蔡英文		維持現狀，以後走向獨立	5分	6分	5分	6分	6分	5分	4分	5分	0分	10分	0分	5分	5分	10分	5分	閱讀選舉公報	閱讀候選人的傳單、快報或報刊廣告
0.853334	台中市	潭子區	49	同意	同意	支持核四	國民黨	8分	堅定泛藍	國民黨		民進黨								0分	8分	0分	韓國瑜		郭台銘		維持現狀，以後走向統一	0分	8分	8分	8分	8分	0分	0分	8分	5分	0分	0分	10分	0分	5分	0分	閱讀選舉公報	閱讀候選人的傳單、快報或報刊廣告
1.94415	台北市	中正區	51	不同意	不同意	反對核能發電	民進黨	8分	泛綠	民進黨	國民黨									0分	0分	8分	不在乎		蔡英文		永遠維持現狀	8分	8分	2分	6分	8分	2分	5分	6分	8分	10分	8分	8分	8分	10分	8分			觀看候選人的電視辯論會
0.221911	台中市	北屯區	66	不同意	不同意	支持核四	國民黨	10分	堅定泛藍	國民黨		民進黨					時代力量	台灣基進		2分	10分	2分	連勝文		柯文哲		永遠維持現狀	5分	4分	6分	7分	8分	1分	2分	7分	10分	5分	10分	10分	5分	5分	0分	閱讀選舉公報	閱讀候選人的傳單、快報或報刊廣告	觀看候選人的電視辯論會		參加候選人舉辦的活動		提醒親友觀看候選人的電視辯論會
5.48639	台南市	學甲區	49	同意	同意	支持核四	國民黨	8分	泛藍	國民黨					台聯			台灣基進		0分	8分	5分	不在乎		郭台銘		維持現狀，看情形再決定獨立或統一	6分	7分	5分	5分	10分	5分	7分	8分	8分	6分	5分	10分	8分	5分	8分	閱讀選舉公報	閱讀候選人的傳單、快報或報刊廣告
0.71662	桃園市	桃園區	37	不同意	不同意	有條件支持核能發電，反對核四重啟商轉	民進黨	10分	堅定泛綠	民進黨	國民黨		新黨	親民黨					台灣民眾黨	0分	0分	10分	韓國瑜		蔡英文		維持現狀，以後走向獨立	10分	10分	0分	1分	9分	5分	10分	2分	0分	10分	5分	4分	10分	10分	4分	閱讀選舉公報		觀看候選人的電視辯論會		參加候選人舉辦的活動		提醒親友觀看候選人的電視辯論會
0.191598	高雄市	楠梓區	70	同意	同意	支持核四	台灣民眾黨	6分	第三勢力	台灣民眾黨								台灣基進		5分	5分	5分	不在乎		侯友宜		維持現狀，以後走向統一	6分	8分	7分	9分	10分	9分	6分	9分	5分	6分	7分	9分	0分	1分	8分	閱讀選舉公報
0.994244	台南市	永康區	83	不同意	同意	支持核四	民進黨	6分	泛綠	台灣基進	國民黨									2分	2分	4分	朱立倫		柯文哲		維持現狀，以後走向獨立	4分	6分	4分	6分	7分	3分	3分	7分	0分	7分	0分	5分	2分	6分	4分	閱讀選舉公報	閱讀候選人的傳單、快報或報刊廣告	觀看候選人的電視辯論會
0.630683	雲林縣	口湖鄉	82	同意	同意	反對核能發電	民進黨	6分	泛綠	無投票/廢票/無投票權	國民黨									1分	1分	3分	江啟臣		蔡英文		維持現狀，以後走向獨立	5分	10分	4分	5分	8分	4分	8分	5分	2分	10分	2分	4分	10分	10分	8分	閱讀選舉公報		觀看候選人的電視辯論會
0.459702	彰化縣	和美鎮	87	不同意	不同意	有條件支持核能發電，反對核四重啟商轉	台灣民眾黨	8分	泛綠	台灣民眾黨			新黨							0分	6分	8分	江啟臣		柯文哲		維持現狀，以後走向獨立	6分	8分	7分	8分	8分	3分	4分	7分	3分	8分	2分	8分	1分	7分	6分	閱讀選舉公報		觀看候選人的電視辯論會				提醒親友觀看候選人的電視辯論會
0.830768	台南市	安南區	72	同意	同意	有條件支持核能發電，反對核四重啟商轉	國民黨	7分	無特定政黨傾向	國民黨								台灣基進		1分	7分	3分	朱立倫		侯友宜		永遠維持現狀	4分	7分	5分	3分	3分	5分	7分	5分	8分	10分	9分	8分	9分	9分	8分
0.447977	新北市	板橋區	87	不同意	不同意	反對核能發電	民進黨	10分	堅定泛綠	民進黨	國民黨									0分	0分	10分	不在乎		陳時中	陳時中才是指揮官	儘快宣布獨立	8分	10分	2分	7分	9分	1分	8分	7分	3分	10分	3分	8分	0分	10分	4分	閱讀選舉公報	閱讀候選人的傳單、快報或報刊廣告	觀看候選人的電視辯論會		參加候選人舉辦的活動
0.656784	新北市	泰山區	79	同意	不同意	有條件支持核能發電，反對核四重啟商轉	國民黨	8分	堅定泛藍	國民黨		民進黨	新黨							3分	7分	3分	朱立倫		柯文哲		維持現狀，以後走向獨立	7分	6分	4分	4分	4分	6分	4分	3分	7分	10分	5分	4分	10分	10分	3分
0.323925	台北市	萬華區	53	同意	同意	支持核四	台灣民眾黨	6分	無特定政黨傾向	國民黨		民進黨			台聯		時代力量	台灣基進		6分	6分	6分	張亞中	張亞中	其他，請說明	有見識	維持現狀，看情形再決定獨立或統一	6分	7分	2分	7分	7分	7分	6分	8分	6分	6分	1分	9分	2分	7分	9分			觀看候選人的電視辯論會		參加候選人舉辦的活動
0.914114	台南市	永康區	46	不同意	不同意	有條件支持核能發電，反對核四重啟商轉	民進黨	10分	堅定泛綠	民進黨	國民黨		新黨	親民黨					台灣民眾黨	0分	0分	10分	不在乎		蔡英文		維持現狀，以後走向獨立	9分	10分	1分	6分	10分	5分	9分	5分	2分	10分	0分	0分	10分	10分	0分	閱讀選舉公報		觀看候選人的電視辯論會
0.319914	台北市	中正區	67	同意	同意	支持核四	國民黨	10分	泛藍	國民黨					台聯	綠黨		台灣基進		1分	7分	9分	江啟臣		柯文哲		維持現狀，以後走向統一	6分	8分	8分	10分	10分	0分	2分	10分	3分	7分	1分	8分	0分	1分	8分			觀看候選人的電視辯論會		參加候選人舉辦的活動
0.403044	新竹縣	竹北市	57	不同意	不同意	有條件支持核能發電，反對核四重啟商轉	民進黨	6分	無特定政黨傾向	民進黨			新黨							0分	0分	0分	不知道		蔡英文		維持現狀，以後走向獨立	4分	10分	4分	6分	6分	4分	4分	6分	10分	10分	5分	5分	5分	10分	10分
3.60477	雲林縣	斗南鎮	52	同意	同意	支持核四	國民黨	6分	無特定政黨傾向	無投票/廢票/無投票權								台灣基進		0分	6分	6分	不知道		不知道		永遠維持現狀	6分	5分	5分	4分	4分	4分	5分	6分	6分	10分	7分	8分	5分	5分	7分
0.425561	台北市	北投區	71	不同意	同意	有條件支持核能發電，反對核四重啟商轉	民進黨	5分	無特定政黨傾向	無投票/廢票/無投票權			新黨			綠黨				5分	5分	5分	朱立倫		郭台銘		永遠維持現狀	6分	8分	4分	5分	4分	7分	5分	7分	0分	10分	0分	6分	5分	10分	3分	閱讀選舉公報	閱讀候選人的傳單、快報或報刊廣告	觀看候選人的電視辯論會
0.355936	台南市	安南區	67	同意	不同意	反對核能發電	國民黨	3分	無特定政黨傾向	國民黨		民進黨						台灣基進		3分	3分	3分	朱立倫		侯友宜		維持現狀，以後走向獨立	6分	5分	4分	8分	8分	1分	3分	8分	2分	8分	2分	8分	0分	2分	8分	閱讀選舉公報	閱讀候選人的傳單、快報或報刊廣告	觀看候選人的電視辯論會
0.801349	高雄市	前鎮區	83	同意	同意	有條件支持核能發電，反對核四重啟商轉	台灣民眾黨	8分	泛藍	台灣民眾黨		民進黨								2分	7分	2分	朱立倫		柯文哲		維持現狀，看情形再決定獨立或統一	7分	7分	5分	8分	7分	7分	7分	8分	5分	5分	5分	10分	0分	3分	5分
0.46802	花蓮縣	花蓮市	65	不同意	不同意	有條件支持核能發電，反對核四重啟商轉	台聯	6分	無特定政黨傾向	無投票/廢票/無投票權			新黨							1分	5分	5分	不在乎		不在乎		無意見	3分	8分	5分	3分	3分	3分	4分	5分	5分	8分	7分	7分	8分	6分	6分		閱讀候選人的傳單、快報或報刊廣告	觀看候選人的電視辯論會				提醒親友觀看候選人的電視辯論會
2.9385	桃園市	楊梅區	66	不同意	不同意	支持核四	國民黨	10分	堅定泛藍	國民黨		民進黨								0分	10分	0分	韓國瑜		侯友宜		維持現狀，以後走向統一	5分	10分	5分	10分	10分	0分	5分	10分	5分	5分	5分	10分	5分	0分	10分			觀看候選人的電視辯論會
0.145758	新竹市	東 區	66	同意	同意	支持核四	台灣民眾黨	10分	無特定政黨傾向	其他			新黨	親民黨	台聯	綠黨	時代力量	台灣基進		10分	10分	10分	江啟臣		郭台銘		維持現狀，看情形再決定獨立或統一	10分	10分	0分	0分	10分	0分	10分	10分	0分	10分	10分	10分	10分	10分	10分	閱讀選舉公報		觀看候選人的電視辯論會
0.247094	基隆市	中山區	70	同意	同意	反對核能發電	台灣民眾黨	5分	無特定政黨傾向	無投票/廢票/無投票權	國民黨		新黨	親民黨						0分	0分	3分	不在乎		郭台銘		維持現狀，以後走向獨立	3分	10分	6分	9分	9分	0分	1分	6分	5分	10分	0分	10分	5分	8分	5分
0.49869	台北市	北投區	75	不同意	不同意	有條件支持核能發電，反對核四重啟商轉	民進黨	5分	無特定政黨傾向	無投票/廢票/無投票權					台聯					1分	1分	5分	連勝文		蔡英文		永遠維持現狀	3分	5分	1分	6分	2分	3分	0分	3分	5分	10分	0分	8分	7分	6分	8分
0.37432	新北市	林口區	79	同意	不同意	反對核能發電	台灣民眾黨	10分	無特定政黨傾向	時代力量	國民黨									8分	8分	9分	侯友宜	侯友宜	侯友宜		維持現狀，以後走向獨立	0分	9分	8分	7分	7分	0分	0分	7分	5分	10分	10分	8分	2分	8分	8分	閱讀選舉公報		觀看候選人的電視辯論會
0.284217	台北市	萬華區	74	同意	同意	支持核四	台灣民眾黨	8分	無特定政黨傾向	台灣民眾黨		民進黨								8分	8分	8分	朱立倫		柯文哲		永遠維持現狀	9分	8分	3分	9分	7分	9分	7分	5分	6分	7分	6分	8分	7分	8分	7分	閱讀選舉公報			擔任候選人或政黨的助選工作人員或義工
0.96448	苗栗縣	頭份市	54	同意	同意	有條件支持核能發電，反對核四重啟商轉	國民黨	5分	泛藍	國民黨		民進黨								2分	5分	2分	朱立倫		郭台銘		永遠維持現狀	3分	3分	4分	5分	2分	4分	4分	5分	3分	0分	0分	9分	0分	0分	3分	閱讀選舉公報
2.41878	台南市	東 區	46	同意	同意	支持核四	親民黨	8分	無特定政黨傾向	國民黨					台聯		時代力量	台灣基進		0分	8分	1分	韓國瑜		不知道		永遠維持現狀	5分	10分	5分	10分	10分	4分	5分	8分	8分	5分	8分	10分	5分	5分	10分	閱讀選舉公報	閱讀候選人的傳單、快報或報刊廣告	觀看候選人的電視辯論會
0.482303	苗栗縣	竹南鎮	78	不同意	不同意	有條件支持核能發電，反對核四重啟商轉	台灣基進	10分	泛綠	台灣基進	國民黨		新黨						台灣民眾黨	0分	0分	6分	不在乎		蔡英文		維持現狀，以後走向獨立	6分	9分	2分	3分	9分	2分	6分	3分	4分	9分	0分	5分	0分	10分	10分	閱讀選舉公報		觀看候選人的電視辯論會
0.37432	新北市	新莊區	78	同意	同意	反對核能發電	時代力量	6分	無特定政黨傾向	時代力量									台灣民眾黨	0分	3分	3分	張亞中	張亞中	不知道		維持現狀，以後走向獨立	10分	9分	1分	4分	10分	0分	10分	5分	5分	10分	4分	9分	10分	9分	10分	閱讀選舉公報		觀看候選人的電視辯論會				提醒親友觀看候選人的電視辯論會
0.746692	台北市	大安區	76	同意	同意	有條件支持核能發電，反對核四重啟商轉	國民黨	7分	無特定政黨傾向	國民黨		民進黨					時代力量			1分	7分	1分	馬英九	馬英九	柯文哲		無意見	5分	7分	6分	7分	6分	5分	5分	7分	5分	5分	0分	6分	0分	3分	5分	閱讀選舉公報
0.746692	台北市	萬華區	77	不同意	同意	反對核能發電	台灣基進	8分	第三勢力	台灣基進	國民黨		新黨	親民黨						0分	0分	6分	不在乎		陳時中	陳時中	維持現狀，以後走向獨立	5分	7分	3分	2分	2分	0分	2分	2分	0分	8分	5分	4分	0分	10分	2分	閱讀選舉公報	閱讀候選人的傳單、快報或報刊廣告	觀看候選人的電視辯論會				提醒親友觀看候選人的電視辯論會
0.509391	新竹市	北 區	71	同意	不同意	不知道	台灣民眾黨	6分	泛藍	國民黨						綠黨		台灣基進		0分	6分	2分	馬英九	馬英九	郭台銘		永遠維持現狀	8分	5分	4分	8分	7分	5分	8分	8分	5分	9分	6分	8分	3分	2分	6分	閱讀選舉公報	閱讀候選人的傳單、快報或報刊廣告
0.449706	雲林縣	二崙鄉	76	同意	同意	有條件支持核能發電，反對核四重啟商轉	台灣民眾黨	7分	無特定政黨傾向	台灣民眾黨	國民黨									1分	1分	5分	不知道		郭台銘		儘快宣布獨立	4分	6分	6分	6分	7分	5分	3分	6分	5分	10分	10分	8分	9分	10分	8分
0.281394	新北市	蘆洲區	66	不同意	不同意	有條件支持核能發電，反對核四重啟商轉	民進黨	6分	無特定政黨傾向	民進黨			新黨							0分	3分	5分	于北辰	于北辰	蔡英文		維持現狀，看情形再決定獨立或統一	8分	8分	3分	6分	6分	2分	6分	6分	3分	9分	0分	8分	8分	9分	6分			觀看候選人的電視辯論會
0.65128	桃園市	桃園區	78	同意	同意	有條件支持核能發電，反對核四重啟商轉	台灣民眾黨	8分	第三勢力	無投票/廢票/無投票權			新黨		台聯			台灣基進		0分	2分	2分	朱立倫		柯文哲		維持現狀，以後走向獨立	4分	5分	5分	9分	9分	1分	2分	5分	10分	10分	0分	10分	10分	1分	1分	閱讀選舉公報	閱讀候選人的傳單、快報或報刊廣告	觀看候選人的電視辯論會
0.669589	高雄市	三民區	72	不同意	不同意	有條件支持核能發電，反對核四重啟商轉	台灣基進	10分	第三勢力	綠黨			新黨		台聯					0分	5分	5分	不知道		蔡英文		維持現狀，以後走向獨立	5分	10分	5分	7分	7分	5分	5分	7分	0分	10分	0分	5分	10分	10分	5分	閱讀選舉公報
0.37432	新北市	新莊區	73	不同意	不同意	反對核能發電	民進黨	9分	泛綠	民進黨	國民黨		新黨	親民黨					台灣民眾黨	0分	0分	9分	不在乎		蔡英文		維持現狀，以後走向獨立	10分	10分	0分	5分	8分	5分	9分	5分	0分	10分	0分	5分	10分	10分	7分	閱讀選舉公報
0.186359	桃園市	八德區	68	不同意	不同意	有條件支持核能發電，反對核四重啟商轉	民進黨	6分	泛綠	其他	國民黨		新黨	親民黨						1分	1分	5分	不在乎		蔡英文		維持現狀，以後走向獨立	5分	9分	3分	4分	5分	5分	4分	5分	0分	9分	1分	9分	10分	10分	10分	閱讀選舉公報		觀看候選人的電視辯論會
0.299189	新北市	新店區	82	不同意	不同意	有條件支持核能發電，反對核四重啟商轉	民進黨	8分	堅定泛綠	民進黨	國民黨		新黨	親民黨					台灣民眾黨	0分	0分	8分	不在乎		陳時中	陳時中	維持現狀，以後走向獨立	8分	10分	2分	6分	10分	4分	8分	5分	0分	10分	0分	5分	0分	10分	5分	閱讀選舉公報	閱讀候選人的傳單、快報或報刊廣告	觀看候選人的電視辯論會		參加候選人舉辦的活動		提醒親友觀看候選人的電視辯論會
7.61043	新北市	三重區	40	不同意	不同意	不知道	國民黨	7分	泛藍	國民黨								台灣基進		5分	5分	7分	連勝文		侯友宜		維持現狀，以後走向統一	5分	6分	5分	8分	6分	3分	5分	3分	5分	3分	5分	10分	5分	4分	0分
0.441996	台中市	清水區	75	同意	同意	支持核四	民進黨	10分	泛綠	民進黨	國民黨									10分	10分	10分	朱立倫		蔡英文		維持現狀，以後走向獨立	5分	5分	5分	10分	10分	0分	0分	10分	0分	0分	10分	5分	10分	10分	5分	閱讀選舉公報
0.290477	高雄市	苓雅區	59	同意	同意	支持核四	台灣民眾黨	7分	泛藍	國民黨		民進黨			台聯		時代力量	台灣基進		0分	7分	0分	不在乎		柯文哲		永遠維持現狀	3分	5分	3分	10分	10分	0分	2分	10分	0分	0分	0分	10分	0分	2分	10分	閱讀選舉公報	閱讀候選人的傳單、快報或報刊廣告	觀看候選人的電視辯論會		參加候選人舉辦的活動
0.145758	新竹市	東 區	69	不同意	不同意	有條件支持核能發電，反對核四重啟商轉	綠黨	9分	泛綠	綠黨				親民黨						0分	0分	6分	不知道		蔡英文		維持現狀，以後走向獨立	7分	7分	1分	5分	6分	1分	8分	6分	0分	10分	0分	4分	8分	6分	6分	閱讀選舉公報	閱讀候選人的傳單、快報或報刊廣告	觀看候選人的電視辯論會				提醒親友觀看候選人的電視辯論會
0.319914	台北市	信義區	67	不同意	不同意	有條件支持核能發電，反對核四重啟商轉	民進黨	7分	泛綠	民進黨	國民黨								台灣民眾黨	0分	0分	7分	朱立倫		蔡英文		維持現狀，以後走向獨立	7分	8分	3分	6分	6分	1分	7分	6分	5分	10分	5分	10分	5分	7分	10分
0.423226	新竹縣	竹北市	84	不同意	不同意	反對核能發電	台灣基進	10分	堅定泛綠	台灣基進	國民黨			親民黨					台灣民眾黨	0分	1分	9分	不在乎		陳時中	陳時中	儘快宣布獨立	10分	10分	0分	5分	10分	2分	10分	6分	0分	10分	8分	5分	10分	10分	10分	閱讀選舉公報	閱讀候選人的傳單、快報或報刊廣告	觀看候選人的電視辯論會				提醒親友觀看候選人的電視辯論會
0.441996	台中市	大里區	77	不同意	不同意	反對核能發電	民進黨	8分	泛綠	民進黨	國民黨		新黨	親民黨	台聯		時代力量		台灣民眾黨	0分	1分	7分	江啟臣		蔡英文		維持現狀，以後走向獨立	10分	10分	0分	3分	7分	4分	8分	2分	5分	10分	0分	6分	0分	6分	6分	閱讀選舉公報		觀看候選人的電視辯論會
0.447196	高雄市	路竹區	74	不同意	不同意	有條件支持核能發電，反對核四重啟商轉	時代力量	6分	無特定政黨傾向	國民黨			新黨	親民黨	台聯	綠黨				1分	4分	5分	不在乎		蔡英文		維持現狀，以後走向獨立	4分	7分	3分	4分	8分	2分	4分	5分	5分	10分	0分	6分	7分	1分	2分	閱讀選舉公報	閱讀候選人的傳單、快報或報刊廣告	觀看候選人的電視辯論會				提醒親友觀看候選人的電視辯論會
0.381618	高雄市	小港區	78	不同意	不同意	反對核能發電	民進黨	8分	泛綠	台灣基進	國民黨		新黨	親民黨			時代力量		台灣民眾黨	0分	0分	8分	不在乎		蔡英文		維持現狀，以後走向獨立	10分	10分	0分	0分	10分	10分	10分	0分	0分	10分	5分	0分	10分	10分	0分	閱讀選舉公報	閱讀候選人的傳單、快報或報刊廣告	觀看候選人的電視辯論會				提醒親友觀看候選人的電視辯論會
0.237718	台南市	大內區	70	不同意	不同意	反對核能發電	民進黨	10分	堅定泛綠	民進黨	國民黨									10分	10分	10分	其他，請說明	反指標	其他，請說明	現在史上最好	儘快宣布獨立	8分	9分	3分	10分	10分	0分	2分	7分	8分	5分	0分	10分	0分	1分	10分			觀看候選人的電視辯論會
0.28688	高雄市	燕巢區	67	同意	同意	支持核四	民進黨	6分	第三勢力	民進黨	國民黨		新黨	親民黨	台聯	綠黨			台灣民眾黨	0分	0分	6分	不在乎		不知道		無意見	4分	10分	4分	6分	8分	2分	2分	2分	7分	10分	0分	10分	0分	5分	8分	閱讀選舉公報
0.48265	新北市	板橋區	42	同意	同意	支持核四	國民黨	8分	泛藍	國民黨					台聯	綠黨	時代力量	台灣基進		8分	8分	8分	江啟臣		柯文哲		維持現狀，以後走向統一	5分	5分	3分	5分	8分	8分	5分	5分	8分	4分	3分	10分	3分	2分	3分	閱讀選舉公報	閱讀候選人的傳單、快報或報刊廣告
0.279036	桃園市	桃園區	62	不同意	不同意	有條件支持核能發電，反對核四重啟商轉	民進黨	10分	泛綠	民進黨	國民黨		新黨	親民黨					台灣民眾黨	0分	0分	10分	不在乎		蔡英文		維持現狀，以後走向獨立	9分	10分	0分	8分	10分	1分	8分	8分	0分	10分	5分	0分	10分	10分	0分	閱讀選舉公報	閱讀候選人的傳單、快報或報刊廣告	觀看候選人的電視辯論會
0.857118	台北市	文山區	51	同意	不同意	支持核四	國民黨	8分	堅定泛藍	國民黨		民進黨								0分	8分	0分	不知道		侯友宜		維持現狀，看情形再決定獨立或統一	5分	3分	5分	5分	4分	5分	6分	3分	5分	5分	0分	10分	5分	5分	5分			觀看候選人的電視辯論會
0.438643	新北市	新莊區	79	同意	同意	有條件支持核能發電，反對核四重啟商轉	民進黨	4分	無特定政黨傾向	無投票/廢票/無投票權				親民黨						3分	4分	3分	連勝文		郭台銘		永遠維持現狀	6分	7分	7分	7分	7分	7分	7分	7分	7分	8分	7分	7分	2分	3分	3分
0.492154	基隆市	七堵區	76	同意	不同意	有條件支持核能發電，反對核四重啟商轉	綠黨	6分	無特定政黨傾向	民進黨	國民黨									2分	2分	4分	不在乎		柯文哲		維持現狀，以後走向獨立	0分	0分	0分	4分	5分	0分	0分	6分	0分	10分	0分	8分	10分	9分	7分
0.254869	高雄市	鹽埕區	77	不同意	不同意	支持核四	綠黨	10分	無特定政黨傾向	國民黨		民進黨								0分	10分	0分	江啟臣		郭台銘		儘快宣布獨立	0分	0分	10分	10分	10分	5分	0分	10分	10分	0分	5分	10分	0分	0分	10分	閱讀選舉公報	閱讀候選人的傳單、快報或報刊廣告	觀看候選人的電視辯論會				提醒親友觀看候選人的電視辯論會
0.914491	嘉義市	東 區	67	同意	不同意	反對核能發電	國民黨	6分	無特定政黨傾向	無投票/廢票/無投票權			新黨		台聯	綠黨	時代力量	台灣基進		6分	6分	6分	朱立倫		郭台銘		永遠維持現狀	5分	6分	5分	5分	8分	7分	5分	8分	5分	10分	7分	10分	10分	0分	4分			觀看候選人的電視辯論會
0.21366	台北市	南港區	66	同意	同意	支持核四	台灣民眾黨	6分	無特定政黨傾向	無投票/廢票/無投票權		民進黨			台聯	綠黨	時代力量	台灣基進		6分	6分	6分	不在乎		柯文哲		永遠維持現狀	5分	6分	2分	4分	9分	1分	4分	4分	4分	2分	0分	10分	9分	0分	1分			觀看候選人的電視辯論會
0.786024	新北市	永和區	86	同意	同意	有條件支持核能發電，反對核四重啟商轉	台灣民眾黨	7分	無特定政黨傾向	台灣民眾黨			新黨							0分	5分	5分	不知道		陳時中	陳時中	維持現狀，看情形再決定獨立或統一	5分	5分	6分	8分	7分	2分	0分	7分	4分	8分	5分	5分	7分	7分	5分	閱讀選舉公報	閱讀候選人的傳單、快報或報刊廣告	觀看候選人的電視辯論會
4.45092	彰化縣	彰化市	49	同意	不同意	反對核能發電	民進黨	10分	堅定泛綠	民進黨	國民黨		新黨	親民黨					台灣民眾黨	0分	0分	10分	不在乎		蔡英文		儘快宣布獨立	10分	10分	0分	9分	10分	1分	10分	9分	0分	10分	0分	1分	10分	10分	10分	閱讀選舉公報	閱讀候選人的傳單、快報或報刊廣告	觀看候選人的電視辯論會		參加候選人舉辦的活動	參加候選人的後援會
0.329125	新竹市	香山區	70	同意	同意	支持核四	國民黨	8分	泛藍	國民黨		民進黨			台聯	綠黨	時代力量	台灣基進		0分	6分	0分	張亞中	張亞中	其他，請說明	民眾自覺	維持現狀，以後走向統一	5分	8分	2分	10分	10分	0分	5分	10分	8分	2分	2分	10分	0分	0分	5分	閱讀選舉公報		觀看候選人的電視辯論會
0.518906	屏東縣	屏東市	60	同意	同意	支持核四	國民黨	6分	無特定政黨傾向	國民黨				親民黨	台聯			台灣基進		0分	5分	3分	不知道		郭台銘		永遠維持現狀	3分	5分	3分	10分	10分	0分	3分	9分	8分	5分	0分	10分	5分	0分	8分	閱讀選舉公報	閱讀候選人的傳單、快報或報刊廣告
3.05898	高雄市	三民區	57	不同意	不同意	有條件支持核能發電，反對核四重啟商轉	民進黨	9分	堅定泛綠	民進黨	國民黨									9分	9分	9分	不在乎		蔡英文		維持現狀，以後走向獨立	8分	9分	0分	3分	6分	0分	5分	1分	8分	10分	0分	0分	0分	10分	0分	閱讀選舉公報		觀看候選人的電視辯論會
0.786024	新北市	新莊區	81	不同意	同意	支持核四	台灣民眾黨	5分	泛藍	國民黨		民進黨								5分	5分	5分	朱立倫		柯文哲		維持現狀，看情形再決定獨立或統一	4分	4分	0分	5分	5分	4分	4分	5分	10分	10分	7分	10分	8分	10分	5分	閱讀選舉公報	閱讀候選人的傳單、快報或報刊廣告
2.30542	彰化縣	和美鎮	77	同意	同意	有條件支持核能發電，反對核四重啟商轉	國民黨	2分	第三勢力	民進黨		民進黨								1分	2分	2分	不在乎		不在乎		維持現狀，以後走向獨立	6分	6分	5分	6分	6分	4分	8分	7分	2分	10分	8分	3分	7分	7分	5分		閱讀候選人的傳單、快報或報刊廣告	觀看候選人的電視辯論會
0.429677	新北市	汐止區	57	不同意	不同意	反對核能發電	國民黨	1分	無特定政黨傾向	無投票/廢票/無投票權									台灣民眾黨	0分	1分	1分	江啟臣		蔡英文		維持現狀，以後走向獨立	10分	10分	0分	0分	2分	10分	10分	0分	2分	0分	0分	0分	10分	10分	10分
0.656784	新北市	樹林區	71	同意	同意	不知道	民進黨	6分	泛綠	民進黨	國民黨									0分	0分	6分	不在乎		不知道		維持現狀，以後走向獨立	3分	8分	5分	6分	1分	0分	0分	5分	1分	10分	0分	5分	0分	5分	5分
9.14314	雲林縣	斗六市	49	同意	同意	反對核能發電	民進黨	8分	泛綠	民進黨	國民黨									0分	0分	6分	不在乎		陳時中	陳時中	永遠維持現狀	8分	8分	8分	8分	8分	6分	8分	7分	3分	10分	9分	5分	9分	8分	9分
0.509301	台北市	信義區	81	不同意	同意	有條件支持核能發電，反對核四重啟商轉	台灣民眾黨	6分	第三勢力	台灣民眾黨	國民黨									3分	3分	4分	江啟臣		柯文哲		維持現狀，看情形再決定獨立或統一	5分	6分	6分	2分	4分	5分	3分	5分	9分	10分	1分	8分	5分	8分	0分	閱讀選舉公報		觀看候選人的電視辯論會
0.61987	台中市	大里區	85	同意	同意	支持核四	民進黨	6分	泛綠	民進黨			新黨	親民黨	台聯			台灣基進		0分	4分	6分	朱立倫		陳時中	陳時中	維持現狀，以後走向獨立	4分	5分	6分	7分	5分	4分	5分	6分	6分	10分	5分	10分	0分	8分	8分	閱讀選舉公報	閱讀候選人的傳單、快報或報刊廣告
0.216338	台北市	內湖區	51	同意	同意	支持核四	國民黨	8分	泛藍	國民黨		民進黨			台聯	綠黨	時代力量	台灣基進		0分	7分	1分	韓國瑜		郭台銘		維持現狀，以後走向統一	6分	5分	0分	10分	10分	10分	2分	10分	8分	0分	0分	10分	0分	0分	2分	閱讀選舉公報		觀看候選人的電視辯論會		參加候選人舉辦的活動
0.561324	台北市	文山區	70	不同意	同意	不知道	台灣民眾黨	6分	無特定政黨傾向	國民黨							時代力量			3分	6分	3分	不知道		不知道		儘快統一	5分	6分	5分	5分	6分	5分	4分	4分	2分	3分	0分	9分	3分	3分	4分	閱讀選舉公報	閱讀候選人的傳單、快報或報刊廣告
0.557943	基隆市	仁愛區	69	不同意	不同意	有條件支持核能發電，反對核四重啟商轉	民進黨	10分	泛綠	民進黨	國民黨									8分	10分	10分	不知道		蔡英文		儘快宣布獨立	10分	10分	3分	6分	5分	7分	0分	8分	5分	4分	5分	5分	0分	9分	4分	閱讀選舉公報	閱讀候選人的傳單、快報或報刊廣告	觀看候選人的電視辯論會	擔任候選人或政黨的助選工作人員或義工	參加候選人舉辦的活動	參加候選人的後援會	提醒親友觀看候選人的電視辯論會
0.281394	新北市	汐止區	70	同意	同意	有條件支持核能發電，反對核四重啟商轉	國民黨	6分	堅定泛藍	國民黨					台聯					6分	6分	6分	朱立倫		郭台銘		永遠維持現狀	8分	7分	7分	7分	6分	8分	8分	7分	8分	6分	8分	7分	7分	7分	8分	閱讀選舉公報	閱讀候選人的傳單、快報或報刊廣告
0.424357	新北市	蘆洲區	66	同意	同意	有條件支持核能發電，反對核四重啟商轉	民進黨	7分	泛綠	民進黨			新黨	親民黨						1分	3分	7分	朱立倫		蔡英文		維持現狀，以後走向獨立	6分	5分	3分	7分	7分	1分	5分	7分	7分	8分	9分	5分	8分	8分	5分
0.221911	台中市	大肚區	65	同意	同意	有條件支持核能發電，反對核四重啟商轉	民進黨	5分	無特定政黨傾向	無投票/廢票/無投票權								台灣基進		5分	5分	5分	朱立倫		侯友宜		維持現狀，看情形再決定獨立或統一	7分	6分	2分	10分	10分	0分	5分	9分	5分	6分	2分	8分	3分	3分	3分
0.434968	桃園市	中壢區	80	不同意	同意	有條件支持核能發電，反對核四重啟商轉	時代力量	8分	泛綠	民進黨				親民黨						1分	2分	5分	不知道		蔡英文		維持現狀，以後走向獨立	5分	8分	4分	4分	5分	4分	4分	4分	5分	9分	3分	6分	4分	10分	5分	閱讀選舉公報	閱讀候選人的傳單、快報或報刊廣告	觀看候選人的電視辯論會
1.72182	高雄市	新興區	63	同意	不同意	反對核能發電	民進黨	8分	堅定泛綠	民進黨	國民黨									3分	3分	8分	不在乎		蔡英文		維持現狀，以後走向獨立	8分	5分	8分	8分	8分	8分	5分	8分	5分	10分	3分	3分	10分	8分	5分			觀看候選人的電視辯論會
0.497616	花蓮縣	吉安鄉	85	同意	同意	有條件支持核能發電，反對核四重啟商轉	國民黨	8分	泛藍	台灣民眾黨		民進黨	新黨		台聯	綠黨		台灣基進		8分	8分	8分	江啟臣		郭台銘		維持現狀，看情形再決定獨立或統一	7分	0分	0分	2分	10分	4分	8分	4分	5分	5分	9分	10分	0分	0分	2分	閱讀選舉公報	閱讀候選人的傳單、快報或報刊廣告	觀看候選人的電視辯論會
0.280492	基隆市	仁愛區	75	不同意	不同意	有條件支持核能發電，反對核四重啟商轉	民進黨	3分	第三勢力	無投票/廢票/無投票權			新黨	親民黨						1分	2分	3分	蔣萬安	蔣萬安	陳時中	陳時中	維持現狀，看情形再決定獨立或統一	2分	3分	3分	7分	7分	2分	2分	7分	3分	9分	0分	2分	7分	3分	1分	閱讀選舉公報		觀看候選人的電視辯論會
2.97534	桃園市	平鎮區	53	不同意	不同意	反對核能發電	民進黨	10分	堅定泛綠	民進黨	國民黨		新黨	親民黨					台灣民眾黨	10分	10分	10分	其他，請說明	全部都不支持	蔡英文	蔡總統把台灣的疫情搞好、搞穩定	維持現狀，以後走向獨立	10分	10分	1分	7分	10分	5分	10分	6分	5分	10分	7分	5分	10分	10分	4分	閱讀選舉公報		觀看候選人的電視辯論會
0.484237	宜蘭縣	冬山鄉	70	不同意	不同意	有條件支持核能發電，反對核四重啟商轉	民進黨	8分	無特定政黨傾向	時代力量			新黨							3分	5分	7分	不在乎		蔡英文		維持現狀，看情形再決定獨立或統一	4分	9分	6分	7分	8分	7分	4分	6分	9分	9分	2分	7分	5分	7分	6分	閱讀選舉公報	閱讀候選人的傳單、快報或報刊廣告	觀看候選人的電視辯論會
0.290477	高雄市	美濃區	54	同意	同意	支持核四	國民黨	10分	堅定泛藍	國民黨		民進黨								10分	10分	10分	不在乎		郭台銘		維持現狀，以後走向獨立	8分	10分	0分	10分	10分	0分	10分	10分	4分	5分	10分	10分	10分	0分	10分
0.323925	台北市	松山區	60	同意	同意	支持核四	國民黨	7分	泛藍	國民黨					台聯					3分	7分	4分	朱立倫		侯友宜		維持現狀，看情形再決定獨立或統一	3分	8分	3分	8分	8分	0分	3分	8分	5分	6分	2分	9分	8分	3分	4分	閱讀選舉公報	閱讀候選人的傳單、快報或報刊廣告	觀看候選人的電視辯論會
0.879199	台中市	南屯區	66	同意	同意	不知道	國民黨	8分	泛藍	國民黨								台灣基進		0分	0分	0分	不在乎		郭台銘		維持現狀，看情形再決定獨立或統一	5分	2分	5分	9分	4分	0分	5分	8分	3分	10分	10分	8分	5分	5分	2分
0.821603	台北市	萬華區	45	不同意	不同意	支持核四	台灣民眾黨	7分	無特定政黨傾向	無投票/廢票/無投票權			新黨	親民黨	台聯		時代力量	台灣基進		3分	5分	5分	不在乎		郭台銘		維持現狀，以後走向獨立	5分	6分	3分	8分	8分	0分	5分	10分	9分	10分	0分	6分	6分	0分	0分
0.747597	桃園市	桃園區	53	同意	同意	支持核四	國民黨	8分	泛藍	國民黨		民進黨			台聯	綠黨	時代力量	台灣基進		0分	8分	0分	韓國瑜		侯友宜		維持現狀，以後走向統一	6分	8分	3分	10分	10分	0分	6分	10分	10分	0分	5分	10分	0分	0分	10分	閱讀選舉公報		觀看候選人的電視辯論會		參加候選人舉辦的活動		提醒親友觀看候選人的電視辯論會
0.656784	新北市	板橋區	78	同意	同意	有條件支持核能發電，反對核四重啟商轉	台灣民眾黨	6分	第三勢力	台灣民眾黨						綠黨				0分	3分	3分	不知道		郭台銘		維持現狀，看情形再決定獨立或統一	3分	7分	6分	7分	7分	1分	3分	7分	9分	8分	5分	6分	6分	6分	5分	閱讀選舉公報		觀看候選人的電視辯論會
0.61987	台中市	西屯區	83	同意	同意	有條件支持核能發電，反對核四重啟商轉	台灣民眾黨	5分	第三勢力	無投票/廢票/無投票權					台聯					0分	3分	3分	不在乎		柯文哲		維持現狀，以後走向獨立	7分	7分	7分	7分	5分	6分	6分	7分	2分	10分	1分	10分	0分	10分	10分
0.669589	高雄市	楠梓區	79	不同意	同意	有條件支持核能發電，反對核四重啟商轉	國民黨	6分	泛藍	國民黨							時代力量			0分	6分	4分	韓國瑜		柯文哲		維持現狀，看情形再決定獨立或統一	2分	3分	1分	0分	0分	0分	0分	0分	6分	0分	0分	5分	8分	4分	5分			觀看候選人的電視辯論會		參加候選人舉辦的活動
0.295194	台中市	神岡區	78	同意	同意	不知道	國民黨	6分	無特定政黨傾向	其他			新黨			綠黨	時代力量	台灣基進		6分	6分	6分	不在乎		不在乎		維持現狀，看情形再決定獨立或統一	6分	6分	6分	7分	8分	6分	6分	7分	6分	5分	2分	8分	5分	4分	4分	閱讀選舉公報	閱讀候選人的傳單、快報或報刊廣告
0.673974	彰化縣	和美鎮	74	同意	不同意	有條件支持核能發電，反對核四重啟商轉	民進黨	6分	無特定政黨傾向	時代力量	國民黨		新黨							1分	1分	6分	不在乎		蔡英文		維持現狀，以後走向獨立	6分	8分	2分	2分	8分	5分	3分	3分	5分	9分	2分	10分	0分	8分	7分	閱讀選舉公報	閱讀候選人的傳單、快報或報刊廣告
0.738341	桃園市	中壢區	61	不同意	不同意	有條件支持核能發電，反對核四重啟商轉	國民黨	3分	泛藍	國民黨							時代力量			3分	3分	3分	不知道		侯友宜		維持現狀，看情形再決定獨立或統一	2分	2分	3分	3分	2分	1分	1分	1分	3分	9分	0分	10分	0分	0分	3分
0.191598	高雄市	三民區	66	同意	同意	有條件支持核能發電，反對核四重啟商轉	國民黨	10分	堅定泛藍	國民黨								台灣基進		10分	10分	10分	朱立倫		侯友宜		永遠維持現狀	7分	9分	2分	10分	10分	1分	9分	10分	10分	10分	10分	10分	5分	5分	10分	閱讀選舉公報	閱讀候選人的傳單、快報或報刊廣告
0.254869	高雄市	鼓山區	76	不同意	不同意	有條件支持核能發電，反對核四重啟商轉	民進黨	8分	堅定泛綠	台灣基進	國民黨		新黨	親民黨					台灣民眾黨	0分	0分	7分	不在乎		蔡英文		維持現狀，以後走向獨立	10分	10分	0分	5分	10分	5分	10分	6分	0分	10分	0分	5分	10分	10分	0分	閱讀選舉公報	閱讀候選人的傳單、快報或報刊廣告	觀看候選人的電視辯論會
5.78867	苗栗縣	通霄鎮	60	同意	不同意	支持核四	國民黨	7分	泛藍	國民黨		民進黨					時代力量			2分	7分	2分	朱立倫		郭台銘		永遠維持現狀	7分	7分	3分	6分	5分	2分	6分	6分	5分	2分	0分	10分	0分	3分	5分	閱讀選舉公報	閱讀候選人的傳單、快報或報刊廣告			參加候選人舉辦的活動
0.509672	高雄市	左營區	53	同意	同意	支持核四	台灣民眾黨	10分	無特定政黨傾向	綠黨					台聯			台灣基進		10分	10分	10分	不在乎		郭台銘		無意見	1分	1分	1分	3分	2分	0分	1分	10分	0分	0分	0分	10分	0分	0分	10分
0.240697	台南市	東 區	54	同意	同意	支持核四	國民黨	8分	泛藍	國民黨					台聯	綠黨	時代力量	台灣基進	台灣民眾黨	0分	8分	3分	韓國瑜		侯友宜		維持現狀，看情形再決定獨立或統一	5分	7分	5分	8分	9分	2分	6分	7分	8分	5分	6分	9分	5分	0分	4分	閱讀選舉公報	閱讀候選人的傳單、快報或報刊廣告
0.360398	台南市	南 區	60	不同意	不同意	反對核能發電	民進黨	8分	泛綠	民進黨	國民黨		新黨	親民黨			時代力量		台灣民眾黨	0分	0分	8分	不在乎		蔡英文		維持現狀，以後走向獨立	8分	10分	0分	0分	8分	9分	10分	8分	8分	10分	5分	5分	10分	10分	7分
0.381618	高雄市	林園區	75	不同意	不同意	有條件支持核能發電，反對核四重啟商轉	時代力量	6分	無特定政黨傾向	台灣基進			新黨	親民黨						6分	6分	6分	不在乎		侯友宜		永遠維持現狀	6分	10分	4分	5分	8分	4分	5分	6分	5分	10分	5分	7分	10分	10分	8分			觀看候選人的電視辯論會		參加候選人舉辦的活動
0.583002	台中市	神岡區	64	同意	同意	不知道	親民黨	10分	第三勢力	親民黨			新黨		台聯		時代力量	台灣基進	台灣民眾黨	0分	1分	1分	不在乎		宋楚瑜	宋楚瑜	永遠維持現狀	1分	5分	2分	5分	8分	0分	6分	9分	3分	3分	0分	5分	1分	5分	5分	閱讀選舉公報		觀看候選人的電視辯論會
0.583002	台中市	潭子區	70	不同意	同意	有條件支持核能發電，反對核四重啟商轉	國民黨	8分	堅定泛藍	國民黨		民進黨								0分	7分	0分	朱立倫		郭台銘		永遠維持現狀	0分	5分	8分	8分	8分	9分	3分	0分	10分	5分	5分	5分	0分	0分	0分			觀看候選人的電視辯論會	擔任候選人或政黨的助選工作人員或義工	參加候選人舉辦的活動
0.482448	台北市	中山區	66	同意	同意	支持核四	新黨	7分	泛藍	無投票/廢票/無投票權					台聯					7分	7分	7分	不在乎		侯友宜		維持現狀，以後走向統一	2分	7分	6分	8分	9分	1分	2分	7分	10分	8分	0分	10分	1分	0分	3分	閱讀選舉公報		觀看候選人的電視辯論會
0.821603	台北市	信義區	48	同意	同意	有條件支持核能發電，反對核四重啟商轉	時代力量	9分	第三勢力	時代力量						綠黨				2分	5分	5分	其他，請說明	都不喜歡	柯文哲		維持現狀，看情形再決定獨立或統一	2分	7分	8分	8分	8分	2分	1分	8分	3分	5分	5分	10分	2分	9分	2分	閱讀選舉公報	閱讀候選人的傳單、快報或報刊廣告	觀看候選人的電視辯論會
0.666554	台中市	大雅區	78	同意	同意	有條件支持核能發電，反對核四重啟商轉	時代力量	7分	無特定政黨傾向	時代力量	國民黨	民進黨	新黨	親民黨		綠黨			台灣民眾黨	7分	7分	7分	不在乎		不在乎		永遠維持現狀	7分	7分	9分	4分	3分	7分	4分	9分	3分	7分	9分	3分	8分	5分	6分
0.561324	台北市	文山區	63	不同意	不同意	反對核能發電	民進黨	8分	堅定泛綠	民進黨			新黨							1分	1分	8分	不在乎		蔡英文		維持現狀，以後走向獨立	7分	9分	6分	7分	7分	3分	2分	6分	6分	9分	6分	4分	1分	8分	3分
0.288759	彰化縣	彰化市	68	不同意	不同意	支持核四	台灣民眾黨	6分	無特定政黨傾向	無投票/廢票/無投票權		民進黨	新黨		台聯	綠黨	時代力量	台灣基進		0分	3分	1分	韓國瑜		柯文哲		維持現狀，看情形再決定獨立或統一	3分	3分	3分	10分	10分	0分	3分	10分	0分	10分	0分	10分	5分	0分	0分	閱讀選舉公報	閱讀候選人的傳單、快報或報刊廣告
0.590311	台中市	西屯區	52	同意	同意	支持核四	台灣民眾黨	7分	無特定政黨傾向	無投票/廢票/無投票權		民進黨			台聯			台灣基進		1分	4分	1分	不知道		柯文哲		永遠維持現狀	3分	7分	5分	7分	8分	4分	4分	6分	5分	5分	1分	8分	5分	1分	5分	閱讀選舉公報
0.656784	新北市	板橋區	75	同意	同意	支持核四	民進黨	6分	泛綠	時代力量						綠黨				0分	6分	6分	不在乎		不在乎		維持現狀，以後走向獨立	1分	6分	2分	5分	1分	1分	1分	3分	7分	5分	0分	6分	0分	5分	5分
0.561324	台北市	大安區	67	同意	同意	支持核四	國民黨	9分	泛藍	國民黨		民進黨								0分	9分	0分	朱立倫		郭台銘		永遠維持現狀	8分	8分	3分	9分	10分	0分	8分	10分	10分	10分	10分	10分	0分	5分	5分		閱讀候選人的傳單、快報或報刊廣告	觀看候選人的電視辯論會
[truncated: 36 more columns]

## Sheet: Q52
電視新聞台	報章雜誌	新聞APP	臉書朋友分享	Line朋友分享	Line Today	YouTube	新聞網站	入口網站	新聞頻道臉書粉絲團	親友聊天分享	廣播	其他	都沒有		電視新聞台	報章雜誌	新聞APP	臉書朋友分享	Line朋友分享	Line Today	YouTube	新聞網站	入口網站	新聞頻道臉書粉絲團	親友聊天分享	廣播	其他	都沒有
電視新聞台	報章雜誌		臉書朋友分享				新聞網站								1	1	0	1	0	0	0	1	0	0	0	0	0	0
電視新聞台		新聞APP	臉書朋友分享	Line朋友分享		YouTube				親友聊天分享					1	0	1	1	1	0	1	0	0	0	1	0	0	0
						YouTube									0	0	0	0	0	0	1	0	0	0	0	0	0	0
電視新聞台		新聞APP			Line Today		新聞網站	入口網站							1	0	1	0	0	1	0	1	1	0	0	0	0	0
電視新聞台						YouTube	新聞網站								1	0	0	0	0	0	1	1	0	0	0	0	0	0
電視新聞台							新聞網站								1	0	0	0	0	0	0	1	0	0	0	0	0	0
						YouTube				親友聊天分享					0	0	0	0	0	0	1	0	0	0	1	0	0	0
電視新聞台			臉書朋友分享				新聞網站	入口網站							1	0	0	1	0	0	0	1	1	0	0	0	0	0
電視新聞台						YouTube	新聞網站		新聞頻道臉書粉絲團						1	0	0	0	0	0	1	1	0	1	0	0	0	0
電視新聞台	報章雜誌			Line朋友分享		YouTube	新聞網站			親友聊天分享					1	1	0	0	1	0	1	1	0	0	1	0	0	0
電視新聞台	報章雜誌	新聞APP			Line Today										1	1	1	0	0	1	0	0	0	0	0	0	0	0
電視新聞台						YouTube		入口網站		親友聊天分享					1	0	0	0	0	0	1	0	1	0	1	0	0	0
電視新聞台		新聞APP								親友聊天分享					1	0	1	0	0	0	0	0	0	0	1	0	0	0
電視新聞台					Line Today										1	0	0	0	0	1	0	0	0	0	0	0	0	0
電視新聞台	報章雜誌	新聞APP		Line朋友分享			新聞網站			親友聊天分享	廣播				1	1	1	0	1	0	0	1	0	0	1	1	0	0
電視新聞台	報章雜誌	新聞APP							新聞頻道臉書粉絲團	親友聊天分享					1	1	1	0	0	0	0	0	0	1	1	0	0	0
電視新聞台						YouTube				親友聊天分享					1	0	0	0	0	0	1	0	0	0	1	0	0	0
電視新聞台															1	0	0	0	0	0	0	0	0	0	0	0	0	0
電視新聞台	報章雜誌			Line朋友分享	Line Today	YouTube				親友聊天分享					1	1	0	0	1	1	1	0	0	0	1	0	0	0
電視新聞台			臉書朋友分享				新聞網站								1	0	0	1	0	0	0	1	0	0	0	0	0	0
電視新聞台															1	0	0	0	0	0	0	0	0	0	0	0	0	0
電視新聞台				Line朋友分享	Line Today		新聞網站		新聞頻道臉書粉絲團		廣播				1	0	0	0	1	1	0	1	0	1	0	1	0	0
電視新聞台		新聞APP	臉書朋友分享			YouTube			新聞頻道臉書粉絲團	親友聊天分享					1	0	1	1	0	0	1	0	0	1	1	0	0	0
電視新聞台						YouTube	新聞網站			親友聊天分享					1	0	0	0	0	0	1	1	0	0	1	0	0	0
電視新聞台	報章雜誌		臉書朋友分享			YouTube									1	1	0	1	0	0	1	0	0	0	0	0	0	0
電視新聞台			臉書朋友分享						新聞頻道臉書粉絲團						1	0	0	1	0	0	0	0	0	1	0	0	0	0
電視新聞台				Line朋友分享	Line Today	YouTube									1	0	0	0	1	1	1	0	0	0	0	0	0	0
電視新聞台	報章雜誌	新聞APP	臉書朋友分享	Line朋友分享			新聞網站				廣播				1	1	1	1	1	0	0	1	0	0	0	1	0	0
			臉書朋友分享	Line朋友分享											0	0	0	1	1	0	0	0	0	0	0	0	0	0
電視新聞台							新聞網站				廣播				1	0	0	0	0	0	0	1	0	0	0	1	0	0
電視新聞台	報章雜誌	新聞APP			Line Today	YouTube	新聞網站	入口網站	新聞頻道臉書粉絲團						1	1	1	0	0	1	1	1	1	1	0	0	0	0
電視新聞台		新聞APP		Line朋友分享	Line Today	YouTube	新聞網站								1	0	1	0	1	1	1	1	0	0	0	0	0	0
電視新聞台		新聞APP					新聞網站								1	0	1	0	0	0	0	1	0	0	0	0	0	0
電視新聞台							新聞網站				廣播				1	0	0	0	0	0	0	1	0	0	0	1	0	0
電視新聞台		新聞APP			Line Today	YouTube									1	0	1	0	0	1	1	0	0	0	0	0	0	0
電視新聞台															1	0	0	0	0	0	0	0	0	0	0	0	0	0
電視新聞台	報章雜誌	新聞APP	臉書朋友分享				新聞網站								1	1	1	1	0	0	0	1	0	0	0	0	0	0
電視新聞台															1	0	0	0	0	0	0	0	0	0	0	0	0	0
電視新聞台	報章雜誌	新聞APP	臉書朋友分享	Line朋友分享	Line Today	YouTube	新聞網站	入口網站		親友聊天分享					1	1	1	1	1	1	1	1	1	0	1	0	0	0
電視新聞台	報章雜誌						新聞網站			親友聊天分享					1	1	0	0	0	0	0	1	0	0	1	0	0	0
電視新聞台					Line Today										1	0	0	0	0	1	0	0	0	0	0	0	0	0
電視新聞台						YouTube	新聞網站				廣播				1	0	0	0	0	0	1	1	0	0	0	1	0	0
電視新聞台			臉書朋友分享		Line Today										1	0	0	1	0	1	0	0	0	0	0	0	0	0
													都沒有		0	0	0	0	0	0	0	0	0	0	0	0	0	1
							新聞網站								0	0	0	0	0	0	0	1	0	0	0	0	0	0
電視新聞台			臉書朋友分享		Line Today	YouTube	新聞網站		新聞頻道臉書粉絲團						1	0	0	1	0	1	1	1	0	1	0	0	0	0
		新聞APP													0	0	1	0	0	0	0	0	0	0	0	0	0	0
電視新聞台															1	0	0	0	0	0	0	0	0	0	0	0	0	0
電視新聞台	報章雜誌		臉書朋友分享		Line Today										1	1	0	1	0	1	0	0	0	0	0	0	0	0
電視新聞台		新聞APP		Line朋友分享		YouTube	新聞網站								1	0	1	0	1	0	1	1	0	0	0	0	0	0
電視新聞台	報章雜誌						新聞網站			親友聊天分享					1	1	0	0	0	0	0	1	0	0	1	0	0	0
			臉書朋友分享			YouTube									0	0	0	1	0	0	1	0	0	0	0	0	0	0
電視新聞台	報章雜誌	新聞APP	臉書朋友分享	Line朋友分享	Line Today	YouTube		入口網站				PTT			1	1	1	1	1	1	1	0	1	0	0	0	1	0
電視新聞台										親友聊天分享					1	0	0	0	0	0	0	0	0	0	1	0	0	0
電視新聞台		新聞APP			Line Today		新聞網站	入口網站			廣播				1	0	1	0	0	1	0	1	1	0	0	1	0	0
電視新聞台	報章雜誌		臉書朋友分享		Line Today	YouTube				親友聊天分享					1	1	0	1	0	1	1	0	0	0	1	0	0	0
電視新聞台															1	0	0	0	0	0	0	0	0	0	0	0	0	0
電視新聞台	報章雜誌	新聞APP	臉書朋友分享	Line朋友分享	Line Today		新聞網站	入口網站		親友聊天分享	廣播				1	1	1	1	1	1	0	1	1	0	1	1	0	0
電視新聞台	報章雜誌						新聞網站								1	1	0	0	0	0	0	1	0	0	0	0	0	0
電視新聞台															1	0	0	0	0	0	0	0	0	0	0	0	0	0
電視新聞台		新聞APP	臉書朋友分享	Line朋友分享	Line Today					親友聊天分享					1	0	1	1	1	1	0	0	0	0	1	0	0	0
電視新聞台									新聞頻道臉書粉絲團	親友聊天分享					1	0	0	0	0	0	0	0	0	1	1	0	0	0
	報章雜誌	新聞APP	臉書朋友分享			YouTube				親友聊天分享					0	1	1	1	0	0	1	0	0	0	1	0	0	0
													都沒有		0	0	0	0	0	0	0	0	0	0	0	0	0	1
電視新聞台		新聞APP	臉書朋友分享	Line朋友分享	Line Today				新聞頻道臉書粉絲團		廣播				1	0	1	1	1	1	0	0	0	1	0	1	0	0
電視新聞台							新聞網站								1	0	0	0	0	0	0	1	0	0	0	0	0	0
電視新聞台							新聞網站								1	0	0	0	0	0	0	1	0	0	0	0	0	0
電視新聞台		新聞APP													1	0	1	0	0	0	0	0	0	0	0	0	0	0
電視新聞台		新聞APP	臉書朋友分享		Line Today					親友聊天分享					1	0	1	1	0	1	0	0	0	0	1	0	0	0
			臉書朋友分享		Line Today	YouTube				親友聊天分享					0	0	0	1	0	1	1	0	0	0	1	0	0	0
電視新聞台		新聞APP					新聞網站								1	0	1	0	0	0	0	1	0	0	0	0	0	0
				Line朋友分享	Line Today										0	0	0	0	1	1	0	0	0	0	0	0	0	0
電視新聞台	報章雜誌	新聞APP	臉書朋友分享	Line朋友分享	Line Today	YouTube	新聞網站	入口網站	新聞頻道臉書粉絲團	親友聊天分享	廣播				1	1	1	1	1	1	1	1	1	1	1	1	0	0
電視新聞台		新聞APP	臉書朋友分享		Line Today							PTT			1	0	1	1	0	1	0	0	0	0	0	0	1	0
電視新聞台		新聞APP			Line Today		新聞網站								1	0	1	0	0	1	0	1	0	0	0	0	0	0
電視新聞台			臉書朋友分享												1	0	0	1	0	0	0	0	0	0	0	0	0	0
	報章雜誌					YouTube									0	1	0	0	0	0	1	0	0	0	0	0	0	0
電視新聞台							新聞網站								1	0	0	0	0	0	0	1	0	0	0	0	0	0
													都沒有		0	0	0	0	0	0	0	0	0	0	0	0	0	1
電視新聞台	報章雜誌			Line朋友分享											1	1	0	0	1	0	0	0	0	0	0	0	0	0
電視新聞台	報章雜誌		臉書朋友分享												1	1	0	1	0	0	0	0	0	0	0	0	0	0
電視新聞台		新聞APP	臉書朋友分享												1	0	1	1	0	0	0	0	0	0	0	0	0	0
電視新聞台							新聞網站	入口網站							1	0	0	0	0	0	0	1	1	0	0	0	0	0
電視新聞台		新聞APP										PTT			1	0	1	0	0	0	0	0	0	0	0	0	1	0
電視新聞台															1	0	0	0	0	0	0	0	0	0	0	0	0	0
電視新聞台	報章雜誌				Line Today	YouTube									1	1	0	0	0	1	1	0	0	0	0	0	0	0
電視新聞台		新聞APP	臉書朋友分享						新聞頻道臉書粉絲團	親友聊天分享	廣播				1	0	1	1	0	0	0	0	0	1	1	1	0	0
電視新聞台		新聞APP													1	0	1	0	0	0	0	0	0	0	0	0	0	0
電視新聞台			臉書朋友分享			YouTube									1	0	0	1	0	0	1	0	0	0	0	0	0	0
電視新聞台					Line Today										1	0	0	0	0	1	0	0	0	0	0	0	0	0
電視新聞台	報章雜誌	新聞APP	臉書朋友分享	Line朋友分享	Line Today	YouTube	新聞網站	入口網站	新聞頻道臉書粉絲團	親友聊天分享	廣播				1	1	1	1	1	1	1	1	1	1	1	1	0	0
電視新聞台		新聞APP				YouTube		入口網站							1	0	1	0	0	0	1	0	1	0	0	0	0	0
電視新聞台									新聞頻道臉書粉絲團						1	0	0	0	0	0	0	0	0	1	0	0	0	0
				Line朋友分享											0	0	0	0	1	0	0	0	0	0	0	0	0	0
電視新聞台	報章雜誌														1	1	0	0	0	0	0	0	0	0	0	0	0	0
電視新聞台		新聞APP			Line Today			入口網站							1	0	1	0	0	1	0	0	1	0	0	0	0	0
電視新聞台	報章雜誌					YouTube	新聞網站	入口網站							1	1	0	0	0	0	1	1	1	0	0	0	0	0
		新聞APP	臉書朋友分享	Line朋友分享			新聞網站								0	0	1	1	1	0	0	1	0	0	0	0	0	0
電視新聞台			臉書朋友分享		Line Today										1	0	0	1	0	1	0	0	0	0	0	0	0	0
電視新聞台					Line Today		新聞網站				廣播				1	0	0	0	0	1	0	1	0	0	0	1	0	0
電視新聞台				Line朋友分享	Line Today				新聞頻道臉書粉絲團	親友聊天分享					1	0	0	0	1	1	0	0	0	1	1	0	0	0
電視新聞台	報章雜誌	新聞APP					新聞網站								1	1	1	0	0	0	0	1	0	0	0	0	0	0
電視新聞台	報章雜誌	新聞APP				YouTube									1	1	1	0	0	0	1	0	0	0	0	0	0	0
電視新聞台	報章雜誌				Line Today										1	1	0	0	0	1	0	0	0	0	0	0	0	0
電視新聞台															1	0	0	0	0	0	0	0	0	0	0	0	0	0
電視新聞台	報章雜誌	新聞APP				YouTube									1	1	1	0	0	0	1	0	0	0	0	0	0	0
電視新聞台															1	0	0	0	0	0	0	0	0	0	0	0	0	0
電視新聞台		新聞APP					新聞網站								1	0	1	0	0	0	0	1	0	0	0	0	0	0
電視新聞台					Line Today	YouTube	新聞網站								1	0	0	0	0	1	1	1	0	0	0	0	0	0
電視新聞台															1	0	0	0	0	0	0	0	0	0	0	0	0	0
電視新聞台	報章雜誌														1	1	0	0	0	0	0	0	0	0	0	0	0	0
			臉書朋友分享				新聞網站								0	0	0	1	0	0	0	1	0	0	0	0	0	0
						YouTube									0	0	0	0	0	0	1	0	0	0	0	0	0	0
電視新聞台															1	0	0	0	0	0	0	0	0	0	0	0	0	0
					Line Today	YouTube					廣播				0	0	0	0	0	1	1	0	0	0	0	1	0	0
		新聞APP	臉書朋友分享	Line朋友分享	Line Today	YouTube	新聞網站	入口網站	新聞頻道臉書粉絲團						0	0	1	1	1	1	1	1	1	1	0	0	0	0
電視新聞台			臉書朋友分享		Line Today										1	0	0	1	0	1	0	0	0	0	0	0	0	0
電視新聞台								入口網站	新聞頻道臉書粉絲團						1	0	0	0	0	0	0	0	1	1	0	0	0	0
電視新聞台	報章雜誌	新聞APP	臉書朋友分享			YouTube				親友聊天分享					1	1	1	1	0	0	1	0	0	0	1	0	0	0
電視新聞台															1	0	0	0	0	0	0	0	0	0	0	0	0	0
電視新聞台	報章雜誌	新聞APP			Line Today		新聞網站		新聞頻道臉書粉絲團						1	1	1	0	0	1	0	1	0	1	0	0	0	0
電視新聞台	報章雜誌		臉書朋友分享	Line朋友分享					新聞頻道臉書粉絲團	親友聊天分享					1	1	0	1	1	0	0	0	0	1	1	0	0	0
電視新聞台	報章雜誌	新聞APP			Line Today	YouTube	新聞網站		新聞頻道臉書粉絲團						1	1	1	0	0	1	1	1	0	1	0	0	0	0
電視新聞台			臉書朋友分享	Line朋友分享		YouTube									1	0	0	1	1	0	1	0	0	0	0	0	0	0
電視新聞台	報章雜誌					YouTube					廣播				1	1	0	0	0	0	1	0	0	0	0	1	0	0
													都沒有		0	0	0	0	0	0	0	0	0	0	0	0	0	1
電視新聞台		新聞APP													1	0	1	0	0	0	0	0	0	0	0	0	0	0
電視新聞台															1	0	0	0	0	0	0	0	0	0	0	0	0	0
電視新聞台					Line Today		新聞網站				廣播				1	0	0	0	0	1	0	1	0	0	0	1	0	0
電視新聞台			臉書朋友分享												1	0	0	1	0	0	0	0	0	0	0	0	0	0
電視新聞台		新聞APP			Line Today				新聞頻道臉書粉絲團	親友聊天分享					1	0	1	0	0	1	0	0	0	1	1	0	0	0
電視新聞台				Line朋友分享		YouTube	新聞網站			親友聊天分享					1	0	0	0	1	0	1	1	0	0	1	0	0	0
		新聞APP													0	0	1	0	0	0	0	0	0	0	0	0	0	0
		新聞APP	臉書朋友分享				新聞網站								0	0	1	1	0	0	0	1	0	0	0	0	0	0
電視新聞台															1	0	0	0	0	0	0	0	0	0	0	0	0	0
電視新聞台	報章雜誌	新聞APP	臉書朋友分享			YouTube	新聞網站		新聞頻道臉書粉絲團						1	1	1	1	0	0	1	1	0	1	0	0	0	0
電視新聞台							新聞網站								1	0	0	0	0	0	0	1	0	0	0	0	0	0
電視新聞台	報章雜誌	新聞APP	臉書朋友分享			YouTube	新聞網站		新聞頻道臉書粉絲團	親友聊天分享					1	1	1	1	0	0	1	1	0	1	1	0	0	0
電視新聞台	報章雜誌			Line朋友分享	Line Today					親友聊天分享	廣播				1	1	0	0	1	1	0	0	0	0	1	1	0	0
			臉書朋友分享	Line朋友分享						親友聊天分享					0	0	0	1	1	0	0	0	0	0	1	0	0	0
	報章雜誌		臉書朋友分享				新聞網站								0	1	0	1	0	0	0	1	0	0	0	0	0	0
電視新聞台		新聞APP	臉書朋友分享				新聞網站								1	0	1	1	0	0	0	1	0	0	0	0	0	0
電視新聞台			臉書朋友分享			YouTube	新聞網站	入口網站		親友聊天分享					1	0	0	1	0	0	1	1	1	0	1	0	0	0
電視新聞台					Line Today										1	0	0	0	0	1	0	0	0	0	0	0	0	0
電視新聞台		新聞APP													1	0	1	0	0	0	0	0	0	0	0	0	0	0
電視新聞台	報章雜誌		臉書朋友分享	Line朋友分享	Line Today		新聞網站			親友聊天分享	廣播				1	1	0	1	1	1	0	1	0	0	1	1	0	0
電視新聞台		新聞APP					新聞網站								1	0	1	0	0	0	0	1	0	0	0	0	0	0
電視新聞台		新聞APP	臉書朋友分享	Line朋友分享			新聞網站		新聞頻道臉書粉絲團	親友聊天分享					1	0	1	1	1	0	0	1	0	1	1	0	0	0
			臉書朋友分享	Line朋友分享						親友聊天分享					0	0	0	1	1	0	0	0	0	0	1	0	0	0
電視新聞台	報章雜誌					YouTube	新聞網站								1	1	0	0	0	0	1	1	0	0	0	0	0	0
電視新聞台			臉書朋友分享												1	0	0	1	0	0	0	0	0	0	0	0	0	0
	報章雜誌		臉書朋友分享			YouTube	新聞網站		新聞頻道臉書粉絲團						0	1	0	1	0	0	1	1	0	1	0	0	0	0
電視新聞台	報章雜誌					YouTube	新聞網站	入口網站	新聞頻道臉書粉絲團						1	1	0	0	0	0	1	1	1	1	0	0	0	0
					Line Today	YouTube									0	0	0	0	0	1	1	0	0	0	0	0	0	0
電視新聞台			臉書朋友分享							親友聊天分享					1	0	0	1	0	0	0	0	0	0	1	0	0	0
電視新聞台	報章雜誌					YouTube									1	1	0	0	0	0	1	0	0	0	0	0	0	0
電視新聞台	報章雜誌	新聞APP			Line Today		新聞網站	入口網站	新聞頻道臉書粉絲團						1	1	1	0	0	1	0	1	1	1	0	0	0	0
電視新聞台		新聞APP		Line朋友分享		YouTube									1	0	1	0	1	0	1	0	0	0	0	0	0	0
電視新聞台	報章雜誌				Line Today		新聞網站	入口網站		親友聊天分享	廣播				1	1	0	0	0	1	0	1	1	0	1	1	0	0
電視新聞台		新聞APP				YouTube			新聞頻道臉書粉絲團						1	0	1	0	0	0	1	0	0	1	0	0	0	0
電視新聞台	報章雜誌	新聞APP	臉書朋友分享		Line Today	YouTube					廣播				1	1	1	1	0	1	1	0	0	0	0	1	0	0
電視新聞台		新聞APP				YouTube					廣播				1	0	1	0	0	0	1	0	0	0	0	1	0	0
電視新聞台			臉書朋友分享	Line朋友分享					新聞頻道臉書粉絲團						1	0	0	1	1	0	0	0	0	1	0	0	0	0
電視新聞台	報章雜誌		臉書朋友分享			YouTube									1	1	0	1	0	0	1	0	0	0	0	0	0	0
電視新聞台						YouTube			新聞頻道臉書粉絲團	親友聊天分享	廣播				1	0	0	0	0	0	1	0	0	1	1	1	0	0
電視新聞台			臉書朋友分享				新聞網站								1	0	0	1	0	0	0	1	0	0	0	0	0	0
電視新聞台	報章雜誌				Line Today	YouTube	新聞網站		新聞頻道臉書粉絲團						1	1	0	0	0	1	1	1	0	1	0	0	0	0
				Line朋友分享			新聞網站								0	0	0	0	1	0	0	1	0	0	0	0	0	0
				Line朋友分享		YouTube									0	0	0	0	1	0	1	0	0	0	0	0	0	0
電視新聞台							新聞網站								1	0	0	0	0	0	0	1	0	0	0	0	0	0
電視新聞台		新聞APP							新聞頻道臉書粉絲團						1	0	1	0	0	0	0	0	0	1	0	0	0	0
電視新聞台		新聞APP					新聞網站		新聞頻道臉書粉絲團						1	0	1	0	0	0	0	1	0	1	0	0	0	0
電視新聞台	報章雜誌					YouTube	新聞網站								1	1	0	0	0	0	1	1	0	0	0	0	0	0
電視新聞台	報章雜誌	新聞APP	臉書朋友分享		Line Today		新聞網站	入口網站			廣播				1	1	1	1	0	1	0	1	1	0	0	1	0	0
電視新聞台		新聞APP	臉書朋友分享	Line朋友分享	Line Today	YouTube	新聞網站		新聞頻道臉書粉絲團	親友聊天分享	廣播				1	0	1	1	1	1	1	1	0	1	1	1	0	0
電視新聞台	報章雜誌	新聞APP	臉書朋友分享				新聞網站			親友聊天分享	廣播				1	1	1	1	0	0	0	1	0	0	1	1	0	0
電視新聞台	報章雜誌			Line朋友分享		YouTube	新聞網站		新聞頻道臉書粉絲團						1	1	0	0	1	0	1	1	0	1	0	0	0	0
		新聞APP				YouTube			新聞頻道臉書粉絲團						0	0	1	0	0	0	1	0	0	1	0	0	0	0
電視新聞台			臉書朋友分享												1	0	0	1	0	0	0	0	0	0	0	0	0	0
電視新聞台		新聞APP		Line朋友分享											1	0	1	0	1	0	0	0	0	0	0	0	0	0
						YouTube									0	0	0	0	0	0	1	0	0	0	0	0	0	0
	報章雜誌						新聞網站								0	1	0	0	0	0	0	1	0	0	0	0	0	0
	報章雜誌		臉書朋友分享				新聞網站		新聞頻道臉書粉絲團	親友聊天分享	廣播				0	1	0	1	0	0	0	1	0	1	1	1	0	0
電視新聞台															1	0	0	0	0	0	0	0	0	0	0	0	0	0
電視新聞台			臉書朋友分享			YouTube	新聞網站								1	0	0	1	0	0	1	1	0	0	0	0	0	0
電視新聞台	報章雜誌	新聞APP			Line Today	YouTube	新聞網站			親友聊天分享					1	1	1	0	0	1	1	1	0	0	1	0	0	0
電視新聞台	報章雜誌	新聞APP		Line朋友分享	Line Today		新聞網站								1	1	1	0	1	1	0	1	0	0	0	0	0	0
電視新聞台															1	0	0	0	0	0	0	0	0	0	0	0	0	0
電視新聞台		新聞APP													1	0	1	0	0	0	0	0	0	0	0	0	0	0
電視新聞台						YouTube	新聞網站		新聞頻道臉書粉絲團	親友聊天分享					1	0	0	0	0	0	1	1	0	1	1	0	0	0
電視新聞台						YouTube				親友聊天分享					1	0	0	0	0	0	1	0	0	0	1	0	0	0
			臉書朋友分享			YouTube	新聞網站								0	0	0	1	0	0	1	1	0	0	0	0	0	0
電視新聞台			臉書朋友分享				新聞網站								1	0	0	1	0	0	0	1	0	0	0	0	0	0
電視新聞台	報章雜誌				Line Today	YouTube									1	1	0	0	0	1	1	0	0	0	0	0	0	0
電視新聞台	報章雜誌	新聞APP	臉書朋友分享		Line Today		新聞網站								1	1	1	1	0	1	0	1	0	0	0	0	0	0
電視新聞台	報章雜誌	新聞APP	臉書朋友分享	Line朋友分享			新聞網站								1	1	1	1	1	0	0	1	0	0	0	0	0	0
電視新聞台															1	0	0	0	0	0	0	0	0	0	0	0	0	0
電視新聞台		新聞APP	臉書朋友分享	Line朋友分享	Line Today					親友聊天分享					1	0	1	1	1	1	0	0	0	0	1	0	0	0
					Line Today	YouTube		入口網站							0	0	0	0	0	1	1	0	1	0	0	0	0	0
電視新聞台	報章雜誌	新聞APP					新聞網站			親友聊天分享	廣播				1	1	1	0	0	0	0	1	0	0	1	1	0	0
電視新聞台			臉書朋友分享												1	0	0	1	0	0	0	0	0	0	0	0	0	0
電視新聞台	報章雜誌	新聞APP		Line朋友分享											1	1	1	0	1	0	0	0	0	0	0	0	0	0
電視新聞台	報章雜誌	新聞APP	臉書朋友分享												1	1	1	1	0	0	0	0	0	0	0	0	0	0
電視新聞台		新聞APP													1	0	1	0	0	0	0	0	0	0	0	0	0	0
電視新聞台				Line朋友分享	Line Today	YouTube				親友聊天分享					1	0	0	0	1	1	1	0	0	0	1	0	0	0
電視新聞台		新聞APP			Line Today										1	0	1	0	0	1	0	0	0	0	0	0	0	0
電視新聞台	報章雜誌						新聞網站								1	1	0	0	0	0	0	1	0	0	0	0	0	0
電視新聞台						YouTube	新聞網站		新聞頻道臉書粉絲團						1	0	0	0	0	0	1	1	0	1	0	0	0	0
電視新聞台		新聞APP		Line朋友分享		YouTube	新聞網站	入口網站							1	0	1	0	1	0	1	1	1	0	0	0	0	0
				Line朋友分享											0	0	0	0	1	0	0	0	0	0	0	0	0	0
		新聞APP			Line Today	YouTube		入口網站		親友聊天分享					0	0	1	0	0	1	1	0	1	0	1	0	0	0
電視新聞台			臉書朋友分享		Line Today	YouTube									1	0	0	1	0	1	1	0	0	0	0	0	0	0
電視新聞台			臉書朋友分享	Line朋友分享						親友聊天分享					1	0	0	1	1	0	0	0	0	0	1	0	0	0
電視新聞台	報章雜誌							入口網站							1	1	0	0	0	0	0	0	1	0	0	0	0	0
電視新聞台			臉書朋友分享			YouTube			新聞頻道臉書粉絲團	親友聊天分享					1	0	0	1	0	0	1	0	0	1	1	0	0	0
電視新聞台			臉書朋友分享		Line Today										1	0	0	1	0	1	0	0	0	0	0	0	0	0
電視新聞台	報章雜誌		臉書朋友分享												1	1	0	1	0	0	0	0	0	0	0	0	0	0
電視新聞台			臉書朋友分享	Line朋友分享											1	0	0	1	1	0	0	0	0	0	0	0	0	0
電視新聞台	報章雜誌	新聞APP	臉書朋友分享	Line朋友分享	Line Today	YouTube	新聞網站	入口網站	新聞頻道臉書粉絲團	親友聊天分享	廣播				1	1	1	1	1	1	1	1	1	1	1	1	0	0
電視新聞台		新聞APP													1	0	1	0	0	0	0	0	0	0	0	0	0	0
電視新聞台															1	0	0	0	0	0	0	0	0	0	0	0	0	0
電視新聞台						YouTube	新聞網站								1	0	0	0	0	0	1	1	0	0	0	0	0	0
電視新聞台			臉書朋友分享		Line Today	YouTube	新聞網站								1	0	0	1	0	1	1	1	0	0	0	0	0	0
電視新聞台															1	0	0	0	0	0	0	0	0	0	0	0	0	0
電視新聞台						YouTube	新聞網站	入口網站	新聞頻道臉書粉絲團						1	0	0	0	0	0	1	1	1	1	0	0	0	0
電視新聞台															1	0	0	0	0	0	0	0	0	0	0	0	0	0
電視新聞台		新聞APP		Line朋友分享											1	0	1	0	1	0	0	0	0	0	0	0	0	0
電視新聞台							新聞網站								1	0	0	0	0	0	0	1	0	0	0	0	0	0
電視新聞台							新聞網站								1	0	0	0	0	0	0	1	0	0	0	0	0	0
電視新聞台										親友聊天分享					1	0	0	0	0	0	0	0	0	0	1	0	0	0
電視新聞台		新聞APP	臉書朋友分享		Line Today					親友聊天分享					1	0	1	1	0	1	0	0	0	0	1	0	0	0
電視新聞台		新聞APP		Line朋友分享	Line Today	YouTube				親友聊天分享					1	0	1	0	1	1	1	0	0	0	1	0	0	0
					Line Today	YouTube									0	0	0	0	0	1	1	0	0	0	0	0	0	0
電視新聞台															1	0	0	0	0	0	0	0	0	0	0	0	0	0
電視新聞台		新聞APP					新聞網站								1	0	1	0	0	0	0	1	0	0	0	0	0	0
電視新聞台			臉書朋友分享							親友聊天分享					1	0	0	1	0	0	0	0	0	0	1	0	0	0
電視新聞台							新聞網站								1	0	0	0	0	0	0	1	0	0	0	0	0	0
電視新聞台		新聞APP													1	0	1	0	0	0	0	0	0	0	0	0	0	0
電視新聞台		新聞APP		Line朋友分享											1	0	1	0	1	0	0	0	0	0	0	0	0	0
電視新聞台										親友聊天分享					1	0	0	0	0	0	0	0	0	0	1	0	0	0
電視新聞台			臉書朋友分享	Line朋友分享			新聞網站			親友聊天分享					1	0	0	1	1	0	0	1	0	0	1	0	0	0
	報章雜誌				Line Today	YouTube	新聞網站			親友聊天分享					0	1	0	0	0	1	1	1	0	0	1	0	0	0
			臉書朋友分享	Line朋友分享	Line Today	YouTube			新聞頻道臉書粉絲團	親友聊天分享					0	0	0	1	1	1	1	0	0	1	1	0	0	0
電視新聞台		新聞APP													1	0	1	0	0	0	0	0	0	0	0	0	0	0
電視新聞台	報章雜誌	新聞APP	臉書朋友分享	Line朋友分享	Line Today		新聞網站	入口網站	新聞頻道臉書粉絲團	親友聊天分享	廣播	PTT			1	1	1	1	1	1	0	1	1	1	1	1	1	0
電視新聞台	報章雜誌			Line朋友分享			新聞網站			親友聊天分享					1	1	0	0	1	0	0	1	0	0	1	0	0	0
電視新聞台															1	0	0	0	0	0	0	0	0	0	0	0	0	0
電視新聞台	報章雜誌			Line朋友分享	Line Today	YouTube		入口網站	新聞頻道臉書粉絲團		廣播				1	1	0	0	1	1	1	0	1	1	0	1	0	0
電視新聞台						YouTube									1	0	0	0	0	0	1	0	0	0	0	0	0	0
電視新聞台						YouTube	新聞網站		新聞頻道臉書粉絲團						1	0	0	0	0	0	1	1	0	1	0	0	0	0
電視新聞台					Line Today	YouTube					廣播				1	0	0	0	0	1	1	0	0	0	0	1	0	0
			臉書朋友分享	Line朋友分享		YouTube			新聞頻道臉書粉絲團						0	0	0	1	1	0	1	0	0	1	0	0	0	0
電視新聞台	報章雜誌	新聞APP	臉書朋友分享		Line Today		新聞網站				廣播				1	1	1	1	0	1	0	1	0	0	0	1	0	0
						YouTube									0	0	0	0	0	0	1	0	0	0	0	0	0	0
電視新聞台			臉書朋友分享				新聞網站			親友聊天分享	廣播				1	0	0	1	0	0	0	1	0	0	1	1	0	0
電視新聞台															1	0	0	0	0	0	0	0	0	0	0	0	0	0
電視新聞台		新聞APP													1	0	1	0	0	0	0	0	0	0	0	0	0	0
電視新聞台	報章雜誌														1	1	0	0	0	0	0	0	0	0	0	0	0	0
電視新聞台	報章雜誌	新聞APP													1	1	1	0	0	0	0	0	0	0	0	0	0	0
電視新聞台	報章雜誌			Line朋友分享		YouTube	新聞網站		新聞頻道臉書粉絲團						1	1	0	0	1	0	1	1	0	1	0	0	0	0
電視新聞台	報章雜誌	新聞APP	臉書朋友分享	Line朋友分享	Line Today	YouTube	新聞網站	入口網站	新聞頻道臉書粉絲團	親友聊天分享					1	1	1	1	1	1	1	1	1	1	1	0	0	0
					Line Today		新聞網站								0	0	0	0	0	1	0	1	0	0	0	0	0	0
電視新聞台	報章雜誌						新聞網站								1	1	0	0	0	0	0	1	0	0	0	0	0	0
電視新聞台	報章雜誌	新聞APP			Line Today	YouTube									1	1	1	0	0	1	1	0	0	0	0	0	0	0
電視新聞台															1	0	0	0	0	0	0	0	0	0	0	0	0	0
					Line Today										0	0	0	0	0	1	0	0	0	0	0	0	0	0
電視新聞台	報章雜誌						新聞網站								1	1	0	0	0	0	0	1	0	0	0	0	0	0
			臉書朋友分享							親友聊天分享					0	0	0	1	0	0	0	0	0	0	1	0	0	0
電視新聞台	報章雜誌						新聞網站				廣播				1	1	0	0	0	0	0	1	0	0	0	1	0	0
電視新聞台							新聞網站		新聞頻道臉書粉絲團						1	0	0	0	0	0	0	1	0	1	0	0	0	0
電視新聞台							新聞網站								1	0	0	0	0	0	0	1	0	0	0	0	0	0
電視新聞台		新聞APP				YouTube									1	0	1	0	0	0	1	0	0	0	0	0	0	0
電視新聞台		新聞APP	臉書朋友分享				新聞網站								1	0	1	1	0	0	0	1	0	0	0	0	0	0
電視新聞台	報章雜誌	新聞APP					新聞網站				廣播				1	1	1	0	0	0	0	1	0	0	0	1	0	0
電視新聞台			臉書朋友分享	Line朋友分享											1	0	0	1	1	0	0	0	0	0	0	0	0	0
													都沒有		0	0	0	0	0	0	0	0	0	0	0	0	0	1
電視新聞台															1	0	0	0	0	0	0	0	0	0	0	0	0	0
電視新聞台					Line Today										1	0	0	0	0	1	0	0	0	0	0	0	0	0
電視新聞台		新聞APP					新聞網站								1	0	1	0	0	0	0	1	0	0	0	0	0	0
電視新聞台		新聞APP	臉書朋友分享		Line Today					親友聊天分享					1	0	1	1	0	1	0	0	0	0	1	0	0	0
電視新聞台							新聞網站								1	0	0	0	0	0	0	1	0	0	0	0	0	0
						YouTube		入口網站							0	0	0	0	0	0	1	0	1	0	0	0	0	0
電視新聞台		新聞APP													1	0	1	0	0	0	0	0	0	0	0	0	0	0
電視新聞台															1	0	0	0	0	0	0	0	0	0	0	0	0	0
						YouTube									0	0	0	0	0	0	1	0	0	0	0	0	0	0
電視新聞台		新聞APP					新聞網站			親友聊天分享	廣播				1	0	1	0	0	0	0	1	0	0	1	1	0	0
電視新聞台						YouTube	新聞網站								1	0	0	0	0	0	1	1	0	0	0	0	0	0
電視新聞台	報章雜誌						新聞網站								1	1	0	0	0	0	0	1	0	0	0	0	0	0
電視新聞台															1	0	0	0	0	0	0	0	0	0	0	0	0	0
			臉書朋友分享				新聞網站		新聞頻道臉書粉絲團						0	0	0	1	0	0	0	1	0	1	0	0	0	0
電視新聞台			臉書朋友分享	Line朋友分享											1	0	0	1	1	0	0	0	0	0	0	0	0	0
			臉書朋友分享	Line朋友分享		YouTube			新聞頻道臉書粉絲團	親友聊天分享					0	0	0	1	1	0	1	0	0	1	1	0	0	0
電視新聞台	報章雜誌	新聞APP	臉書朋友分享				新聞網站								1	1	1	1	0	0	0	1	0	0	0	0	0	0
			臉書朋友分享	Line朋友分享		YouTube		入口網站		親友聊天分享					0	0	0	1	1	0	1	0	1	0	1	0	0	0
電視新聞台										親友聊天分享					1	0	0	0	0	0	0	0	0	0	1	0	0	0
電視新聞台			臉書朋友分享	Line朋友分享											1	0	0	1	1	0	0	0	0	0	0	0	0	0
	報章雜誌	新聞APP		Line朋友分享	Line Today										0	1	1	0	1	1	0	0	0	0	0	0	0	0
								入口網站		親友聊天分享					0	0	0	0	0	0	0	0	1	0	1	0	0	0
電視新聞台										親友聊天分享					1	0	0	0	0	0	0	0	0	0	1	0	0	0
電視新聞台	報章雜誌		臉書朋友分享												1	1	0	1	0	0	0	0	0	0	0	0	0	0
電視新聞台	報章雜誌		臉書朋友分享		Line Today		新聞網站			親友聊天分享					1	1	0	1	0	1	0	1	0	0	1	0	0	0
電視新聞台	報章雜誌						新聞網站								1	1	0	0	0	0	0	1	0	0	0	0	0	0
電視新聞台	報章雜誌				Line Today										1	1	0	0	0	1	0	0	0	0	0	0	0	0
電視新聞台															1	0	0	0	0	0	0	0	0	0	0	0	0	0
電視新聞台			臉書朋友分享		Line Today		新聞網站				廣播				1	0	0	1	0	1	0	1	0	0	0	1	0	0
電視新聞台	報章雜誌	新聞APP				YouTube									1	1	1	0	0	0	1	0	0	0	0	0	0	0
電視新聞台							新聞網站								1	0	0	0	0	0	0	1	0	0	0	0	0	0
電視新聞台							新聞網站								1	0	0	0	0	0	0	1	0	0	0	0	0	0
電視新聞台	報章雜誌	新聞APP	臉書朋友分享	Line朋友分享	Line Today	YouTube	新聞網站	入口網站	新聞頻道臉書粉絲團	親友聊天分享	廣播				1	1	1	1	1	1	1	1	1	1	1	1	0	0
電視新聞台	報章雜誌	新聞APP					新聞網站			親友聊天分享					1	1	1	0	0	0	0	1	0	0	1	0	0	0
電視新聞台						YouTube									1	0	0	0	0	0	1	0	0	0	0	0	0	0
電視新聞台		新聞APP			Line Today	YouTube									1	0	1	0	0	1	1	0	0	0	0	0	0	0
電視新聞台	報章雜誌		臉書朋友分享	Line朋友分享			新聞網站			親友聊天分享					1	1	0	1	1	0	0	1	0	0	1	0	0	0
電視新聞台	報章雜誌	新聞APP	臉書朋友分享	Line朋友分享	Line Today	YouTube	新聞網站	入口網站	新聞頻道臉書粉絲團	親友聊天分享					1	1	1	1	1	1	1	1	1	1	1	0	0	0
	報章雜誌														0	1	0	0	0	0	0	0	0	0	0	0	0	0
電視新聞台	報章雜誌	新聞APP	臉書朋友分享	Line朋友分享	Line Today	YouTube				親友聊天分享					1	1	1	1	1	1	1	0	0	0	1	0	0	0
電視新聞台	報章雜誌	新聞APP	臉書朋友分享				新聞網站		新聞頻道臉書粉絲團		廣播				1	1	1	1	0	0	0	1	0	1	0	1	0	0
電視新聞台	報章雜誌	新聞APP	臉書朋友分享		Line Today	YouTube	新聞網站		新聞頻道臉書粉絲團	親友聊天分享					1	1	1	1	0	1	1	1	0	1	1	0	0	0
電視新聞台	報章雜誌		臉書朋友分享												1	1	0	1	0	0	0	0	0	0	0	0	0	0
電視新聞台	報章雜誌					YouTube									1	1	0	0	0	0	1	0	0	0	0	0	0	0
電視新聞台	報章雜誌	新聞APP		Line朋友分享											1	1	1	0	1	0	0	0	0	0	0	0	0	0
電視新聞台		新聞APP					新聞網站								1	0	1	0	0	0	0	1	0	0	0	0	0	0
電視新聞台		新聞APP		Line朋友分享			新聞網站			親友聊天分享	廣播				1	0	1	0	1	0	0	1	0	0	1	1	0	0
電視新聞台	報章雜誌					YouTube			新聞頻道臉書粉絲團	親友聊天分享					1	1	0	0	0	0	1	0	0	1	1	0	0	0
電視新聞台	報章雜誌	新聞APP	臉書朋友分享		Line Today	YouTube				親友聊天分享					1	1	1	1	0	1	1	0	0	0	1	0	0	0
電視新聞台		新聞APP	臉書朋友分享												1	0	1	1	0	0	0	0	0	0	0	0	0	0
電視新聞台		新聞APP			Line Today		新聞網站								1	0	1	0	0	1	0	1	0	0	0	0	0	0
		新聞APP	臉書朋友分享												0	0	1	1	0	0	0	0	0	0	0	0	0	0
			臉書朋友分享			YouTube	新聞網站	入口網站	新聞頻道臉書粉絲團						0	0	0	1	0	0	1	1	1	1	0	0	0	0
電視新聞台		新聞APP					新聞網站								1	0	1	0	0	0	0	1	0	0	0	0	0	0
電視新聞台															1	0	0	0	0	0	0	0	0	0	0	0	0	0
電視新聞台			臉書朋友分享								廣播				1	0	0	1	0	0	0	0	0	0	0	1	0	0
電視新聞台			臉書朋友分享				新聞網站								1	0	0	1	0	0	0	1	0	0	0	0	0	0
電視新聞台	報章雜誌		臉書朋友分享			YouTube	新聞網站	入口網站							1	1	0	1	0	0	1	1	1	0	0	0	0	0
電視新聞台	報章雜誌				Line Today	YouTube	新聞網站								1	1	0	0	0	1	1	1	0	0	0	0	0	0
電視新聞台	報章雜誌						新聞網站			親友聊天分享					1	1	0	0	0	0	0	1	0	0	1	0	0	0
電視新聞台						YouTube	新聞網站								1	0	0	0	0	0	1	1	0	0	0	0	0	0
電視新聞台	報章雜誌	新聞APP	臉書朋友分享	Line朋友分享	Line Today	YouTube	新聞網站	入口網站	新聞頻道臉書粉絲團	親友聊天分享	廣播				1	1	1	1	1	1	1	1	1	1	1	1	0	0
電視新聞台				Line朋友分享	Line Today	YouTube		入口網站		親友聊天分享					1	0	0	0	1	1	1	0	1	0	1	0	0	0
電視新聞台	報章雜誌	新聞APP													1	1	1	0	0	0	0	0	0	0	0	0	0	0
電視新聞台					Line Today	YouTube				親友聊天分享					1	0	0	0	0	1	1	0	0	0	1	0	0	0
電視新聞台	報章雜誌	新聞APP	臉書朋友分享		Line Today		新聞網站		新聞頻道臉書粉絲團	親友聊天分享					1	1	1	1	0	1	0	1	0	1	1	0	0	0
電視新聞台					Line Today	YouTube	新聞網站			親友聊天分享					1	0	0	0	0	1	1	1	0	0	1	0	0	0
電視新聞台							新聞網站	入口網站							1	0	0	0	0	0	0	1	1	0	0	0	0	0
電視新聞台															1	0	0	0	0	0	0	0	0	0	0	0	0	0
電視新聞台		新聞APP													1	0	1	0	0	0	0	0	0	0	0	0	0	0
電視新聞台	報章雜誌			Line朋友分享			新聞網站								1	1	0	0	1	0	0	1	0	0	0	0	0	0
電視新聞台	報章雜誌		臉書朋友分享		Line Today					親友聊天分享					1	1	0	1	0	1	0	0	0	0	1	0	0	0
電視新聞台						YouTube					廣播				1	0	0	0	0	0	1	0	0	0	0	1	0	0
電視新聞台					Line Today				新聞頻道臉書粉絲團						1	0	0	0	0	1	0	0	0	1	0	0	0	0
電視新聞台															1	0	0	0	0	0	0	0	0	0	0	0	0	0
電視新聞台				Line朋友分享		YouTube	新聞網站			親友聊天分享					1	0	0	0	1	0	1	1	0	0	1	0	0	0
電視新聞台		新聞APP				YouTube	新聞網站		新聞頻道臉書粉絲團	親友聊天分享					1	0	1	0	0	0	1	1	0	1	1	0	0	0
電視新聞台	報章雜誌		臉書朋友分享	Line朋友分享											1	1	0	1	1	0	0	0	0	0	0	0	0	0
電視新聞台			臉書朋友分享							親友聊天分享					1	0	0	1	0	0	0	0	0	0	1	0	0	0
電視新聞台		新聞APP				YouTube	新聞網站			親友聊天分享					1	0	1	0	0	0	1	1	0	0	1	0	0	0
電視新聞台	報章雜誌	新聞APP					新聞網站				廣播				1	1	1	0	0	0	0	1	0	0	0	1	0	0
電視新聞台		新聞APP					新聞網站			親友聊天分享					1	0	1	0	0	0	0	1	0	0	1	0	0	0
電視新聞台							新聞網站		新聞頻道臉書粉絲團		廣播				1	0	0	0	0	0	0	1	0	1	0	1	0	0
								入口網站							0	0	0	0	0	0	0	0	1	0	0	0	0	0
電視新聞台	報章雜誌				Line Today			入口網站							1	1	0	0	0	1	0	0	1	0	0	0	0	0
電視新聞台	報章雜誌	新聞APP	臉書朋友分享	Line朋友分享						親友聊天分享					1	1	1	1	1	0	0	0	0	0	1	0	0	0
電視新聞台		新聞APP	臉書朋友分享				新聞網站			親友聊天分享					1	0	1	1	0	0	0	1	0	0	1	0	0	0
						YouTube	新聞網站								0	0	0	0	0	0	1	1	0	0	0	0	0	0
電視新聞台							新聞網站								1	0	0	0	0	0	0	1	0	0	0	0	0	0
電視新聞台		新聞APP													1	0	1	0	0	0	0	0	0	0	0	0	0	0
電視新聞台										親友聊天分享					1	0	0	0	0	0	0	0	0	0	1	0	0	0
					Line Today										0	0	0	0	0	1	0	0	0	0	0	0	0	0
電視新聞台			臉書朋友分享							親友聊天分享	廣播				1	0	0	1	0	0	0	0	0	0	1	1	0	0
電視新聞台							新聞網站								1	0	0	0	0	0	0	1	0	0	0	0	0	0
電視新聞台			臉書朋友分享	Line朋友分享				入口網站	新聞頻道臉書粉絲團	親友聊天分享					1	0	0	1	1	0	0	0	1	1	1	0	0	0
電視新聞台	報章雜誌			Line朋友分享	Line Today	YouTube	新聞網站								1	1	0	0	1	1	1	1	0	0	0	0	0	0
電視新聞台						YouTube			新聞頻道臉書粉絲團						1	0	0	0	0	0	1	0	0	1	0	0	0	0
電視新聞台							新聞網站	入口網站			廣播				1	0	0	0	0	0	0	1	1	0	0	1	0	0
電視新聞台	報章雜誌						新聞網站			親友聊天分享					1	1	0	0	0	0	0	1	0	0	1	0	0	0
電視新聞台	報章雜誌	新聞APP		Line朋友分享			新聞網站		新聞頻道臉書粉絲團	親友聊天分享					1	1	1	0	1	0	0	1	0	1	1	0	0	0
電視新聞台	報章雜誌		臉書朋友分享				新聞網站		新聞頻道臉書粉絲團	親友聊天分享					1	1	0	1	0	0	0	1	0	1	1	0	0	0
電視新聞台			臉書朋友分享	Line朋友分享	Line Today	YouTube		入口網站							1	0	0	1	1	1	1	0	1	0	0	0	0	0
電視新聞台							新聞網站								1	0	0	0	0	0	0	1	0	0	0	0	0	0
電視新聞台															1	0	0	0	0	0	0	0	0	0	0	0	0	0
電視新聞台															1	0	0	0	0	0	0	0	0	0	0	0	0	0
			臉書朋友分享	Line朋友分享											0	0	0	1	1	0	0	0	0	0	0	0	0	0
電視新聞台			臉書朋友分享												1	0	0	1	0	0	0	0	0	0	0	0	0	0
電視新聞台						YouTube						PTT			1	0	0	0	0	0	1	0	0	0	0	0	1	0
電視新聞台	報章雜誌	新聞APP													1	1	1	0	0	0	0	0	0	0	0	0	0	0
		新聞APP	臉書朋友分享	Line朋友分享			新聞網站				廣播				0	0	1	1	1	0	0	1	0	0	0	1	0	0
電視新聞台	報章雜誌	新聞APP													1	1	1	0	0	0	0	0	0	0	0	0	0	0
電視新聞台	報章雜誌	新聞APP	臉書朋友分享		Line Today	YouTube	新聞網站	入口網站							1	1	1	1	0	1	1	1	1	0	0	0	0	0
電視新聞台	報章雜誌	新聞APP	臉書朋友分享	Line朋友分享	Line Today		新聞網站		新聞頻道臉書粉絲團	親友聊天分享					1	1	1	1	1	1	0	1	0	1	1	0	0	0
電視新聞台	報章雜誌	新聞APP			Line Today	YouTube									1	1	1	0	0	1	1	0	0	0	0	0	0	0
						YouTube				親友聊天分享					0	0	0	0	0	0	1	0	0	0	1	0	0	0
			臉書朋友分享		Line Today				新聞頻道臉書粉絲團	親友聊天分享					0	0	0	1	0	1	0	0	0	1	1	0	0	0
電視新聞台	報章雜誌	新聞APP		Line朋友分享	Line Today		新聞網站								1	1	1	0	1	1	0	1	0	0	0	0	0	0
電視新聞台	報章雜誌	新聞APP				YouTube									1	1	1	0	0	0	1	0	0	0	0	0	0	0
			臉書朋友分享	Line朋友分享			新聞網站		新聞頻道臉書粉絲團						0	0	0	1	1	0	0	1	0	1	0	0	0	0
電視新聞台															1	0	0	0	0	0	0	0	0	0	0	0	0	0
電視新聞台															1	0	0	0	0	0	0	0	0	0	0	0	0	0
電視新聞台										親友聊天分享					1	0	0	0	0	0	0	0	0	0	1	0	0	0
電視新聞台	報章雜誌									親友聊天分享					1	1	0	0	0	0	0	0	0	0	1	0	0	0
										親友聊天分享					0	0	0	0	0	0	0	0	0	0	1	0	0	0
電視新聞台	報章雜誌														1	1	0	0	0	0	0	0	0	0	0	0	0	0
電視新聞台		新聞APP													1	0	1	0	0	0	0	0	0	0	0	0	0	0
電視新聞台															1	0	0	0	0	0	0	0	0	0	0	0	0	0
					Line Today	YouTube									0	0	0	0	0	1	1	0	0	0	0	0	0	0
電視新聞台				Line朋友分享		YouTube	新聞網站			親友聊天分享					1	0	0	0	1	0	1	1	0	0	1	0	0	0
電視新聞台		新聞APP	臉書朋友分享												1	0	1	1	0	0	0	0	0	0	0	0	0	0
										親友聊天分享					0	0	0	0	0	0	0	0	0	0	1	0	0	0
電視新聞台	報章雜誌	新聞APP					新聞網站				廣播				1	1	1	0	0	0	0	1	0	0	0	1	0	0
		新聞APP													0	0	1	0	0	0	0	0	0	0	0	0	0	0
電視新聞台							新聞網站								1	0	0	0	0	0	0	1	0	0	0	0	0	0
		新聞APP		Line朋友分享											0	0	1	0	1	0	0	0	0	0	0	0	0	0
			臉書朋友分享			YouTube									0	0	0	1	0	0	1	0	0	0	0	0	0	0
電視新聞台	報章雜誌	新聞APP	臉書朋友分享	Line朋友分享	Line Today	YouTube	新聞網站	入口網站	新聞頻道臉書粉絲團	親友聊天分享	廣播				1	1	1	1	1	1	1	1	1	1	1	1	0	0
													都沒有		0	0	0	0	0	0	0	0	0	0	0	0	0	1
					Line Today	YouTube									0	0	0	0	0	1	1	0	0	0	0	0	0	0
電視新聞台	報章雜誌		臉書朋友分享	Line朋友分享	Line Today	YouTube	新聞網站	入口網站	新聞頻道臉書粉絲團	親友聊天分享		Podcast			1	1	0	1	1	1	1	1	1	1	1	0	1	0
電視新聞台				Line朋友分享			新聞網站								1	0	0	0	1	0	0	1	0	0	0	0	0	0
電視新聞台	報章雜誌														1	1	0	0	0	0	0	0	0	0	0	0	0	0
	報章雜誌				Line Today		新聞網站	入口網站							0	1	0	0	0	1	0	1	1	0	0	0	0	0
電視新聞台	報章雜誌	新聞APP		Line朋友分享											1	1	1	0	1	0	0	0	0	0	0	0	0	0
			臉書朋友分享		Line Today		新聞網站					PTT			0	0	0	1	0	1	0	1	0	0	0	0	1	0
電視新聞台		新聞APP	臉書朋友分享	Line朋友分享		YouTube	新聞網站			親友聊天分享	廣播				1	0	1	1	1	0	1	1	0	0	1	1	0	0
電視新聞台		新聞APP													1	0	1	0	0	0	0	0	0	0	0	0	0	0
電視新聞台	報章雜誌		臉書朋友分享	Line朋友分享	Line Today	YouTube									1	1	0	1	1	1	1	0	0	0	0	0	0	0
電視新聞台								入口網站							1	0	0	0	0	0	0	0	1	0	0	0	0	0
電視新聞台	報章雜誌	新聞APP	臉書朋友分享	Line朋友分享	Line Today										1	1	1	1	1	1	0	0	0	0	0	0	0	0
電視新聞台	報章雜誌	新聞APP	臉書朋友分享	Line朋友分享	Line Today	YouTube	新聞網站		新聞頻道臉書粉絲團	親友聊天分享					1	1	1	1	1	1	1	1	0	1	1	0	0	0
電視新聞台															1	0	0	0	0	0	0	0	0	0	0	0	0	0
電視新聞台			臉書朋友分享			YouTube									1	0	0	1	0	0	1	0	0	0	0	0	0	0
電視新聞台	報章雜誌										廣播				1	1	0	0	0	0	0	0	0	0	0	1	0	0
			臉書朋友分享	Line朋友分享	Line Today		新聞網站	入口網站	新聞頻道臉書粉絲團						0	0	0	1	1	1	0	1	1	1	0	0	0	0
電視新聞台	報章雜誌	新聞APP	臉書朋友分享	Line朋友分享	Line Today	YouTube	新聞網站	入口網站	新聞頻道臉書粉絲團	親友聊天分享	廣播				1	1	1	1	1	1	1	1	1	1	1	1	0	0
電視新聞台	報章雜誌	新聞APP	臉書朋友分享	Line朋友分享		YouTube	新聞網站			親友聊天分享					1	1	1	1	1	0	1	1	0	0	1	0	0	0
電視新聞台			臉書朋友分享			YouTube		入口網站	新聞頻道臉書粉絲團						1	0	0	1	0	0	1	0	1	1	0	0	0	0
電視新聞台	報章雜誌	新聞APP	臉書朋友分享		Line Today		新聞網站			親友聊天分享	廣播				1	1	1	1	0	1	0	1	0	0	1	1	0	0
電視新聞台						YouTube	新聞網站		新聞頻道臉書粉絲團	親友聊天分享					1	0	0	0	0	0	1	1	0	1	1	0	0	0
電視新聞台		新聞APP			Line Today	YouTube	新聞網站		新聞頻道臉書粉絲團	親友聊天分享					1	0	1	0	0	1	1	1	0	1	1	0	0	0
電視新聞台	報章雜誌	新聞APP	臉書朋友分享	Line朋友分享	Line Today	YouTube	新聞網站		新聞頻道臉書粉絲團	親友聊天分享					1	1	1	1	1	1	1	1	0	1	1	0	0	0
電視新聞台		新聞APP													1	0	1	0	0	0	0	0	0	0	0	0	0	0
						YouTube									0	0	0	0	0	0	1	0	0	0	0	0	0	0
電視新聞台						YouTube									1	0	0	0	0	0	1	0	0	0	0	0	0	0
						YouTube	新聞網站			親友聊天分享					0	0	0	0	0	0	1	1	0	0	1	0	0	0
電視新聞台					Line Today			入口網站							1	0	0	0	0	1	0	0	1	0	0	0	0	0
		新聞APP		Line朋友分享	Line Today	YouTube				親友聊天分享					0	0	1	0	1	1	1	0	0	0	1	0	0	0
電視新聞台		新聞APP	臉書朋友分享		Line Today		新聞網站		新聞頻道臉書粉絲團						1	0	1	1	0	1	0	1	0	1	0	0	0	0
電視新聞台	報章雜誌					YouTube				親友聊天分享					1	1	0	0	0	0	1	0	0	0	1	0	0	0
電視新聞台				Line朋友分享		YouTube	新聞網站			親友聊天分享					1	0	0	0	1	0	1	1	0	0	1	0	0	0
電視新聞台		新聞APP	臉書朋友分享		Line Today										1	0	1	1	0	1	0	0	0	0	0	0	0	0
		新聞APP			Line Today		新聞網站								0	0	1	0	0	1	0	1	0	0	0	0	0	0
電視新聞台															1	0	0	0	0	0	0	0	0	0	0	0	0	0
電視新聞台															1	0	0	0	0	0	0	0	0	0	0	0	0	0
	報章雜誌					YouTube									0	1	0	0	0	0	1	0	0	0	0	0	0	0
電視新聞台			臉書朋友分享					入口網站		親友聊天分享					1	0	0	1	0	0	0	0	1	0	1	0	0	0
電視新聞台					Line Today										1	0	0	0	0	1	0	0	0	0	0	0	0	0
電視新聞台	報章雜誌	新聞APP	臉書朋友分享		Line Today	YouTube	新聞網站								1	1	1	1	0	1	1	1	0	0	0	0	0	0
		新聞APP	臉書朋友分享			YouTube	新聞網站			親友聊天分享					0	0	1	1	0	0	1	1	0	0	1	0	0	0
電視新聞台					Line Today										1	0	0	0	0	1	0	0	0	0	0	0	0	0
			臉書朋友分享		Line Today		新聞網站	入口網站	新聞頻道臉書粉絲團						0	0	0	1	0	1	0	1	1	1	0	0	0	0
電視新聞台			臉書朋友分享			YouTube			新聞頻道臉書粉絲團						1	0	0	1	0	0	1	0	0	1	0	0	0	0
電視新聞台															1	0	0	0	0	0	0	0	0	0	0	0	0	0
電視新聞台	報章雜誌	新聞APP	臉書朋友分享		Line Today	YouTube	新聞網站	入口網站	新聞頻道臉書粉絲團						1	1	1	1	0	1	1	1	1	1	0	0	0	0
電視新聞台															1	0	0	0	0	0	0	0	0	0	0	0	0	0
			臉書朋友分享	Line朋友分享		YouTube	新聞網站								0	0	0	1	1	0	1	1	0	0	0	0	0	0
電視新聞台															1	0	0	0	0	0	0	0	0	0	0	0	0	0
電視新聞台		新聞APP	臉書朋友分享		Line Today	YouTube									1	0	1	1	0	1	1	0	0	0	0	0	0	0
		新聞APP				YouTube									0	0	1	0	0	0	1	0	0	0	0	0	0	0
電視新聞台															1	0	0	0	0	0	0	0	0	0	0	0	0	0
	報章雜誌	新聞APP				YouTube					廣播				0	1	1	0	0	0	1	0	0	0	0	1	0	0
		新聞APP			Line Today			入口網站							0	0	1	0	0	1	0	0	1	0	0	0	0	0
電視新聞台	報章雜誌	新聞APP	臉書朋友分享	Line朋友分享	Line Today	YouTube	新聞網站	入口網站	新聞頻道臉書粉絲團	親友聊天分享	廣播				1	1	1	1	1	1	1	1	1	1	1	1	0	0
電視新聞台	報章雜誌	新聞APP	臉書朋友分享		Line Today		新聞網站	入口網站	新聞頻道臉書粉絲團	親友聊天分享	廣播				1	1	1	1	0	1	0	1	1	1	1	1	0	0
		新聞APP													0	0	1	0	0	0	0	0	0	0	0	0	0	0
電視新聞台															1	0	0	0	0	0	0	0	0	0	0	0	0	0
	報章雜誌	新聞APP			Line Today		新聞網站	入口網站			廣播				0	1	1	0	0	1	0	1	1	0	0	1	0	0
電視新聞台															1	0	0	0	0	0	0	0	0	0	0	0	0	0
電視新聞台	報章雜誌		臉書朋友分享				新聞網站								1	1	0	1	0	0	0	1	0	0	0	0	0	0
			臉書朋友分享			YouTube									0	0	0	1	0	0	1	0	0	0	0	0	0	0
電視新聞台	報章雜誌						新聞網站	入口網站							1	1	0	0	0	0	0	1	1	0	0	0	0	0
電視新聞台	報章雜誌					YouTube									1	1	0	0	0	0	1	0	0	0	0	0	0	0
						YouTube									0	0	0	0	0	0	1	0	0	0	0	0	0	0
								入口網站							0	0	0	0	0	0	0	0	1	0	0	0	0	0
電視新聞台				Line朋友分享		YouTube									1	0	0	0	1	0	1	0	0	0	0	0	0	0
電視新聞台		新聞APP					新聞網站								1	0	1	0	0	0	0	1	0	0	0	0	0	0
							新聞網站								0	0	0	0	0	0	0	1	0	0	0	0	0	0
電視新聞台				Line朋友分享							廣播				1	0	0	0	1	0	0	0	0	0	0	1	0	0
電視新聞台			臉書朋友分享						新聞頻道臉書粉絲團						1	0	0	1	0	0	0	0	0	1	0	0	0	0
電視新聞台		新聞APP			Line Today	YouTube									1	0	1	0	0	1	1	0	0	0	0	0	0	0
電視新聞台	報章雜誌						新聞網站								1	1	0	0	0	0	0	1	0	0	0	0	0	0
電視新聞台			臉書朋友分享		Line Today	YouTube	新聞網站	入口網站							1	0	0	1	0	1	1	1	1	0	0	0	0	0
						YouTube		入口網站							0	0	0	0	0	0	1	0	1	0	0	0	0	0
電視新聞台	報章雜誌		臉書朋友分享	Line朋友分享	Line Today	YouTube	新聞網站			親友聊天分享					1	1	0	1	1	1	1	1	0	0	1	0	0	0
電視新聞台		新聞APP	臉書朋友分享	Line朋友分享	Line Today	YouTube				親友聊天分享					1	0	1	1	1	1	1	0	0	0	1	0	0	0
電視新聞台	報章雜誌		臉書朋友分享	Line朋友分享	Line Today		新聞網站	入口網站	新聞頻道臉書粉絲團	親友聊天分享					1	1	0	1	1	1	0	1	1	1	1	0	0	0
電視新聞台	報章雜誌		臉書朋友分享	Line朋友分享					新聞頻道臉書粉絲團						1	1	0	1	1	0	0	0	0	1	0	0	0	0
電視新聞台		新聞APP	臉書朋友分享			YouTube									1	0	1	1	0	0	1	0	0	0	0	0	0	0
			臉書朋友分享		Line Today					親友聊天分享	廣播				0	0	0	1	0	1	0	0	0	0	1	1	0	0
				Line朋友分享		YouTube									0	0	0	0	1	0	1	0	0	0	0	0	0	0
電視新聞台															1	0	0	0	0	0	0	0	0	0	0	0	0	0
電視新聞台	報章雜誌						新聞網站			親友聊天分享					1	1	0	0	0	0	0	1	0	0	1	0	0	0
電視新聞台	報章雜誌	新聞APP													1	1	1	0	0	0	0	0	0	0	0	0	0	0
						YouTube									0	0	0	0	0	0	1	0	0	0	0	0	0	0
電視新聞台						YouTube									1	0	0	0	0	0	1	0	0	0	0	0	0	0
電視新聞台		新聞APP			Line Today	YouTube				親友聊天分享					1	0	1	0	0	1	1	0	0	0	1	0	0	0
電視新聞台						YouTube									1	0	0	0	0	0	1	0	0	0	0	0	0	0
電視新聞台											廣播				1	0	0	0	0	0	0	0	0	0	0	1	0	0
電視新聞台	報章雜誌	新聞APP	臉書朋友分享		Line Today	YouTube	新聞網站			親友聊天分享					1	1	1	1	0	1	1	1	0	0	1	0	0	0
電視新聞台	報章雜誌	新聞APP				YouTube									1	1	1	0	0	0	1	0	0	0	0	0	0	0
		新聞APP				YouTube	新聞網站	入口網站							0	0	1	0	0	0	1	1	1	0	0	0	0	0
電視新聞台	報章雜誌	新聞APP	臉書朋友分享	Line朋友分享	Line Today	YouTube	新聞網站		新聞頻道臉書粉絲團	親友聊天分享					1	1	1	1	1	1	1	1	0	1	1	0	0	0
電視新聞台															1	0	0	0	0	0	0	0	0	0	0	0	0	0
電視新聞台	報章雜誌		臉書朋友分享	Line朋友分享	Line Today		新聞網站	入口網站	新聞頻道臉書粉絲團	親友聊天分享	廣播				1	1	0	1	1	1	0	1	1	1	1	1	0	0
電視新聞台		新聞APP		Line朋友分享											1	0	1	0	1	0	0	0	0	0	0	0	0	0
電視新聞台					Line Today	YouTube									1	0	0	0	0	1	1	0	0	0	0	0	0	0
					Line Today	YouTube			新聞頻道臉書粉絲團		廣播				0	0	0	0	0	1	1	0	0	1	0	1	0	0
電視新聞台	報章雜誌				Line Today		新聞網站			親友聊天分享					1	1	0	0	0	1	0	1	0	0	1	0	0	0
電視新聞台	報章雜誌														1	1	0	0	0	0	0	0	0	0	0	0	0	0
電視新聞台								入口網站	新聞頻道臉書粉絲團						1	0	0	0	0	0	0	0	1	1	0	0	0	0
電視新聞台										親友聊天分享					1	0	0	0	0	0	0	0	0	0	1	0	0	0
電視新聞台					Line Today			入口網站							1	0	0	0	0	1	0	0	1	0	0	0	0	0
	報章雜誌	新聞APP	臉書朋友分享			YouTube	新聞網站		新聞頻道臉書粉絲團	親友聊天分享					0	1	1	1	0	0	1	1	0	1	1	0	0	0
電視新聞台			臉書朋友分享				新聞網站								1	0	0	1	0	0	0	1	0	0	0	0	0	0
電視新聞台		新聞APP	臉書朋友分享			YouTube									1	0	1	1	0	0	1	0	0	0	0	0	0	0
電視新聞台			臉書朋友分享					入口網站							1	0	0	1	0	0	0	0	1	0	0	0	0	0
電視新聞台		新聞APP			Line Today			入口網站							1	0	1	0	0	1	0	0	1	0	0	0	0	0
電視新聞台				Line朋友分享	Line Today	YouTube				親友聊天分享					1	0	0	0	1	1	1	0	0	0	1	0	0	0
電視新聞台			臉書朋友分享		Line Today	YouTube	新聞網站								1	0	0	1	0	1	1	1	0	0	0	0	0	0
電視新聞台															1	0	0	0	0	0	0	0	0	0	0	0	0	0
電視新聞台	報章雜誌						新聞網站								1	1	0	0	0	0	0	1	0	0	0	0	0	0
					Line Today	YouTube	新聞網站								0	0	0	0	0	1	1	1	0	0	0	0	0	0
電視新聞台		新聞APP	臉書朋友分享						新聞頻道臉書粉絲團						1	0	1	1	0	0	0	0	0	1	0	0	0	0
電視新聞台															1	0	0	0	0	0	0	0	0	0	0	0	0	0
電視新聞台															1	0	0	0	0	0	0	0	0	0	0	0	0	0
電視新聞台						YouTube									1	0	0	0	0	0	1	0	0	0	0	0	0	0
電視新聞台															1	0	0	0	0	0	0	0	0	0	0	0	0	0
電視新聞台	報章雜誌	新聞APP							新聞頻道臉書粉絲團		廣播				1	1	1	0	0	0	0	0	0	1	0	1	0	0
電視新聞台		新聞APP		Line朋友分享											1	0	1	0	1	0	0	0	0	0	0	0	0	0
電視新聞台	報章雜誌	新聞APP		Line朋友分享	Line Today					親友聊天分享					1	1	1	0	1	1	0	0	0	0	1	0	0	0
電視新聞台							新聞網站								1	0	0	0	0	0	0	1	0	0	0	0	0	0
電視新聞台		新聞APP		Line朋友分享	Line Today	YouTube	新聞網站	入口網站							1	0	1	0	1	1	1	1	1	0	0	0	0	0
電視新聞台		新聞APP	臉書朋友分享				新聞網站			親友聊天分享					1	0	1	1	0	0	0	1	0	0	1	0	0	0
電視新聞台		新聞APP				YouTube	新聞網站			親友聊天分享					1	0	1	0	0	0	1	1	0	0	1	0	0	0
電視新聞台	報章雜誌						新聞網站			親友聊天分享					1	1	0	0	0	0	0	1	0	0	1	0	0	0
電視新聞台					Line Today	YouTube	新聞網站		新聞頻道臉書粉絲團						1	0	0	0	0	1	1	1	0	1	0	0	0	0
電視新聞台		新聞APP	臉書朋友分享												1	0	1	1	0	0	0	0	0	0	0	0	0	0
電視新聞台			臉書朋友分享	Line朋友分享											1	0	0	1	1	0	0	0	0	0	0	0	0	0
電視新聞台		新聞APP	臉書朋友分享	Line朋友分享			新聞網站		新聞頻道臉書粉絲團						1	0	1	1	1	0	0	1	0	1	0	0	0	0
電視新聞台	報章雜誌					YouTube	新聞網站								1	1	0	0	0	0	1	1	0	0	0	0	0	0
			臉書朋友分享				新聞網站								0	0	0	1	0	0	0	1	0	0	0	0	0	0
											廣播				0	0	0	0	0	0	0	0	0	0	0	1	0	0
電視新聞台	報章雜誌	新聞APP	臉書朋友分享												1	1	1	1	0	0	0	0	0	0	0	0	0	0
電視新聞台		新聞APP		Line朋友分享			新聞網站			親友聊天分享					1	0	1	0	1	0	0	1	0	0	1	0	0	0
電視新聞台		新聞APP					新聞網站								1	0	1	0	0	0	0	1	0	0	0	0	0	0
			臉書朋友分享						新聞頻道臉書粉絲團						0	0	0	1	0	0	0	0	0	1	0	0	0	0
電視新聞台							新聞網站								1	0	0	0	0	0	0	1	0	0	0	0	0	0
電視新聞台						YouTube									1	0	0	0	0	0	1	0	0	0	0	0	0	0
電視新聞台							新聞網站								1	0	0	0	0	0	0	1	0	0	0	0	0	0
電視新聞台	報章雜誌														1	1	0	0	0	0	0	0	0	0	0	0	0	0
		新聞APP	臉書朋友分享												0	0	1	1	0	0	0	0	0	0	0	0	0	0
		新聞APP		Line朋友分享	Line Today		新聞網站			親友聊天分享	廣播				0	0	1	0	1	1	0	1	0	0	1	1	0	0
電視新聞台			臉書朋友分享	Line朋友分享											1	0	0	1	1	0	0	0	0	0	0	0	0	0
電視新聞台															1	0	0	0	0	0	0	0	0	0	0	0	0	0
電視新聞台								入口網站				PTT			1	0	0	0	0	0	0	0	1	0	0	0	1	0
電視新聞台															1	0	0	0	0	0	0	0	0	0	0	0	0	0
	報章雜誌		臉書朋友分享	Line朋友分享	Line Today	YouTube				親友聊天分享					0	1	0	1	1	1	1	0	0	0	1	0	0	0
電視新聞台	報章雜誌						新聞網站								1	1	0	0	0	0	0	1	0	0	0	0	0	0
		新聞APP	臉書朋友分享												0	0	1	1	0	0	0	0	0	0	0	0	0	0
電視新聞台	報章雜誌	新聞APP	臉書朋友分享	Line朋友分享			新聞網站		新聞頻道臉書粉絲團	親友聊天分享	廣播				1	1	1	1	1	0	0	1	0	1	1	1	0	0
		新聞APP	臉書朋友分享			YouTube		入口網站		親友聊天分享					0	0	1	1	0	0	1	0	1	0	1	0	0	0
電視新聞台					Line Today	YouTube	新聞網站								1	0	0	0	0	1	1	1	0	0	0	0	0	0
電視新聞台	報章雜誌	新聞APP		Line朋友分享											1	1	1	0	1	0	0	0	0	0	0	0	0	0
電視新聞台			臉書朋友分享			YouTube									1	0	0	1	0	0	1	0	0	0	0	0	0	0
電視新聞台		新聞APP			Line Today		新聞網站				廣播				1	0	1	0	0	1	0	1	0	0	0	1	0	0
電視新聞台			臉書朋友分享				新聞網站		新聞頻道臉書粉絲團						1	0	0	1	0	0	0	1	0	1	0	0	0	0
電視新聞台	報章雜誌		臉書朋友分享	Line朋友分享	Line Today		新聞網站			親友聊天分享					1	1	0	1	1	1	0	1	0	0	1	0	0	0
電視新聞台	報章雜誌	新聞APP	臉書朋友分享	Line朋友分享	Line Today		新聞網站	入口網站	新聞頻道臉書粉絲團	親友聊天分享					1	1	1	1	1	1	0	1	1	1	1	0	0	0
電視新聞台	報章雜誌						新聞網站			親友聊天分享					1	1	0	0	0	0	0	1	0	0	1	0	0	0
電視新聞台															1	0	0	0	0	0	0	0	0	0	0	0	0	0
電視新聞台	報章雜誌					YouTube	新聞網站			親友聊天分享	廣播				1	1	0	0	0	0	1	1	0	0	1	1	0	0
						YouTube									0	0	0	0	0	0	1	0	0	0	0	0	0	0
	報章雜誌														0	1	0	0	0	0	0	0	0	0	0	0	0	0
電視新聞台	報章雜誌									親友聊天分享					1	1	0	0	0	0	0	0	0	0	1	0	0	0
電視新聞台		新聞APP	臉書朋友分享			YouTube	新聞網站								1	0	1	1	0	0	1	1	0	0	0	0	0	0
		新聞APP	臉書朋友分享				新聞網站								0	0	1	1	0	0	0	1	0	0	0	0	0	0
電視新聞台		新聞APP				YouTube	新聞網站			親友聊天分享					1	0	1	0	0	0	1	1	0	0	1	0	0	0
電視新聞台						YouTube	新聞網站								1	0	0	0	0	0	1	1	0	0	0	0	0	0
電視新聞台		新聞APP	臉書朋友分享	Line朋友分享					新聞頻道臉書粉絲團	親友聊天分享					1	0	1	1	1	0	0	0	0	1	1	0	0	0
電視新聞台			臉書朋友分享			YouTube									1	0	0	1	0	0	1	0	0	0	0	0	0	0
電視新聞台		新聞APP	臉書朋友分享	Line朋友分享			新聞網站								1	0	1	1	1	0	0	1	0	0	0	0	0	0
電視新聞台		新聞APP													1	0	1	0	0	0	0	0	0	0	0	0	0	0
									新聞頻道臉書粉絲團						0	0	0	0	0	0	0	0	0	1	0	0	0	0
電視新聞台	報章雜誌	新聞APP	臉書朋友分享	Line朋友分享	Line Today		新聞網站	入口網站	新聞頻道臉書粉絲團	親友聊天分享					1	1	1	1	1	1	0	1	1	1	1	0	0	0
電視新聞台		新聞APP					新聞網站								1	0	1	0	0	0	0	1	0	0	0	0	0	0
電視新聞台		新聞APP	臉書朋友分享	Line朋友分享			新聞網站		新聞頻道臉書粉絲團	親友聊天分享					1	0	1	1	1	0	0	1	0	1	1	0	0	0
電視新聞台					Line Today			入口網站							1	0	0	0	0	1	0	0	1	0	0	0	0	0
電視新聞台	報章雜誌			Line朋友分享		YouTube	新聞網站	入口網站		親友聊天分享					1	1	0	0	1	0	1	1	1	0	1	0	0	0
						YouTube		入口網站				PTT			0	0	0	0	0	0	1	0	1	0	0	0	1	0
		新聞APP		Line朋友分享	Line Today	YouTube	新聞網站	入口網站							0	0	1	0	1	1	1	1	1	0	0	0	0	0
電視新聞台		新聞APP		Line朋友分享		YouTube									1	0	1	0	1	0	1	0	0	0	0	0	0	0
電視新聞台		新聞APP	臉書朋友分享												1	0	1	1	0	0	0	0	0	0	0	0	0	0
電視新聞台				Line朋友分享	Line Today					親友聊天分享					1	0	0	0	1	1	0	0	0	0	1	0	0	0
電視新聞台		新聞APP			Line Today	YouTube				親友聊天分享					1	0	1	0	0	1	1	0	0	0	1	0	0	0
電視新聞台			臉書朋友分享	Line朋友分享		YouTube	新聞網站			親友聊天分享					1	0	0	1	1	0	1	1	0	0	1	0	0	0
電視新聞台		新聞APP	臉書朋友分享	Line朋友分享		YouTube				親友聊天分享					1	0	1	1	1	0	1	0	0	0	1	0	0	0
	報章雜誌		臉書朋友分享				新聞網站		新聞頻道臉書粉絲團						0	1	0	1	0	0	0	1	0	1	0	0	0	0
電視新聞台			臉書朋友分享												1	0	0	1	0	0	0	0	0	0	0	0	0	0
				Line朋友分享											0	0	0	0	1	0	0	0	0	0	0	0	0	0
電視新聞台									新聞頻道臉書粉絲團						1	0	0	0	0	0	0	0	0	1	0	0	0	0
			臉書朋友分享		Line Today	YouTube	新聞網站		新聞頻道臉書粉絲團	親友聊天分享					0	0	0	1	0	1	1	1	0	1	1	0	0	0
電視新聞台	報章雜誌														1	1	0	0	0	0	0	0	0	0	0	0	0	0
電視新聞台	報章雜誌	新聞APP				YouTube					廣播				1	1	1	0	0	0	1	0	0	0	0	1	0	0
電視新聞台			臉書朋友分享				新聞網站								1	0	0	1	0	0	0	1	0	0	0	0	0	0
電視新聞台							新聞網站		新聞頻道臉書粉絲團						1	0	0	0	0	0	0	1	0	1	0	0	0	0
電視新聞台	報章雜誌		臉書朋友分享		Line Today	YouTube				親友聊天分享					1	1	0	1	0	1	1	0	0	0	1	0	0	0
電視新聞台	報章雜誌		臉書朋友分享			YouTube	新聞網站			親友聊天分享					1	1	0	1	0	0	1	1	0	0	1	0	0	0
電視新聞台	報章雜誌		臉書朋友分享												1	1	0	1	0	0	0	0	0	0	0	0	0	0
		新聞APP			Line Today	YouTube									0	0	1	0	0	1	1	0	0	0	0	0	0	0
電視新聞台		新聞APP	臉書朋友分享		Line Today										1	0	1	1	0	1	0	0	0	0	0	0	0	0
電視新聞台	報章雜誌				Line Today		新聞網站								1	1	0	0	0	1	0	1	0	0	0	0	0	0
				Line朋友分享			新聞網站				廣播				0	0	0	0	1	0	0	1	0	0	0	1	0	0
				Line朋友分享		YouTube			新聞頻道臉書粉絲團	親友聊天分享					0	0	0	0	1	0	1	0	0	1	1	0	0	0
電視新聞台			臉書朋友分享			YouTube			新聞頻道臉書粉絲團						1	0	0	1	0	0	1	0	0	1	0	0	0	0
										親友聊天分享					0	0	0	0	0	0	0	0	0	0	1	0	0	0
電視新聞台		新聞APP	臉書朋友分享			YouTube	新聞網站		新聞頻道臉書粉絲團						1	0	1	1	0	0	1	1	0	1	0	0	0	0
		新聞APP		Line朋友分享	Line Today	YouTube	新聞網站								0	0	1	0	1	1	1	1	0	0	0	0	0	0
						YouTube				親友聊天分享					0	0	0	0	0	0	1	0	0	0	1	0	0	0
電視新聞台		新聞APP					新聞網站								1	0	1	0	0	0	0	1	0	0	0	0	0	0
電視新聞台	報章雜誌		臉書朋友分享	Line朋友分享											1	1	0	1	1	0	0	0	0	0	0	0	0	0
電視新聞台			臉書朋友分享				新聞網站					PTT			1	0	0	1	0	0	0	1	0	0	0	0	1	0
電視新聞台	報章雜誌		臉書朋友分享												1	1	0	1	0	0	0	0	0	0	0	0	0	0
電視新聞台				Line朋友分享	Line Today	YouTube									1	0	0	0	1	1	1	0	0	0	0	0	0	0
電視新聞台										親友聊天分享					1	0	0	0	0	0	0	0	0	0	1	0	0	0
			臉書朋友分享		Line Today										0	0	0	1	0	1	0	0	0	0	0	0	0	0
電視新聞台					Line Today	YouTube				親友聊天分享					1	0	0	0	0	1	1	0	0	0	1	0	0	0
電視新聞台			臉書朋友分享												1	0	0	1	0	0	0	0	0	0	0	0	0	0
電視新聞台			臉書朋友分享	Line朋友分享			新聞網站		新聞頻道臉書粉絲團	親友聊天分享					1	0	0	1	1	0	0	1	0	1	1	0	0	0
電視新聞台															1	0	0	0	0	0	0	0	0	0	0	0	0	0
電視新聞台	報章雜誌						新聞網站		新聞頻道臉書粉絲團	親友聊天分享		噗浪			1	1	0	0	0	0	0	1	0	1	1	0	1	0
電視新聞台						YouTube	新聞網站	入口網站	新聞頻道臉書粉絲團	親友聊天分享					1	0	0	0	0	0	1	1	1	1	1	0	0	0
					Line Today										0	0	0	0	0	1	0	0	0	0	0	0	0	0
電視新聞台					Line Today										1	0	0	0	0	1	0	0	0	0	0	0	0	0
電視新聞台							新聞網站								1	0	0	0	0	0	0	1	0	0	0	0	0	0
電視新聞台							新聞網站		新聞頻道臉書粉絲團	親友聊天分享					1	0	0	0	0	0	0	1	0	1	1	0	0	0
電視新聞台	報章雜誌		臉書朋友分享	Line朋友分享			新聞網站	入口網站	新聞頻道臉書粉絲團	親友聊天分享					1	1	0	1	1	0	0	1	1	1	1	0	0	0
電視新聞台							新聞網站			親友聊天分享					1	0	0	0	0	0	0	1	0	0	1	0	0	0
電視新聞台	報章雜誌														1	1	0	0	0	0	0	0	0	0	0	0	0	0
電視新聞台	報章雜誌	新聞APP			Line Today	YouTube	新聞網站		新聞頻道臉書粉絲團	親友聊天分享	廣播				1	1	1	0	0	1	1	1	0	1	1	1	0	0
電視新聞台		新聞APP													1	0	1	0	0	0	0	0	0	0	0	0	0	0
電視新聞台								入口網站							1	0	0	0	0	0	0	0	1	0	0	0	0	0
電視新聞台						YouTube		入口網站							1	0	0	0	0	0	1	0	1	0	0	0	0	0
電視新聞台			臉書朋友分享				新聞網站								1	0	0	1	0	0	0	1	0	0	0	0	0	0
			臉書朋友分享						新聞頻道臉書粉絲團	親友聊天分享					0	0	0	1	0	0	0	0	0	1	1	0	0	0
電視新聞台		新聞APP			Line Today	YouTube	新聞網站		新聞頻道臉書粉絲團						1	0	1	0	0	1	1	1	0	1	0	0	0	0
電視新聞台	報章雜誌	新聞APP			Line Today	YouTube	新聞網站								1	1	1	0	0	1	1	1	0	0	0	0	0	0
電視新聞台		新聞APP													1	0	1	0	0	0	0	0	0	0	0	0	0	0
			臉書朋友分享							親友聊天分享					0	0	0	1	0	0	0	0	0	0	1	0	0	0
電視新聞台		新聞APP	臉書朋友分享	Line朋友分享	Line Today					親友聊天分享					1	0	1	1	1	1	0	0	0	0	1	0	0	0
		新聞APP		Line朋友分享	Line Today					親友聊天分享					0	0	1	0	1	1	0	0	0	0	1	0	0	0
電視新聞台		新聞APP								親友聊天分享					1	0	1	0	0	0	0	0	0	0	1	0	0	0
電視新聞台							新聞網站								1	0	0	0	0	0	0	1	0	0	0	0	0	0
電視新聞台			臉書朋友分享		Line Today		新聞網站	入口網站							1	0	0	1	0	1	0	1	1	0	0	0	0	0
電視新聞台		新聞APP				YouTube				親友聊天分享					1	0	1	0	0	0	1	0	0	0	1	0	0	0
電視新聞台	報章雜誌	新聞APP					新聞網站			親友聊天分享					1	1	1	0	0	0	0	1	0	0	1	0	0	0
電視新聞台		新聞APP					新聞網站								1	0	1	0	0	0	0	1	0	0	0	0	0	0
電視新聞台	報章雜誌	新聞APP		Line朋友分享	Line Today	YouTube	新聞網站	入口網站		親友聊天分享	廣播				1	1	1	0	1	1	1	1	1	0	1	1	0	0
電視新聞台			臉書朋友分享		Line Today				新聞頻道臉書粉絲團	親友聊天分享					1	0	0	1	0	1	0	0	0	1	1	0	0	0
電視新聞台					Line Today		新聞網站								1	0	0	0	0	1	0	1	0	0	0	0	0	0
			臉書朋友分享	Line朋友分享						親友聊天分享					0	0	0	1	1	0	0	0	0	0	1	0	0	0
電視新聞台			臉書朋友分享		Line Today		新聞網站				廣播				1	0	0	1	0	1	0	1	0	0	0	1	0	0
電視新聞台															1	0	0	0	0	0	0	0	0	0	0	0	0	0
電視新聞台										親友聊天分享					1	0	0	0	0	0	0	0	0	0	1	0	0	0
			臉書朋友分享			YouTube									0	0	0	1	0	0	1	0	0	0	0	0	0	0
電視新聞台									新聞頻道臉書粉絲團						1	0	0	0	0	0	0	0	0	1	0	0	0	0
			臉書朋友分享				新聞網站			親友聊天分享					0	0	0	1	0	0	0	1	0	0	1	0	0	0
電視新聞台			臉書朋友分享												1	0	0	1	0	0	0	0	0	0	0	0	0	0
電視新聞台		新聞APP													1	0	1	0	0	0	0	0	0	0	0	0	0	0
						YouTube									0	0	0	0	0	0	1	0	0	0	0	0	0	0
電視新聞台		新聞APP	臉書朋友分享		Line Today	YouTube		入口網站	新聞頻道臉書粉絲團						1	0	1	1	0	1	1	0	1	1	0	0	0	0
電視新聞台	報章雜誌														1	1	0	0	0	0	0	0	0	0	0	0	0	0
電視新聞台					Line Today		新聞網站								1	0	0	0	0	1	0	1	0	0	0	0	0	0
電視新聞台	報章雜誌	新聞APP	臉書朋友分享	Line朋友分享			新聞網站		新聞頻道臉書粉絲團	親友聊天分享	廣播				1	1	1	1	1	0	0	1	0	1	1	1	0	0
電視新聞台							新聞網站	入口網站							1	0	0	0	0	0	0	1	1	0	0	0	0	0
電視新聞台															1	0	0	0	0	0	0	0	0	0	0	0	0	0
							新聞網站	入口網站							0	0	0	0	0	0	0	1	1	0	0	0	0	0
電視新聞台		新聞APP			Line Today										1	0	1	0	0	1	0	0	0	0	0	0	0	0
電視新聞台					Line Today		新聞網站		新聞頻道臉書粉絲團	親友聊天分享					1	0	0	0	0	1	0	1	0	1	1	0	0	0
							新聞網站								0	0	0	0	0	0	0	1	0	0	0	0	0	0
							新聞網站								0	0	0	0	0	0	0	1	0	0	0	0	0	0
電視新聞台		新聞APP	臉書朋友分享		Line Today	YouTube		入口網站	新聞頻道臉書粉絲團						1	0	1	1	0	1	1	0	1	1	0	0	0	0
電視新聞台		新聞APP	臉書朋友分享	Line朋友分享				入口網站		親友聊天分享					1	0	1	1	1	0	0	0	1	0	1	0	0	0
電視新聞台					Line Today	YouTube	新聞網站								1	0	0	0	0	1	1	1	0	0	0	0	0	0
電視新聞台			臉書朋友分享	Line朋友分享											1	0	0	1	1	0	0	0	0	0	0	0	0	0
電視新聞台	報章雜誌			Line朋友分享						親友聊天分享					1	1	0	0	1	0	0	0	0	0	1	0	0	0
電視新聞台					Line Today					親友聊天分享					1	0	0	0	0	1	0	0	0	0	1	0	0	0
				Line朋友分享											0	0	0	0	1	0	0	0	0	0	0	0	0	0
電視新聞台			臉書朋友分享		Line Today	YouTube			新聞頻道臉書粉絲團						1	0	0	1	0	1	1	0	0	1	0	0	0	0
電視新聞台		新聞APP		Line朋友分享			新聞網站	入口網站							1	0	1	0	1	0	0	1	1	0	0	0	0	0
		新聞APP			Line Today										0	0	1	0	0	1	0	0	0	0	0	0	0	0
電視新聞台	報章雜誌	新聞APP	臉書朋友分享		Line Today		新聞網站	入口網站	新聞頻道臉書粉絲團	親友聊天分享					1	1	1	1	0	1	0	1	1	1	1	0	0	0
電視新聞台		新聞APP					新聞網站	入口網站							1	0	1	0	0	0	0	1	1	0	0	0	0	0
電視新聞台															1	0	0	0	0	0	0	0	0	0	0	0	0	0
電視新聞台	報章雜誌	新聞APP		Line朋友分享		YouTube	新聞網站								1	1	1	0	1	0	1	1	0	0	0	0	0	0
電視新聞台	報章雜誌	新聞APP	臉書朋友分享			YouTube				親友聊天分享	廣播				1	1	1	1	0	0	1	0	0	0	1	1	0	0
電視新聞台	報章雜誌	新聞APP				YouTube	新聞網站								1	1	1	0	0	0	1	1	0	0	0	0	0	0
電視新聞台							新聞網站								1	0	0	0	0	0	0	1	0	0	0	0	0	0
電視新聞台	報章雜誌														1	1	0	0	0	0	0	0	0	0	0	0	0	0
電視新聞台				Line朋友分享			新聞網站			親友聊天分享					1	0	0	0	1	0	0	1	0	0	1	0	0	0
電視新聞台			臉書朋友分享		Line Today		新聞網站		新聞頻道臉書粉絲團						1	0	0	1	0	1	0	1	0	1	0	0	0	0
電視新聞台			臉書朋友分享		Line Today		新聞網站		新聞頻道臉書粉絲團						1	0	0	1	0	1	0	1	0	1	0	0	0	0
電視新聞台															1	0	0	0	0	0	0	0	0	0	0	0	0	0
					Line Today										0	0	0	0	0	1	0	0	0	0	0	0	0	0
			臉書朋友分享		Line Today										0	0	0	1	0	1	0	0	0	0	0	0	0	0
電視新聞台			臉書朋友分享	Line朋友分享			新聞網站			親友聊天分享					1	0	0	1	1	0	0	1	0	0	1	0	0	0
		新聞APP													0	0	1	0	0	0	0	0	0	0	0	0	0	0
電視新聞台		新聞APP	臉書朋友分享	Line朋友分享	Line Today				新聞頻道臉書粉絲團	親友聊天分享					1	0	1	1	1	1	0	0	0	1	1	0	0	0
電視新聞台	報章雜誌				Line Today		新聞網站	入口網站							1	1	0	0	0	1	0	1	1	0	0	0	0	0
	報章雜誌	新聞APP	臉書朋友分享			YouTube									0	1	1	1	0	0	1	0	0	0	0	0	0	0
電視新聞台	報章雜誌	新聞APP				YouTube	新聞網站			親友聊天分享					1	1	1	0	0	0	1	1	0	0	1	0	0	0
電視新聞台	報章雜誌	新聞APP	臉書朋友分享	Line朋友分享											1	1	1	1	1	0	0	0	0	0	0	0	0	0
電視新聞台					Line Today	YouTube					廣播				1	0	0	0	0	1	1	0	0	0	0	1	0	0
電視新聞台							新聞網站								1	0	0	0	0	0	0	1	0	0	0	0	0	0
電視新聞台			臉書朋友分享		Line Today			入口網站							1	0	0	1	0	1	0	0	1	0	0	0	0	0
		新聞APP					新聞網站								0	0	1	0	0	0	0	1	0	0	0	0	0	0
電視新聞台							新聞網站	入口網站		親友聊天分享					1	0	0	0	0	0	0	1	1	0	1	0	0	0
電視新聞台							新聞網站			親友聊天分享					1	0	0	0	0	0	0	1	0	0	1	0	0	0
電視新聞台					Line Today	YouTube									1	0	0	0	0	1	1	0	0	0	0	0	0	0
電視新聞台					Line Today	YouTube									1	0	0	0	0	1	1	0	0	0	0	0	0	0
電視新聞台															1	0	0	0	0	0	0	0	0	0	0	0	0	0
電視新聞台	報章雜誌						新聞網站	入口網站	新聞頻道臉書粉絲團		廣播				1	1	0	0	0	0	0	1	1	1	0	1	0	0
電視新聞台	報章雜誌	新聞APP	臉書朋友分享	Line朋友分享	Line Today										1	1	1	1	1	1	0	0	0	0	0	0	0	0
電視新聞台		新聞APP													1	0	1	0	0	0	0	0	0	0	0	0	0	0
電視新聞台	報章雜誌	新聞APP	臉書朋友分享	Line朋友分享	Line Today	YouTube	新聞網站	入口網站	新聞頻道臉書粉絲團	親友聊天分享	廣播				1	1	1	1	1	1	1	1	1	1	1	1	0	0
電視新聞台					Line Today		新聞網站		新聞頻道臉書粉絲團	親友聊天分享					1	0	0	0	0	1	0	1	0	1	1	0	0	0
電視新聞台								入口網站							1	0	0	0	0	0	0	0	1	0	0	0	0	0
電視新聞台	報章雜誌		臉書朋友分享				新聞網站			親友聊天分享	廣播				1	1	0	1	0	0	0	1	0	0	1	1	0	0
電視新聞台						YouTube									1	0	0	0	0	0	1	0	0	0	0	0	0	0
電視新聞台						YouTube	新聞網站		新聞頻道臉書粉絲團						1	0	0	0	0	0	1	1	0	1	0	0	0	0
電視新聞台	報章雜誌	新聞APP					新聞網站				廣播				1	1	1	0	0	0	0	1	0	0	0	1	0	0
電視新聞台	報章雜誌		臉書朋友分享	Line朋友分享	Line Today		新聞網站								1	1	0	1	1	1	0	1	0	0	0	0	0	0
電視新聞台	報章雜誌						新聞網站			親友聊天分享					1	1	0	0	0	0	0	1	0	0	1	0	0	0
			臉書朋友分享		Line Today	YouTube		入口網站							0	0	0	1	0	1	1	0	1	0	0	0	0	0
電視新聞台							新聞網站								1	0	0	0	0	0	0	1	0	0	0	0	0	0
						YouTube									0	0	0	0	0	0	1	0	0	0	0	0	0	0
電視新聞台							新聞網站		新聞頻道臉書粉絲團						1	0	0	0	0	0	0	1	0	1	0	0	0	0
電視新聞台															1	0	0	0	0	0	0	0	0	0	0	0	0	0
電視新聞台	報章雜誌	新聞APP	臉書朋友分享						新聞頻道臉書粉絲團	親友聊天分享					1	1	1	1	0	0	0	0	0	1	1	0	0	0
電視新聞台															1	0	0	0	0	0	0	0	0	0	0	0	0	0
電視新聞台		新聞APP	臉書朋友分享							親友聊天分享					1	0	1	1	0	0	0	0	0	0	1	0	0	0
電視新聞台		新聞APP	臉書朋友分享		Line Today		新聞網站								1	0	1	1	0	1	0	1	0	0	0	0	0	0
		新聞APP	臉書朋友分享	Line朋友分享	Line Today	YouTube				親友聊天分享	廣播				0	0	1	1	1	1	1	0	0	0	1	1	0	0
電視新聞台			臉書朋友分享			YouTube	新聞網站			親友聊天分享					1	0	0	1	0	0	1	1	0	0	1	0	0	0
電視新聞台					Line Today					親友聊天分享	廣播				1	0	0	0	0	1	0	0	0	0	1	1	0	0
						YouTube									0	0	0	0	0	0	1	0	0	0	0	0	0	0
電視新聞台	報章雜誌	新聞APP	臉書朋友分享			YouTube	新聞網站		新聞頻道臉書粉絲團						1	1	1	1	0	0	1	1	0	1	0	0	0	0
													都沒有		0	0	0	0	0	0	0	0	0	0	0	0	0	1
						YouTube									0	0	0	0	0	0	1	0	0	0	0	0	0	0
電視新聞台	報章雜誌	新聞APP	臉書朋友分享			YouTube	新聞網站		新聞頻道臉書粉絲團	親友聊天分享					1	1	1	1	0	0	1	1	0	1	1	0	0	0
電視新聞台					Line Today					親友聊天分享					1	0	0	0	0	1	0	0	0	0	1	0	0	0
		新聞APP													0	0	1	0	0	0	0	0	0	0	0	0	0	0
		新聞APP	臉書朋友分享			YouTube	新聞網站	入口網站	新聞頻道臉書粉絲團						0	0	1	1	0	0	1	1	1	1	0	0	0	0
		新聞APP			Line Today		新聞網站			親友聊天分享					0	0	1	0	0	1	0	1	0	0	1	0	0	0
		新聞APP			Line Today										0	0	1	0	0	1	0	0	0	0	0	0	0	0
		新聞APP					新聞網站								0	0	1	0	0	0	0	1	0	0	0	0	0	0
電視新聞台		新聞APP				YouTube									1	0	1	0	0	0	1	0	0	0	0	0	0	0
電視新聞台			臉書朋友分享	Line朋友分享	Line Today	YouTube	新聞網站								1	0	0	1	1	1	1	1	0	0	0	0	0	0
電視新聞台	報章雜誌						新聞網站								1	1	0	0	0	0	0	1	0	0	0	0	0	0
			臉書朋友分享		Line Today	YouTube									0	0	0	1	0	1	1	0	0	0	0	0	0	0
電視新聞台	報章雜誌		臉書朋友分享		Line Today	YouTube	新聞網站			親友聊天分享	廣播				1	1	0	1	0	1	1	1	0	0	1	1	0	0
電視新聞台		新聞APP	臉書朋友分享		Line Today	YouTube				親友聊天分享	廣播				1	0	1	1	0	1	1	0	0	0	1	1	0	0
電視新聞台	報章雜誌	新聞APP	臉書朋友分享				新聞網站		新聞頻道臉書粉絲團						1	1	1	1	0	0	0	1	0	1	0	0	0	0
電視新聞台			臉書朋友分享		Line Today	YouTube	新聞網站		新聞頻道臉書粉絲團						1	0	0	1	0	1	1	1	0	1	0	0	0	0
電視新聞台	報章雜誌		臉書朋友分享		Line Today	YouTube			新聞頻道臉書粉絲團	親友聊天分享					1	1	0	1	0	1	1	0	0	1	1	0	0	0
電視新聞台	報章雜誌	新聞APP	臉書朋友分享	Line朋友分享	Line Today		新聞網站	入口網站		親友聊天分享					1	1	1	1	1	1	0	1	1	0	1	0	0	0
電視新聞台		新聞APP	臉書朋友分享												1	0	1	1	0	0	0	0	0	0	0	0	0	0
電視新聞台	報章雜誌						新聞網站				廣播				1	1	0	0	0	0	0	1	0	0	0	1	0	0
電視新聞台			臉書朋友分享			YouTube				親友聊天分享					1	0	0	1	0	0	1	0	0	0	1	0	0	0
電視新聞台		新聞APP													1	0	1	0	0	0	0	0	0	0	0	0	0	0
電視新聞台	報章雜誌						新聞網站								1	1	0	0	0	0	0	1	0	0	0	0	0	0
		新聞APP			Line Today					親友聊天分享					0	0	1	0	0	1	0	0	0	0	1	0	0	0
電視新聞台				Line朋友分享											1	0	0	0	1	0	0	0	0	0	0	0	0	0
電視新聞台	報章雜誌	新聞APP		Line朋友分享	Line Today	YouTube	新聞網站			親友聊天分享					1	1	1	0	1	1	1	1	0	0	1	0	0	0
電視新聞台							新聞網站								1	0	0	0	0	0	0	1	0	0	0	0	0	0
電視新聞台		新聞APP		Line朋友分享			新聞網站		新聞頻道臉書粉絲團						1	0	1	0	1	0	0	1	0	1	0	0	0	0
電視新聞台			臉書朋友分享		Line Today										1	0	0	1	0	1	0	0	0	0	0	0	0	0
電視新聞台	報章雜誌		臉書朋友分享								廣播				1	1	0	1	0	0	0	0	0	0	0	1	0	0
電視新聞台	報章雜誌						新聞網站								1	1	0	0	0	0	0	1	0	0	0	0	0	0
電視新聞台		新聞APP			Line Today	YouTube	新聞網站			親友聊天分享					1	0	1	0	0	1	1	1	0	0	1	0	0	0
電視新聞台	報章雜誌		臉書朋友分享	Line朋友分享	Line Today		新聞網站		新聞頻道臉書粉絲團	親友聊天分享					1	1	0	1	1	1	0	1	0	1	1	0	0	0
		新聞APP			Line Today		新聞網站	入口網站							0	0	1	0	0	1	0	1	1	0	0	0	0	0
電視新聞台	報章雜誌	新聞APP			Line Today		新聞網站								1	1	1	0	0	1	0	1	0	0	0	0	0	0
電視新聞台		新聞APP			Line Today					親友聊天分享					1	0	1	0	0	1	0	0	0	0	1	0	0	0
							新聞網站								0	0	0	0	0	0	0	1	0	0	0	0	0	0
	報章雜誌								新聞頻道臉書粉絲團						0	1	0	0	0	0	0	0	0	1	0	0	0	0
電視新聞台		新聞APP			Line Today		新聞網站			親友聊天分享					1	0	1	0	0	1	0	1	0	0	1	0	0	0
電視新聞台			臉書朋友分享			YouTube									1	0	0	1	0	0	1	0	0	0	0	0	0	0
電視新聞台															1	0	0	0	0	0	0	0	0	0	0	0	0	0
電視新聞台			臉書朋友分享			YouTube									1	0	0	1	0	0	1	0	0	0	0	0	0	0
電視新聞台															1	0	0	0	0	0	0	0	0	0	0	0	0	0
電視新聞台				Line朋友分享	Line Today	YouTube				親友聊天分享					1	0	0	0	1	1	1	0	0	0	1	0	0	0
					Line Today	YouTube			新聞頻道臉書粉絲團						0	0	0	0	0	1	1	0	0	1	0	0	0	0
電視新聞台		新聞APP			Line Today			入口網站	新聞頻道臉書粉絲團	親友聊天分享					1	0	1	0	0	1	0	0	1	1	1	0	0	0
				Line朋友分享											0	0	0	0	1	0	0	0	0	0	0	0	0	0
			臉書朋友分享												0	0	0	1	0	0	0	0	0	0	0	0	0	0
電視新聞台				Line朋友分享	Line Today	YouTube									1	0	0	0	1	1	1	0	0	0	0	0	0	0
電視新聞台			臉書朋友分享		Line Today										1	0	0	1	0	1	0	0	0	0	0	0	0	0
電視新聞台	報章雜誌						新聞網站								1	1	0	0	0	0	0	1	0	0	0	0	0	0
電視新聞台			臉書朋友分享		Line Today										1	0	0	1	0	1	0	0	0	0	0	0	0	0
			臉書朋友分享												0	0	0	1	0	0	0	0	0	0	0	0	0	0
電視新聞台				Line朋友分享											1	0	0	0	1	0	0	0	0	0	0	0	0	0
電視新聞台															1	0	0	0	0	0	0	0	0	0	0	0	0	0
電視新聞台	報章雜誌		臉書朋友分享	Line朋友分享	Line Today						廣播				1	1	0	1	1	1	0	0	0	0	0	1	0	0
電視新聞台		新聞APP					新聞網站			親友聊天分享					1	0	1	0	0	0	0	1	0	0	1	0	0	0
	報章雜誌														0	1	0	0	0	0	0	0	0	0	0	0	0	0
電視新聞台	報章雜誌		臉書朋友分享		Line Today	YouTube				親友聊天分享		PTT			1	1	0	1	0	1	1	0	0	0	1	0	1	0
電視新聞台															1	0	0	0	0	0	0	0	0	0	0	0	0	0
電視新聞台						YouTube									1	0	0	0	0	0	1	0	0	0	0	0	0	0
電視新聞台						YouTube		入口網站							1	0	0	0	0	0	1	0	1	0	0	0	0	0
電視新聞台	報章雜誌									親友聊天分享					1	1	0	0	0	0	0	0	0	0	1	0	0	0
電視新聞台															1	0	0	0	0	0	0	0	0	0	0	0	0	0
							新聞網站			親友聊天分享					0	0	0	0	0	0	0	1	0	0	1	0	0	0
電視新聞台					Line Today	YouTube				親友聊天分享					1	0	0	0	0	1	1	0	0	0	1	0	0	0
電視新聞台															1	0	0	0	0	0	0	0	0	0	0	0	0	0
電視新聞台	報章雜誌	新聞APP	臉書朋友分享	Line朋友分享	Line Today	YouTube	新聞網站			親友聊天分享					1	1	1	1	1	1	1	1	0	0	1	0	0	0
電視新聞台	報章雜誌	新聞APP		Line朋友分享	Line Today		新聞網站			親友聊天分享					1	1	1	0	1	1	0	1	0	0	1	0	0	0
電視新聞台	報章雜誌					YouTube	新聞網站	入口網站							1	1	0	0	0	0	1	1	1	0	0	0	0	0
電視新聞台	報章雜誌	新聞APP		Line朋友分享		YouTube		入口網站			廣播				1	1	1	0	1	0	1	0	1	0	0	1	0	0
電視新聞台	報章雜誌					YouTube	新聞網站								1	1	0	0	0	0	1	1	0	0	0	0	0	0
電視新聞台															1	0	0	0	0	0	0	0	0	0	0	0	0	0
電視新聞台															1	0	0	0	0	0	0	0	0	0	0	0	0	0
電視新聞台	報章雜誌	新聞APP													1	1	1	0	0	0	0	0	0	0	0	0	0	0
電視新聞台		新聞APP		Line朋友分享			新聞網站		新聞頻道臉書粉絲團						1	0	1	0	1	0	0	1	0	1	0	0	0	0
		新聞APP				YouTube	新聞網站		新聞頻道臉書粉絲團						0	0	1	0	0	0	1	1	0	1	0	0	0	0
電視新聞台			臉書朋友分享	Line朋友分享	Line Today		新聞網站								1	0	0	1	1	1	0	1	0	0	0	0	0	0
電視新聞台		新聞APP					新聞網站								1	0	1	0	0	0	0	1	0	0	0	0	0	0
電視新聞台							新聞網站			親友聊天分享					1	0	0	0	0	0	0	1	0	0	1	0	0	0
電視新聞台						YouTube						PTT			1	0	0	0	0	0	1	0	0	0	0	0	1	0
電視新聞台	報章雜誌		臉書朋友分享				新聞網站	入口網站	新聞頻道臉書粉絲團	親友聊天分享					1	1	0	1	0	0	0	1	1	1	1	0	0	0
電視新聞台		新聞APP	臉書朋友分享	Line朋友分享											1	0	1	1	1	0	0	0	0	0	0	0	0	0
電視新聞台								入口網站							1	0	0	0	0	0	0	0	1	0	0	0	0	0
電視新聞台	報章雜誌						新聞網站								1	1	0	0	0	0	0	1	0	0	0	0	0	0
			臉書朋友分享	Line朋友分享	Line Today					親友聊天分享					0	0	0	1	1	1	0	0	0	0	1	0	0	0
電視新聞台					Line Today		新聞網站								1	0	0	0	0	1	0	1	0	0	0	0	0	0
電視新聞台	報章雜誌		臉書朋友分享	Line朋友分享	Line Today	YouTube	新聞網站		新聞頻道臉書粉絲團	親友聊天分享					1	1	0	1	1	1	1	1	0	1	1	0	0	0
電視新聞台	報章雜誌				Line Today		新聞網站								1	1	0	0	0	1	0	1	0	0	0	0	0	0
				Line朋友分享	Line Today										0	0	0	0	1	1	0	0	0	0	0	0	0	0
電視新聞台															1	0	0	0	0	0	0	0	0	0	0	0	0	0
電視新聞台		新聞APP				YouTube									1	0	1	0	0	0	1	0	0	0	0	0	0	0
電視新聞台						YouTube									1	0	0	0	0	0	1	0	0	0	0	0	0	0
電視新聞台						YouTube		入口網站							1	0	0	0	0	0	1	0	1	0	0	0	0	0
						YouTube									0	0	0	0	0	0	1	0	0	0	0	0	0	0
電視新聞台			臉書朋友分享	Line朋友分享	Line Today										1	0	0	1	1	1	0	0	0	0	0	0	0	0
電視新聞台	報章雜誌														1	1	0	0	0	0	0	0	0	0	0	0	0	0
電視新聞台		新聞APP					新聞網站			親友聊天分享					1	0	1	0	0	0	0	1	0	0	1	0	0	0
電視新聞台	報章雜誌				Line Today										1	1	0	0	0	1	0	0	0	0	0	0	0	0
電視新聞台															1	0	0	0	0	0	0	0	0	0	0	0	0	0
電視新聞台						YouTube	新聞網站		新聞頻道臉書粉絲團		廣播				1	0	0	0	0	0	1	1	0	1	0	1	0	0
電視新聞台		新聞APP	臉書朋友分享	Line朋友分享		YouTube	新聞網站		新聞頻道臉書粉絲團	親友聊天分享					1	0	1	1	1	0	1	1	0	1	1	0	0	0
電視新聞台															1	0	0	0	0	0	0	0	0	0	0	0	0	0
電視新聞台	報章雜誌	新聞APP	臉書朋友分享			YouTube	新聞網站	入口網站		親友聊天分享					1	1	1	1	0	0	1	1	1	0	1	0	0	0
電視新聞台			臉書朋友分享		Line Today		新聞網站								1	0	0	1	0	1	0	1	0	0	0	0	0	0
電視新聞台	報章雜誌		臉書朋友分享		Line Today	YouTube									1	1	0	1	0	1	1	0	0	0	0	0	0	0
電視新聞台							新聞網站								1	0	0	0	0	0	0	1	0	0	0	0	0	0
電視新聞台	報章雜誌	新聞APP	臉書朋友分享	Line朋友分享	Line Today	YouTube	新聞網站	入口網站	新聞頻道臉書粉絲團	親友聊天分享	廣播				1	1	1	1	1	1	1	1	1	1	1	1	0	0
電視新聞台		新聞APP					新聞網站			親友聊天分享					1	0	1	0	0	0	0	1	0	0	1	0	0	0
電視新聞台	報章雜誌	新聞APP	臉書朋友分享		Line Today					親友聊天分享					1	1	1	1	0	1	0	0	0	0	1	0	0	0
電視新聞台															1	0	0	0	0	0	0	0	0	0	0	0	0	0
電視新聞台			臉書朋友分享	Line朋友分享			新聞網站								1	0	0	1	1	0	0	1	0	0	0	0	0	0
電視新聞台															1	0	0	0	0	0	0	0	0	0	0	0	0	0
										親友聊天分享					0	0	0	0	0	0	0	0	0	0	1	0	0	0
						YouTube	新聞網站								0	0	0	0	0	0	1	1	0	0	0	0	0	0
電視新聞台	報章雜誌			Line朋友分享						親友聊天分享					1	1	0	0	1	0	0	0	0	0	1	0	0	0
電視新聞台	報章雜誌	新聞APP			Line Today		新聞網站			親友聊天分享					1	1	1	0	0	1	0	1	0	0	1	0	0	0
			臉書朋友分享		Line Today	YouTube									0	0	0	1	0	1	1	0	0	0	0	0	0	0
電視新聞台		新聞APP													1	0	1	0	0	0	0	0	0	0	0	0	0	0
電視新聞台											廣播				1	0	0	0	0	0	0	0	0	0	0	1	0	0
電視新聞台	報章雜誌	新聞APP								親友聊天分享					1	1	1	0	0	0	0	0	0	0	1	0	0	0
電視新聞台		新聞APP	臉書朋友分享	Line朋友分享		YouTube									1	0	1	1	1	0	1	0	0	0	0	0	0	0
電視新聞台															1	0	0	0	0	0	0	0	0	0	0	0	0	0
電視新聞台			臉書朋友分享		Line Today	YouTube	新聞網站			親友聊天分享					1	0	0	1	0	1	1	1	0	0	1	0	0	0
電視新聞台		新聞APP	臉書朋友分享			YouTube	新聞網站				廣播				1	0	1	1	0	0	1	1	0	0	0	1	0	0
電視新聞台		新聞APP			Line Today	YouTube	新聞網站								1	0	1	0	0	1	1	1	0	0	0	0	0	0
電視新聞台	報章雜誌														1	1	0	0	0	0	0	0	0	0	0	0	0	0
電視新聞台	報章雜誌						新聞網站				廣播				1	1	0	0	0	0	0	1	0	0	0	1	0	0
電視新聞台	報章雜誌	新聞APP				YouTube	新聞網站				廣播				1	1	1	0	0	0	1	1	0	0	0	1	0	0
電視新聞台	報章雜誌				Line Today			入口網站							1	1	0	0	0	1	0	0	1	0	0	0	0	0
電視新聞台			臉書朋友分享	Line朋友分享				入口網站	新聞頻道臉書粉絲團						1	0	0	1	1	0	0	0	1	1	0	0	0	0
電視新聞台					Line Today	YouTube	新聞網站								1	0	0	0	0	1	1	1	0	0	0	0	0	0
電視新聞台		新聞APP													1	0	1	0	0	0	0	0	0	0	0	0	0	0
電視新聞台			臉書朋友分享		Line Today										1	0	0	1	0	1	0	0	0	0	0	0	0	0
電視新聞台	報章雜誌				Line Today		新聞網站	入口網站							1	1	0	0	0	1	0	1	1	0	0	0	0	0
電視新聞台	報章雜誌						新聞網站				廣播				1	1	0	0	0	0	0	1	0	0	0	1	0	0
電視新聞台															1	0	0	0	0	0	0	0	0	0	0	0	0	0
電視新聞台	報章雜誌														1	1	0	0	0	0	0	0	0	0	0	0	0	0
電視新聞台			臉書朋友分享	Line朋友分享	Line Today		新聞網站		新聞頻道臉書粉絲團						1	0	0	1	1	1	0	1	0	1	0	0	0	0
電視新聞台		新聞APP													1	0	1	0	0	0	0	0	0	0	0	0	0	0
	報章雜誌		臉書朋友分享	Line朋友分享		YouTube									0	1	0	1	1	0	1	0	0	0	0	0	0	0
	報章雜誌		臉書朋友分享												0	1	0	1	0	0	0	0	0	0	0	0	0	0
電視新聞台			臉書朋友分享		Line Today		新聞網站	入口網站							1	0	0	1	0	1	0	1	1	0	0	0	0	0
			臉書朋友分享	Line朋友分享		YouTube			新聞頻道臉書粉絲團						0	0	0	1	1	0	1	0	0	1	0	0	0	0
					Line Today										0	0	0	0	0	1	0	0	0	0	0	0	0	0
電視新聞台			臉書朋友分享		Line Today		新聞網站								1	0	0	1	0	1	0	1	0	0	0	0	0	0
			臉書朋友分享	Line朋友分享		YouTube	新聞網站								0	0	0	1	1	0	1	1	0	0	0	0	0	0
電視新聞台										親友聊天分享					1	0	0	0	0	0	0	0	0	0	1	0	0	0
電視新聞台	報章雜誌		臉書朋友分享	Line朋友分享	Line Today	YouTube	新聞網站			親友聊天分享					1	1	0	1	1	1	1	1	0	0	1	0	0	0
												PTT			0	0	0	0	0	0	0	0	0	0	0	0	1	0
電視新聞台	報章雜誌	新聞APP					新聞網站								1	1	1	0	0	0	0	1	0	0	0	0	0	0
電視新聞台	報章雜誌														1	1	0	0	0	0	0	0	0	0	0	0	0	0
電視新聞台	報章雜誌														1	1	0	0	0	0	0	0	0	0	0	0	0	0
												PTT			0	0	0	0	0	0	0	0	0	0	0	0	1	0
電視新聞台	報章雜誌	新聞APP	臉書朋友分享	Line朋友分享			新聞網站		新聞頻道臉書粉絲團	親友聊天分享					1	1	1	1	1	0	0	1	0	1	1	0	0	0
電視新聞台	報章雜誌	新聞APP	臉書朋友分享	Line朋友分享	Line Today	YouTube	新聞網站		新聞頻道臉書粉絲團	親友聊天分享					1	1	1	1	1	1	1	1	0	1	1	0	0	0
		新聞APP			Line Today										0	0	1	0	0	1	0	0	0	0	0	0	0	0
電視新聞台					Line Today										1	0	0	0	0	1	0	0	0	0	0	0	0	0
電視新聞台					Line Today	YouTube	新聞網站	入口網站	新聞頻道臉書粉絲團	親友聊天分享					1	0	0	0	0	1	1	1	1	1	1	0	0	0
電視新聞台															1	0	0	0	0	0	0	0	0	0	0	0	0	0
				Line朋友分享	Line Today		新聞網站			親友聊天分享					0	0	0	0	1	1	0	1	0	0	1	0	0	0
			臉書朋友分享			YouTube									0	0	0	1	0	0	1	0	0	0	0	0	0	0
電視新聞台						YouTube				親友聊天分享					1	0	0	0	0	0	1	0	0	0	1	0	0	0
電視新聞台															1	0	0	0	0	0	0	0	0	0	0	0	0	0
電視新聞台				Line朋友分享		YouTube	新聞網站	入口網站		親友聊天分享	廣播				1	0	0	0	1	0	1	1	1	0	1	1	0	0
										親友聊天分享					0	0	0	0	0	0	0	0	0	0	1	0	0	0
						YouTube									0	0	0	0	0	0	1	0	0	0	0	0	0	0
電視新聞台						YouTube									1	0	0	0	0	0	1	0	0	0	0	0	0	0
電視新聞台		新聞APP													1	0	1	0	0	0	0	0	0	0	0	0	0	0
電視新聞台			臉書朋友分享								廣播				1	0	0	1	0	0	0	0	0	0	0	1	0	0
電視新聞台	報章雜誌		臉書朋友分享			YouTube	新聞網站		新聞頻道臉書粉絲團			PTT			1	1	0	1	0	0	1	1	0	1	0	0	1	0
電視新聞台	報章雜誌	新聞APP			Line Today	YouTube		入口網站		親友聊天分享					1	1	1	0	0	1	1	0	1	0	1	0	0	0
電視新聞台	報章雜誌					YouTube									1	1	0	0	0	0	1	0	0	0	0	0	0	0
電視新聞台	報章雜誌		臉書朋友分享	Line朋友分享			新聞網站		新聞頻道臉書粉絲團	親友聊天分享	廣播				1	1	0	1	1	0	0	1	0	1	1	1	0	0
電視新聞台						YouTube									1	0	0	0	0	0	1	0	0	0	0	0	0	0
						YouTube				親友聊天分享					0	0	0	0	0	0	1	0	0	0	1	0	0	0
電視新聞台		新聞APP													1	0	1	0	0	0	0	0	0	0	0	0	0	0
電視新聞台		新聞APP				YouTube	新聞網站								1	0	1	0	0	0	1	1	0	0	0	0	0	0
				Line朋友分享											0	0	0	0	1	0	0	0	0	0	0	0	0	0
			臉書朋友分享		Line Today	YouTube	新聞網站			親友聊天分享					0	0	0	1	0	1	1	1	0	0	1	0	0	0
電視新聞台		新聞APP					新聞網站								1	0	1	0	0	0	0	1	0	0	0	0	0	0
		新聞APP	臉書朋友分享					入口網站	新聞頻道臉書粉絲團						0	0	1	1	0	0	0	0	1	1	0	0	0	0
電視新聞台				Line朋友分享			新聞網站								1	0	0	0	1	0	0	1	0	0	0	0	0	0
電視新聞台		新聞APP					新聞網站								1	0	1	0	0	0	0	1	0	0	0	0	0	0
電視新聞台	報章雜誌	新聞APP		Line朋友分享			新聞網站								1	1	1	0	1	0	0	1	0	0	0	0	0	0
電視新聞台						YouTube	新聞網站								1	0	0	0	0	0	1	1	0	0	0	0	0	0
		新聞APP					新聞網站								0	0	1	0	0	0	0	1	0	0	0	0	0	0
電視新聞台	報章雜誌		臉書朋友分享				新聞網站		新聞頻道臉書粉絲團	親友聊天分享					1	1	0	1	0	0	0	1	0	1	1	0	0	0
電視新聞台															1	0	0	0	0	0	0	0	0	0	0	0	0	0
電視新聞台															1	0	0	0	0	0	0	0	0	0	0	0	0	0
電視新聞台		新聞APP													1	0	1	0	0	0	0	0	0	0	0	0	0	0
電視新聞台			臉書朋友分享			YouTube	新聞網站								1	0	0	1	0	0	1	1	0	0	0	0	0	0
電視新聞台															1	0	0	0	0	0	0	0	0	0	0	0	0	0
電視新聞台					Line Today	YouTube									1	0	0	0	0	1	1	0	0	0	0	0	0	0
			臉書朋友分享	Line朋友分享	Line Today					親友聊天分享					0	0	0	1	1	1	0	0	0	0	1	0	0	0
電視新聞台		新聞APP			Line Today										1	0	1	0	0	1	0	0	0	0	0	0	0	0
電視新聞台			臉書朋友分享				新聞網站								1	0	0	1	0	0	0	1	0	0	0	0	0	0
		新聞APP					新聞網站		新聞頻道臉書粉絲團						0	0	1	0	0	0	0	1	0	1	0	0	0	0
			臉書朋友分享							親友聊天分享					0	0	0	1	0	0	0	0	0	0	1	0	0	0
		新聞APP			Line Today	YouTube	新聞網站								0	0	1	0	0	1	1	1	0	0	0	0	0	0
		新聞APP			Line Today	YouTube	新聞網站								0	0	1	0	0	1	1	1	0	0	0	0	0	0
電視新聞台															1	0	0	0	0	0	0	0	0	0	0	0	0	0
電視新聞台															1	0	0	0	0	0	0	0	0	0	0	0	0	0
電視新聞台					Line Today		新聞網站	入口網站							1	0	0	0	0	1	0	1	1	0	0	0	0	0
													都沒有		0	0	0	0	0	0	0	0	0	0	0	0	0	1
電視新聞台					Line Today	YouTube				親友聊天分享					1	0	0	0	0	1	1	0	0	0	1	0	0	0
	報章雜誌														0	1	0	0	0	0	0	0	0	0	0	0	0	0
電視新聞台		新聞APP					新聞網站								1	0	1	0	0	0	0	1	0	0	0	0	0	0
電視新聞台	報章雜誌	新聞APP	臉書朋友分享						新聞頻道臉書粉絲團						1	1	1	1	0	0	0	0	0	1	0	0	0	0
電視新聞台	報章雜誌	新聞APP		Line朋友分享	Line Today										1	1	1	0	1	1	0	0	0	0	0	0	0	0
						YouTube									0	0	0	0	0	0	1	0	0	0	0	0	0	0
電視新聞台		新聞APP	臉書朋友分享		Line Today	YouTube		入口網站	新聞頻道臉書粉絲團	親友聊天分享					1	0	1	1	0	1	1	0	1	1	1	0	0	0
電視新聞台					Line Today	YouTube	新聞網站								1	0	0	0	0	1	1	1	0	0	0	0	0	0
電視新聞台								入口網站	新聞頻道臉書粉絲團	親友聊天分享					1	0	0	0	0	0	0	0	1	1	1	0	0	0
電視新聞台		新聞APP				YouTube									1	0	1	0	0	0	1	0	0	0	0	0	0	0
電視新聞台						YouTube	新聞網站			親友聊天分享					1	0	0	0	0	0	1	1	0	0	1	0	0	0
					Line Today	YouTube									0	0	0	0	0	1	1	0	0	0	0	0	0	0
電視新聞台															1	0	0	0	0	0	0	0	0	0	0	0	0	0
電視新聞台	報章雜誌	新聞APP			Line Today					親友聊天分享					1	1	1	0	0	1	0	0	0	0	1	0	0	0
電視新聞台	報章雜誌	新聞APP					新聞網站			親友聊天分享					1	1	1	0	0	0	0	1	0	0	1	0	0	0
電視新聞台		新聞APP	臉書朋友分享		Line Today	YouTube				親友聊天分享					1	0	1	1	0	1	1	0	0	0	1	0	0	0
電視新聞台	報章雜誌	新聞APP					新聞網站								1	1	1	0	0	0	0	1	0	0	0	0	0	0
			臉書朋友分享	Line朋友分享	Line Today	YouTube		入口網站							0	0	0	1	1	1	1	0	1	0	0	0	0	0
電視新聞台															1	0	0	0	0	0	0	0	0	0	0	0	0	0
	報章雜誌		臉書朋友分享												0	1	0	1	0	0	0	0	0	0	0	0	0	0
	報章雜誌	新聞APP				YouTube	新聞網站								0	1	1	0	0	0	1	1	0	0	0	0	0	0
	報章雜誌	新聞APP	臉書朋友分享			YouTube									0	1	1	1	0	0	1	0	0	0	0	0	0	0
電視新聞台					Line Today	YouTube									1	0	0	0	0	1	1	0	0	0	0	0	0	0
電視新聞台			臉書朋友分享	Line朋友分享						親友聊天分享					1	0	0	1	1	0	0	0	0	0	1	0	0	0
電視新聞台							新聞網站								1	0	0	0	0	0	0	1	0	0	0	0	0	0
電視新聞台		新聞APP													1	0	1	0	0	0	0	0	0	0	0	0	0	0
電視新聞台															1	0	0	0	0	0	0	0	0	0	0	0	0	0
電視新聞台	報章雜誌		臉書朋友分享			YouTube	新聞網站								1	1	0	1	0	0	1	1	0	0	0	0	0	0
電視新聞台		新聞APP	臉書朋友分享		Line Today			入口網站	新聞頻道臉書粉絲團	親友聊天分享					1	0	1	1	0	1	0	0	1	1	1	0	0	0
電視新聞台				Line朋友分享	Line Today	YouTube									1	0	0	0	1	1	1	0	0	0	0	0	0	0
		新聞APP													0	0	1	0	0	0	0	0	0	0	0	0	0	0
電視新聞台															1	0	0	0	0	0	0	0	0	0	0	0	0	0
電視新聞台	報章雜誌					YouTube			新聞頻道臉書粉絲團						1	1	0	0	0	0	1	0	0	1	0	0	0	0
電視新聞台		新聞APP													1	0	1	0	0	0	0	0	0	0	0	0	0	0
						YouTube			新聞頻道臉書粉絲團						0	0	0	0	0	0	1	0	0	1	0	0	0	0
電視新聞台							新聞網站								1	0	0	0	0	0	0	1	0	0	0	0	0	0
				Line朋友分享											0	0	0	0	1	0	0	0	0	0	0	0	0	0
電視新聞台						YouTube									1	0	0	0	0	0	1	0	0	0	0	0	0	0
電視新聞台			臉書朋友分享				新聞網站								1	0	0	1	0	0	0	1	0	0	0	0	0	0
					Line Today	YouTube			新聞頻道臉書粉絲團						0	0	0	0	0	1	1	0	0	1	0	0	0	0
電視新聞台	報章雜誌					YouTube	新聞網站								1	1	0	0	0	0	1	1	0	0	0	0	0	0
		新聞APP		Line朋友分享			新聞網站								0	0	1	0	1	0	0	1	0	0	0	0	0	0
電視新聞台										親友聊天分享					1	0	0	0	0	0	0	0	0	0	1	0	0	0
電視新聞台	報章雜誌			Line朋友分享	Line Today					親友聊天分享	廣播				1	1	0	0	1	1	0	0	0	0	1	1	0	0
							新聞網站	入口網站							0	0	0	0	0	0	0	1	1	0	0	0	0	0
電視新聞台															1	0	0	0	0	0	0	0	0	0	0	0	0	0
電視新聞台	報章雜誌			Line朋友分享	Line Today		新聞網站	入口網站							1	1	0	0	1	1	0	1	1	0	0	0	0	0
電視新聞台	報章雜誌	新聞APP	臉書朋友分享	Line朋友分享	Line Today	YouTube	新聞網站				廣播				1	1	1	1	1	1	1	1	0	0	0	1	0	0
	報章雜誌	新聞APP	臉書朋友分享		Line Today					親友聊天分享	廣播				0	1	1	1	0	1	0	0	0	0	1	1	0	0
電視新聞台				Line朋友分享		YouTube	新聞網站								1	0	0	0	1	0	1	1	0	0	0	0	0	0
電視新聞台			臉書朋友分享												1	0	0	1	0	0	0	0	0	0	0	0	0	0
						YouTube									0	0	0	0	0	0	1	0	0	0	0	0	0	0
電視新聞台			臉書朋友分享												1	0	0	1	0	0	0	0	0	0	0	0	0	0
電視新聞台		新聞APP								親友聊天分享					1	0	1	0	0	0	0	0	0	0	1	0	0	0
		新聞APP													0	0	1	0	0	0	0	0	0	0	0	0	0	0
電視新聞台			臉書朋友分享				新聞網站	入口網站	新聞頻道臉書粉絲團		廣播				1	0	0	1	0	0	0	1	1	1	0	1	0	0
電視新聞台			臉書朋友分享												1	0	0	1	0	0	0	0	0	0	0	0	0	0
電視新聞台	報章雜誌	新聞APP	臉書朋友分享		Line Today	YouTube		入口網站	新聞頻道臉書粉絲團	親友聊天分享					1	1	1	1	0	1	1	0	1	1	1	0	0	0
電視新聞台										親友聊天分享					1	0	0	0	0	0	0	0	0	0	1	0	0	0
電視新聞台		新聞APP		Line朋友分享						親友聊天分享					1	0	1	0	1	0	0	0	0	0	1	0	0	0
		新聞APP		Line朋友分享	Line Today	YouTube	新聞網站	入口網站		親友聊天分享					0	0	1	0	1	1	1	1	1	0	1	0	0	0
電視新聞台				Line朋友分享	Line Today		新聞網站			親友聊天分享					1	0	0	0	1	1	0	1	0	0	1	0	0	0
電視新聞台	報章雜誌	新聞APP	臉書朋友分享	Line朋友分享		YouTube		入口網站		親友聊天分享					1	1	1	1	1	0	1	0	1	0	1	0	0	0
電視新聞台							新聞網站			親友聊天分享					1	0	0	0	0	0	0	1	0	0	1	0	0	0
電視新聞台		新聞APP					新聞網站		新聞頻道臉書粉絲團	親友聊天分享					1	0	1	0	0	0	0	1	0	1	1	0	0	0
電視新聞台		新聞APP	臉書朋友分享	Line朋友分享											1	0	1	1	1	0	0	0	0	0	0	0	0	0
電視新聞台		新聞APP			Line Today	YouTube			新聞頻道臉書粉絲團	親友聊天分享					1	0	1	0	0	1	1	0	0	1	1	0	0	0
電視新聞台			臉書朋友分享			YouTube									1	0	0	1	0	0	1	0	0	0	0	0	0	0
電視新聞台					Line Today	YouTube					廣播				1	0	0	0	0	1	1	0	0	0	0	1	0	0
電視新聞台			臉書朋友分享												1	0	0	1	0	0	0	0	0	0	0	0	0	0
電視新聞台	報章雜誌	新聞APP				YouTube	新聞網站								1	1	1	0	0	0	1	1	0	0	0	0	0	0
電視新聞台				Line朋友分享											1	0	0	0	1	0	0	0	0	0	0	0	0	0
電視新聞台	報章雜誌		臉書朋友分享	Line朋友分享		YouTube					廣播				1	1	0	1	1	0	1	0	0	0	0	1	0	0
電視新聞台					Line Today	YouTube	新聞網站								1	0	0	0	0	1	1	1	0	0	0	0	0	0
電視新聞台			臉書朋友分享												1	0	0	1	0	0	0	0	0	0	0	0	0	0
電視新聞台							新聞網站								1	0	0	0	0	0	0	1	0	0	0	0	0	0
電視新聞台						YouTube	新聞網站								1	0	0	0	0	0	1	1	0	0	0	0	0	0
電視新聞台		新聞APP				YouTube			新聞頻道臉書粉絲團						1	0	1	0	0	0	1	0	0	1	0	0	0	0
電視新聞台	報章雜誌				Line Today	YouTube				親友聊天分享					1	1	0	0	0	1	1	0	0	0	1	0	0	0
電視新聞台		新聞APP					新聞網站		新聞頻道臉書粉絲團						1	0	1	0	0	0	0	1	0	1	0	0	0	0
電視新聞台			臉書朋友分享					入口網站							1	0	0	1	0	0	0	0	1	0	0	0	0	0
電視新聞台	報章雜誌				Line Today	YouTube				親友聊天分享					1	1	0	0	0	1	1	0	0	0	1	0	0	0
								入口網站							0	0	0	0	0	0	0	0	1	0	0	0	0	0
電視新聞台		新聞APP	臉書朋友分享							親友聊天分享					1	0	1	1	0	0	0	0	0	0	1	0	0	0
電視新聞台															1	0	0	0	0	0	0	0	0	0	0	0	0	0
電視新聞台	報章雜誌			Line朋友分享	Line Today		新聞網站								1	1	0	0	1	1	0	1	0	0	0	0	0	0
電視新聞台			臉書朋友分享			YouTube	新聞網站	入口網站		親友聊天分享					1	0	0	1	0	0	1	1	1	0	1	0	0	0
電視新聞台							新聞網站		新聞頻道臉書粉絲團						1	0	0	0	0	0	0	1	0	1	0	0	0	0
電視新聞台							新聞網站								1	0	0	0	0	0	0	1	0	0	0	0	0	0
電視新聞台		新聞APP					新聞網站	入口網站							1	0	1	0	0	0	0	1	1	0	0	0	0	0
電視新聞台	報章雜誌	新聞APP	臉書朋友分享	Line朋友分享			新聞網站	入口網站		親友聊天分享					1	1	1	1	1	0	0	1	1	0	1	0	0	0
電視新聞台			臉書朋友分享							親友聊天分享					1	0	0	1	0	0	0	0	0	0	1	0	0	0
電視新聞台	報章雜誌									親友聊天分享					1	1	0	0	0	0	0	0	0	0	1	0	0	0
電視新聞台				Line朋友分享											1	0	0	0	1	0	0	0	0	0	0	0	0	0
電視新聞台	報章雜誌		臉書朋友分享	Line朋友分享	Line Today		新聞網站	入口網站		親友聊天分享					1	1	0	1	1	1	0	1	1	0	1	0	0	0
電視新聞台					Line Today										1	0	0	0	0	1	0	0	0	0	0	0	0	0
電視新聞台		新聞APP	臉書朋友分享	Line朋友分享	Line Today		新聞網站			親友聊天分享					1	0	1	1	1	1	0	1	0	0	1	0	0	0
			臉書朋友分享		Line Today	YouTube			新聞頻道臉書粉絲團						0	0	0	1	0	1	1	0	0	1	0	0	0	0
電視新聞台	報章雜誌						新聞網站								1	1	0	0	0	0	0	1	0	0	0	0	0	0
電視新聞台	報章雜誌	新聞APP						入口網站		親友聊天分享					1	1	1	0	0	0	0	0	1	0	1	0	0	0
電視新聞台	報章雜誌	新聞APP	臉書朋友分享	Line朋友分享		YouTube	新聞網站				廣播				1	1	1	1	1	0	1	1	0	0	0	1	0	0
		新聞APP			Line Today	YouTube	新聞網站					PTT			0	0	1	0	0	1	1	1	0	0	0	0	1	0
電視新聞台							新聞網站								1	0	0	0	0	0	0	1	0	0	0	0	0	0
電視新聞台					Line Today				新聞頻道臉書粉絲團						1	0	0	0	0	1	0	0	0	1	0	0	0	0
電視新聞台		新聞APP					新聞網站			親友聊天分享					1	0	1	0	0	0	0	1	0	0	1	0	0	0
電視新聞台															1	0	0	0	0	0	0	0	0	0	0	0	0	0
電視新聞台				Line朋友分享			新聞網站			親友聊天分享	廣播				1	0	0	0	1	0	0	1	0	0	1	1	0	0
電視新聞台		新聞APP													1	0	1	0	0	0	0	0	0	0	0	0	0	0
							新聞網站								0	0	0	0	0	0	0	1	0	0	0	0	0	0
電視新聞台	報章雜誌	新聞APP	臉書朋友分享				新聞網站		新聞頻道臉書粉絲團						1	1	1	1	0	0	0	1	0	1	0	0	0	0
電視新聞台		新聞APP				YouTube		入口網站							1	0	1	0	0	0	1	0	1	0	0	0	0	0
電視新聞台					Line Today	YouTube				親友聊天分享					1	0	0	0	0	1	1	0	0	0	1	0	0	0
電視新聞台	報章雜誌				Line Today	YouTube									1	1	0	0	0	1	1	0	0	0	0	0	0	0
			臉書朋友分享			YouTube									0	0	0	1	0	0	1	0	0	0	0	0	0	0
電視新聞台					Line Today	YouTube	新聞網站								1	0	0	0	0	1	1	1	0	0	0	0	0	0
	報章雜誌	新聞APP	臉書朋友分享			YouTube	新聞網站			親友聊天分享					0	1	1	1	0	0	1	1	0	0	1	0	0	0
電視新聞台	報章雜誌			Line朋友分享		YouTube	新聞網站			親友聊天分享					1	1	0	0	1	0	1	1	0	0	1	0	0	0
電視新聞台		新聞APP			Line Today			入口網站							1	0	1	0	0	1	0	0	1	0	0	0	0	0
			臉書朋友分享	Line朋友分享		YouTube		入口網站	新聞頻道臉書粉絲團	親友聊天分享					0	0	0	1	1	0	1	0	1	1	1	0	0	0
電視新聞台			臉書朋友分享				新聞網站								1	0	0	1	0	0	0	1	0	0	0	0	0	0
電視新聞台															1	0	0	0	0	0	0	0	0	0	0	0	0	0
							新聞網站								0	0	0	0	0	0	0	1	0	0	0	0	0	0
				Line朋友分享											0	0	0	0	1	0	0	0	0	0	0	0	0	0
電視新聞台			臉書朋友分享				新聞網站			親友聊天分享					1	0	0	1	0	0	0	1	0	0	1	0	0	0
													都沒有		0	0	0	0	0	0	0	0	0	0	0	0	0	1
電視新聞台	報章雜誌						新聞網站	入口網站							1	1	0	0	0	0	0	1	1	0	0	0	0	0
電視新聞台	報章雜誌	新聞APP				YouTube				親友聊天分享					1	1	1	0	0	0	1	0	0	0	1	0	0	0
電視新聞台		新聞APP	臉書朋友分享	Line朋友分享						親友聊天分享					1	0	1	1	1	0	0	0	0	0	1	0	0	0
電視新聞台		新聞APP	臉書朋友分享			YouTube	新聞網站		新聞頻道臉書粉絲團	親友聊天分享					1	0	1	1	0	0	1	1	0	1	1	0	0	0
電視新聞台															1	0	0	0	0	0	0	0	0	0	0	0	0	0
電視新聞台															1	0	0	0	0	0	0	0	0	0	0	0	0	0
電視新聞台	報章雜誌						新聞網站								1	1	0	0	0	0	0	1	0	0	0	0	0	0
						YouTube	新聞網站								0	0	0	0	0	0	1	1	0	0	0	0	0	0
電視新聞台					Line Today										1	0	0	0	0	1	0	0	0	0	0	0	0	0
電視新聞台															1	0	0	0	0	0	0	0	0	0	0	0	0	0
電視新聞台			臉書朋友分享												1	0	0	1	0	0	0	0	0	0	0	0	0	0
電視新聞台		新聞APP													1	0	1	0	0	0	0	0	0	0	0	0	0	0
		新聞APP			Line Today	YouTube									0	0	1	0	0	1	1	0	0	0	0	0	0	0
電視新聞台	報章雜誌														1	1	0	0	0	0	0	0	0	0	0	0	0	0
	報章雜誌					YouTube	新聞網站								0	1	0	0	0	0	1	1	0	0	0	0	0	0
電視新聞台	報章雜誌		臉書朋友分享						新聞頻道臉書粉絲團		廣播	Podcast			1	1	0	1	0	0	0	0	0	1	0	1	1	0
電視新聞台						YouTube	新聞網站				廣播				1	0	0	0	0	0	1	1	0	0	0	1	0	0
電視新聞台					Line Today		新聞網站								1	0	0	0	0	1	0	1	0	0	0	0	0	0
電視新聞台			臉書朋友分享	Line朋友分享	Line Today	YouTube			新聞頻道臉書粉絲團		廣播				1	0	0	1	1	1	1	0	0	1	0	1	0	0
電視新聞台							新聞網站	入口網站							1	0	0	0	0	0	0	1	1	0	0	0	0	0
電視新聞台			臉書朋友分享						新聞頻道臉書粉絲團						1	0	0	1	0	0	0	0	0	1	0	0	0	0
電視新聞台	報章雜誌	新聞APP	臉書朋友分享				新聞網站		新聞頻道臉書粉絲團						1	1	1	1	0	0	0	1	0	1	0	0	0	0
	報章雜誌	新聞APP			Line Today	YouTube	新聞網站	入口網站	新聞頻道臉書粉絲團						0	1	1	0	0	1	1	1	1	1	0	0	0	0
電視新聞台		新聞APP		Line朋友分享			新聞網站								1	0	1	0	1	0	0	1	0	0	0	0	0	0
電視新聞台	報章雜誌						新聞網站		新聞頻道臉書粉絲團						1	1	0	0	0	0	0	1	0	1	0	0	0	0
							新聞網站								0	0	0	0	0	0	0	1	0	0	0	0	0	0
電視新聞台									新聞頻道臉書粉絲團						1	0	0	0	0	0	0	0	0	1	0	0	0	0
電視新聞台				Line朋友分享		YouTube	新聞網站			親友聊天分享					1	0	0	0	1	0	1	1	0	0	1	0	0	0
電視新聞台	報章雜誌	新聞APP					新聞網站		新聞頻道臉書粉絲團						1	1	1	0	0	0	0	1	0	1	0	0	0	0
電視新聞台	報章雜誌				Line Today		新聞網站	入口網站							1	1	0	0	0	1	0	1	1	0	0	0	0	0
			臉書朋友分享												0	0	0	1	0	0	0	0	0	0	0	0	0	0
電視新聞台															1	0	0	0	0	0	0	0	0	0	0	0	0	0
電視新聞台		新聞APP													1	0	1	0	0	0	0	0	0	0	0	0	0	0
電視新聞台						YouTube									1	0	0	0	0	0	1	0	0	0	0	0	0	0
電視新聞台	報章雜誌				Line Today	YouTube	新聞網站			親友聊天分享					1	1	0	0	0	1	1	1	0	0	1	0	0	0
電視新聞台	報章雜誌	新聞APP													1	1	1	0	0	0	0	0	0	0	0	0	0	0
電視新聞台															1	0	0	0	0	0	0	0	0	0	0	0	0	0
電視新聞台	報章雜誌		臉書朋友分享			YouTube	新聞網站			親友聊天分享					1	1	0	1	0	0	1	1	0	0	1	0	0	0
電視新聞台	報章雜誌		臉書朋友分享		Line Today				新聞頻道臉書粉絲團						1	1	0	1	0	1	0	0	0	1	0	0	0	0
電視新聞台	報章雜誌					YouTube	新聞網站								1	1	0	0	0	0	1	1	0	0	0	0	0	0
電視新聞台															1	0	0	0	0	0	0	0	0	0	0	0	0	0
電視新聞台			臉書朋友分享		Line Today	YouTube	新聞網站		新聞頻道臉書粉絲團	親友聊天分享					1	0	0	1	0	1	1	1	0	1	1	0	0	0
電視新聞台	報章雜誌	新聞APP	臉書朋友分享	Line朋友分享		YouTube		入口網站	新聞頻道臉書粉絲團	親友聊天分享					1	1	1	1	1	0	1	0	1	1	1	0	0	0
電視新聞台	報章雜誌				Line Today					親友聊天分享					1	1	0	0	0	1	0	0	0	0	1	0	0	0
電視新聞台						YouTube				親友聊天分享					1	0	0	0	0	0	1	0	0	0	1	0	0	0
電視新聞台															1	0	0	0	0	0	0	0	0	0	0	0	0	0
電視新聞台	報章雜誌		臉書朋友分享	Line朋友分享			新聞網站		新聞頻道臉書粉絲團						1	1	0	1	1	0	0	1	0	1	0	0	0	0
	報章雜誌	新聞APP					新聞網站								0	1	1	0	0	0	0	1	0	0	0	0	0	0
電視新聞台	報章雜誌	新聞APP	臉書朋友分享	Line朋友分享	Line Today		新聞網站	入口網站	新聞頻道臉書粉絲團	親友聊天分享					1	1	1	1	1	1	0	1	1	1	1	0	0	0
			臉書朋友分享			YouTube	新聞網站								0	0	0	1	0	0	1	1	0	0	0	0	0	0
電視新聞台	報章雜誌	新聞APP					新聞網站				廣播				1	1	1	0	0	0	0	1	0	0	0	1	0	0
電視新聞台															1	0	0	0	0	0	0	0	0	0	0	0	0	0
			臉書朋友分享	Line朋友分享	Line Today					親友聊天分享					0	0	0	1	1	1	0	0	0	0	1	0	0	0
電視新聞台		新聞APP			Line Today		新聞網站								1	0	1	0	0	1	0	1	0	0	0	0	0	0
電視新聞台	報章雜誌						新聞網站	入口網站							1	1	0	0	0	0	0	1	1	0	0	0	0	0
電視新聞台	報章雜誌					YouTube	新聞網站			親友聊天分享					1	1	0	0	0	0	1	1	0	0	1	0	0	0
電視新聞台										親友聊天分享					1	0	0	0	0	0	0	0	0	0	1	0	0	0
電視新聞台															1	0	0	0	0	0	0	0	0	0	0	0	0	0
電視新聞台	報章雜誌	新聞APP	臉書朋友分享	Line朋友分享		YouTube	新聞網站		新聞頻道臉書粉絲團	親友聊天分享	廣播				1	1	1	1	1	0	1	1	0	1	1	1	0	0
	報章雜誌	新聞APP		Line朋友分享	Line Today	YouTube	新聞網站		新聞頻道臉書粉絲團						0	1	1	0	1	1	1	1	0	1	0	0	0	0
			臉書朋友分享	Line朋友分享	Line Today										0	0	0	1	1	1	0	0	0	0	0	0	0	0
					Line Today		新聞網站			親友聊天分享					0	0	0	0	0	1	0	1	0	0	1	0	0	0
電視新聞台	報章雜誌	新聞APP													1	1	1	0	0	0	0	0	0	0	0	0	0	0
電視新聞台		新聞APP	臉書朋友分享			YouTube				親友聊天分享					1	0	1	1	0	0	1	0	0	0	1	0	0	0
電視新聞台	報章雜誌	新聞APP	臉書朋友分享	Line朋友分享	Line Today	YouTube	新聞網站	入口網站	新聞頻道臉書粉絲團	親友聊天分享	廣播				1	1	1	1	1	1	1	1	1	1	1	1	0	0
		新聞APP			Line Today	YouTube	新聞網站								0	0	1	0	0	1	1	1	0	0	0	0	0	0
電視新聞台		新聞APP													1	0	1	0	0	0	0	0	0	0	0	0	0	0
電視新聞台	報章雜誌				Line Today	YouTube	新聞網站	入口網站	新聞頻道臉書粉絲團	親友聊天分享					1	1	0	0	0	1	1	1	1	1	1	0	0	0
電視新聞台		新聞APP													1	0	1	0	0	0	0	0	0	0	0	0	0	0
					Line Today	YouTube	新聞網站			親友聊天分享					0	0	0	0	0	1	1	1	0	0	1	0	0	0
電視新聞台		新聞APP		Line朋友分享			新聞網站	入口網站	新聞頻道臉書粉絲團		廣播				1	0	1	0	1	0	0	1	1	1	0	1	0	0
電視新聞台		新聞APP													1	0	1	0	0	0	0	0	0	0	0	0	0	0
電視新聞台		新聞APP				YouTube	新聞網站	入口網站		親友聊天分享					1	0	1	0	0	0	1	1	1	0	1	0	0	0
電視新聞台						YouTube	新聞網站								1	0	0	0	0	0	1	1	0	0	0	0	0	0
電視新聞台															1	0	0	0	0	0	0	0	0	0	0	0	0	0
電視新聞台		新聞APP	臉書朋友分享		Line Today	YouTube		入口網站							1	0	1	1	0	1	1	0	1	0	0	0	0	0
電視新聞台				Line朋友分享			新聞網站			親友聊天分享					1	0	0	0	1	0	0	1	0	0	1	0	0	0
電視新聞台	報章雜誌	新聞APP		Line朋友分享		YouTube			新聞頻道臉書粉絲團	親友聊天分享					1	1	1	0	1	0	1	0	0	1	1	0	0	0
電視新聞台															1	0	0	0	0	0	0	0	0	0	0	0	0	0
電視新聞台	報章雜誌														1	1	0	0	0	0	0	0	0	0	0	0	0	0
電視新聞台	報章雜誌		臉書朋友分享				新聞網站			親友聊天分享					1	1	0	1	0	0	0	1	0	0	1	0	0	0
電視新聞台		新聞APP													1	0	1	0	0	0	0	0	0	0	0	0	0	0
電視新聞台	報章雜誌	新聞APP	臉書朋友分享	Line朋友分享	Line Today	YouTube	新聞網站	入口網站	新聞頻道臉書粉絲團	親友聊天分享	廣播				1	1	1	1	1	1	1	1	1	1	1	1	0	0
電視新聞台				Line朋友分享											1	0	0	0	1	0	0	0	0	0	0	0	0	0
電視新聞台															1	0	0	0	0	0	0	0	0	0	0	0	0	0
電視新聞台					Line Today										1	0	0	0	0	1	0	0	0	0	0	0	0	0
電視新聞台							新聞網站								1	0	0	0	0	0	0	1	0	0	0	0	0	0
電視新聞台	報章雜誌						新聞網站								1	1	0	0	0	0	0	1	0	0	0	0	0	0
		新聞APP	臉書朋友分享												0	0	1	1	0	0	0	0	0	0	0	0	0	0
電視新聞台	報章雜誌	新聞APP	臉書朋友分享				新聞網站								1	1	1	1	0	0	0	1	0	0	0	0	0	0
電視新聞台	報章雜誌		臉書朋友分享		Line Today		新聞網站		新聞頻道臉書粉絲團						1	1	0	1	0	1	0	1	0	1	0	0	0	0
電視新聞台			臉書朋友分享		Line Today	YouTube									1	0	0	1	0	1	1	0	0	0	0	0	0	0
電視新聞台				Line朋友分享						親友聊天分享					1	0	0	0	1	0	0	0	0	0	1	0	0	0
電視新聞台	報章雜誌			Line朋友分享		YouTube									1	1	0	0	1	0	1	0	0	0	0	0	0	0
電視新聞台				Line朋友分享	Line Today	YouTube									1	0	0	0	1	1	1	0	0	0	0	0	0	0
電視新聞台			臉書朋友分享			YouTube									1	0	0	1	0	0	1	0	0	0	0	0	0	0
電視新聞台			臉書朋友分享		Line Today	YouTube				親友聊天分享					1	0	0	1	0	1	1	0	0	0	1	0	0	0
						YouTube	新聞網站								0	0	0	0	0	0	1	1	0	0	0	0	0	0
電視新聞台	報章雜誌	新聞APP	臉書朋友分享				新聞網站								1	1	1	1	0	0	0	1	0	0	0	0	0	0
電視新聞台		新聞APP	臉書朋友分享		Line Today					親友聊天分享					1	0	1	1	0	1	0	0	0	0	1	0	0	0
電視新聞台	報章雜誌				Line Today		新聞網站	入口網站		親友聊天分享					1	1	0	0	0	1	0	1	1	0	1	0	0	0
電視新聞台		新聞APP	臉書朋友分享			YouTube	新聞網站	入口網站	新聞頻道臉書粉絲團	親友聊天分享					1	0	1	1	0	0	1	1	1	1	1	0	0	0
電視新聞台	報章雜誌				Line Today			入口網站							1	1	0	0	0	1	0	0	1	0	0	0	0	0
電視新聞台						YouTube									1	0	0	0	0	0	1	0	0	0	0	0	0	0
電視新聞台		新聞APP				YouTube									1	0	1	0	0	0	1	0	0	0	0	0	0	0
電視新聞台						YouTube	新聞網站								1	0	0	0	0	0	1	1	0	0	0	0	0	0
電視新聞台		新聞APP	臉書朋友分享		Line Today		新聞網站	入口網站			廣播				1	0	1	1	0	1	0	1	1	0	0	1	0	0
電視新聞台				Line朋友分享						親友聊天分享					1	0	0	0	1	0	0	0	0	0	1	0	0	0
電視新聞台										親友聊天分享	廣播				1	0	0	0	0	0	0	0	0	0	1	1	0	0
電視新聞台	報章雜誌	新聞APP	臉書朋友分享	Line朋友分享	Line Today	YouTube	新聞網站	入口網站							1	1	1	1	1	1	1	1	1	0	0	0	0	0
電視新聞台															1	0	0	0	0	0	0	0	0	0	0	0	0	0
電視新聞台	報章雜誌	新聞APP	臉書朋友分享	Line朋友分享	Line Today		新聞網站	入口網站		親友聊天分享					1	1	1	1	1	1	0	1	1	0	1	0	0	0
電視新聞台			臉書朋友分享												1	0	0	1	0	0	0	0	0	0	0	0	0	0
電視新聞台		新聞APP	臉書朋友分享			YouTube	新聞網站		新聞頻道臉書粉絲團	親友聊天分享					1	0	1	1	0	0	1	1	0	1	1	0	0	0
電視新聞台					Line Today					親友聊天分享					1	0	0	0	0	1	0	0	0	0	1	0	0	0
電視新聞台	報章雜誌	新聞APP	臉書朋友分享	Line朋友分享	Line Today	YouTube	新聞網站	入口網站	新聞頻道臉書粉絲團	親友聊天分享					1	1	1	1	1	1	1	1	1	1	1	0	0	0
電視新聞台					Line Today					親友聊天分享					1	0	0	0	0	1	0	0	0	0	1	0	0	0
電視新聞台			臉書朋友分享							親友聊天分享					1	0	0	1	0	0	0	0	0	0	1	0	0	0
電視新聞台			臉書朋友分享			YouTube	新聞網站	入口網站							1	0	0	1	0	0	1	1	1	0	0	0	0	0
電視新聞台					Line Today										1	0	0	0	0	1	0	0	0	0	0	0	0	0
電視新聞台	報章雜誌				Line Today	YouTube									1	1	0	0	0	1	1	0	0	0	0	0	0	0
			臉書朋友分享		Line Today	YouTube	新聞網站								0	0	0	1	0	1	1	1	0	0	0	0	0	0
電視新聞台										親友聊天分享					1	0	0	0	0	0	0	0	0	0	1	0	0	0
電視新聞台			臉書朋友分享	Line朋友分享		YouTube				親友聊天分享					1	0	0	1	1	0	1	0	0	0	1	0	0	0
電視新聞台					Line Today										1	0	0	0	0	1	0	0	0	0	0	0	0	0
電視新聞台	報章雜誌									親友聊天分享					1	1	0	0	0	0	0	0	0	0	1	0	0	0
電視新聞台					Line Today				新聞頻道臉書粉絲團						1	0	0	0	0	1	0	0	0	1	0	0	0	0
電視新聞台	報章雜誌		臉書朋友分享			YouTube			新聞頻道臉書粉絲團						1	1	0	1	0	0	1	0	0	1	0	0	0	0
					Line Today	YouTube				親友聊天分享					0	0	0	0	0	1	1	0	0	0	1	0	0	0
電視新聞台			臉書朋友分享	Line朋友分享			新聞網站			親友聊天分享					1	0	0	1	1	0	0	1	0	0	1	0	0	0
電視新聞台									新聞頻道臉書粉絲團	親友聊天分享					1	0	0	0	0	0	0	0	0	1	1	0	0	0
電視新聞台		新聞APP		Line朋友分享			新聞網站				廣播				1	0	1	0	1	0	0	1	0	0	0	1	0	0
電視新聞台	報章雜誌				Line Today		新聞網站			親友聊天分享					1	1	0	0	0	1	0	1	0	0	1	0	0	0
電視新聞台			臉書朋友分享		Line Today	YouTube	新聞網站	入口網站	新聞頻道臉書粉絲團						1	0	0	1	0	1	1	1	1	1	0	0	0	0
電視新聞台	報章雜誌		臉書朋友分享		Line Today										1	1	0	1	0	1	0	0	0	0	0	0	0	0
電視新聞台			臉書朋友分享	Line朋友分享	Line Today	YouTube	新聞網站	入口網站		親友聊天分享					1	0	0	1	1	1	1	1	1	0	1	0	0	0
								入口網站							0	0	0	0	0	0	0	0	1	0	0	0	0	0
電視新聞台							新聞網站								1	0	0	0	0	0	0	1	0	0	0	0	0	0
電視新聞台	報章雜誌	新聞APP													1	1	1	0	0	0	0	0	0	0	0	0	0	0
電視新聞台					Line Today										1	0	0	0	0	1	0	0	0	0	0	0	0	0
電視新聞台	報章雜誌	新聞APP	臉書朋友分享			YouTube	新聞網站	入口網站		親友聊天分享					1	1	1	1	0	0	1	1	1	0	1	0	0	0
電視新聞台		新聞APP	臉書朋友分享		Line Today	YouTube	新聞網站				廣播				1	0	1	1	0	1	1	1	0	0	0	1	0	0
電視新聞台										親友聊天分享					1	0	0	0	0	0	0	0	0	0	1	0	0	0
電視新聞台	報章雜誌			Line朋友分享	Line Today		新聞網站								1	1	0	0	1	1	0	1	0	0	0	0	0	0
電視新聞台	報章雜誌						新聞網站								1	1	0	0	0	0	0	1	0	0	0	0	0	0
電視新聞台															1	0	0	0	0	0	0	0	0	0	0	0	0	0
電視新聞台					Line Today	YouTube									1	0	0	0	0	1	1	0	0	0	0	0	0	0
電視新聞台		新聞APP					新聞網站		新聞頻道臉書粉絲團						1	0	1	0	0	0	0	1	0	1	0	0	0	0
	報章雜誌														0	1	0	0	0	0	0	0	0	0	0	0	0	0
			臉書朋友分享	Line朋友分享		YouTube									0	0	0	1	1	0	1	0	0	0	0	0	0	0
電視新聞台		新聞APP		Line朋友分享	Line Today	YouTube	新聞網站	入口網站	新聞頻道臉書粉絲團	親友聊天分享					1	0	1	0	1	1	1	1	1	1	1	0	0	0
電視新聞台			臉書朋友分享							親友聊天分享					1	0	0	1	0	0	0	0	0	0	1	0	0	0
		新聞APP				YouTube	新聞網站			親友聊天分享	廣播				0	0	1	0	0	0	1	1	0	0	1	1	0	0
電視新聞台	報章雜誌				Line Today										1	1	0	0	0	1	0	0	0	0	0	0	0	0
電視新聞台	報章雜誌	新聞APP	臉書朋友分享		Line Today	YouTube	新聞網站		新聞頻道臉書粉絲團	親友聊天分享					1	1	1	1	0	1	1	1	0	1	1	0	0	0
電視新聞台	報章雜誌	新聞APP	臉書朋友分享		Line Today		新聞網站								1	1	1	1	0	1	0	1	0	0	0	0	0	0
電視新聞台															1	0	0	0	0	0	0	0	0	0	0	0	0	0
電視新聞台	報章雜誌					YouTube				親友聊天分享					1	1	0	0	0	0	1	0	0	0	1	0	0	0
電視新聞台	報章雜誌					YouTube				親友聊天分享	廣播				1	1	0	0	0	0	1	0	0	0	1	1	0	0
					Line Today		新聞網站								0	0	0	0	0	1	0	1	0	0	0	0	0	0
													都沒有		0	0	0	0	0	0	0	0	0	0	0	0	0	1
電視新聞台	報章雜誌				Line Today	YouTube	新聞網站								1	1	0	0	0	1	1	1	0	0	0	0	0	0
電視新聞台			臉書朋友分享												1	0	0	1	0	0	0	0	0	0	0	0	0	0
電視新聞台		新聞APP								親友聊天分享					1	0	1	0	0	0	0	0	0	0	1	0	0	0
	報章雜誌	新聞APP						入口網站							0	1	1	0	0	0	0	0	1	0	0	0	0	0
	報章雜誌		臉書朋友分享	Line朋友分享		YouTube									0	1	0	1	1	0	1	0	0	0	0	0	0	0
電視新聞台		新聞APP		Line朋友分享		YouTube	新聞網站								1	0	1	0	1	0	1	1	0	0	0	0	0	0
電視新聞台				Line朋友分享			新聞網站			親友聊天分享					1	0	0	0	1	0	0	1	0	0	1	0	0	0
				Line朋友分享	Line Today		新聞網站					Twitter			0	0	0	0	1	1	0	1	0	0	0	0	1	0
電視新聞台	報章雜誌				Line Today			入口網站							1	1	0	0	0	1	0	0	1	0	0	0	0	0
電視新聞台		新聞APP	臉書朋友分享												1	0	1	1	0	0	0	0	0	0	0	0	0	0
電視新聞台															1	0	0	0	0	0	0	0	0	0	0	0	0	0
		新聞APP		Line朋友分享	Line Today		新聞網站			親友聊天分享					0	0	1	0	1	1	0	1	0	0	1	0	0	0
			臉書朋友分享		Line Today		新聞網站								0	0	0	1	0	1	0	1	0	0	0	0	0	0
電視新聞台	報章雜誌				Line Today	YouTube	新聞網站				廣播				1	1	0	0	0	1	1	1	0	0	0	1	0	0
			臉書朋友分享	Line朋友分享				入口網站		親友聊天分享					0	0	0	1	1	0	0	0	1	0	1	0	0	0
電視新聞台			臉書朋友分享	Line朋友分享	Line Today	YouTube				親友聊天分享	廣播				1	0	0	1	1	1	1	0	0	0	1	1	0	0
					Line Today			入口網站							0	0	0	0	0	1	0	0	1	0	0	0	0	0
		新聞APP			Line Today				新聞頻道臉書粉絲團						0	0	1	0	0	1	0	0	0	1	0	0	0	0
電視新聞台					Line Today	YouTube	新聞網站								1	0	0	0	0	1	1	1	0	0	0	0	0	0
電視新聞台			臉書朋友分享							親友聊天分享					1	0	0	1	0	0	0	0	0	0	1	0	0	0
電視新聞台					Line Today					親友聊天分享					1	0	0	0	0	1	0	0	0	0	1	0	0	0
電視新聞台		新聞APP					新聞網站								1	0	1	0	0	0	0	1	0	0	0	0	0	0
					Line Today										0	0	0	0	0	1	0	0	0	0	0	0	0	0
				Line朋友分享		YouTube	新聞網站								0	0	0	0	1	0	1	1	0	0	0	0	0	0
電視新聞台						YouTube	新聞網站		新聞頻道臉書粉絲團						1	0	0	0	0	0	1	1	0	1	0	0	0	0
電視新聞台															1	0	0	0	0	0	0	0	0	0	0	0	0	0
電視新聞台	報章雜誌	新聞APP	臉書朋友分享	Line朋友分享		YouTube	新聞網站	入口網站	新聞頻道臉書粉絲團	親友聊天分享					1	1	1	1	1	0	1	1	1	1	1	0	0	0
電視新聞台	報章雜誌						新聞網站								1	1	0	0	0	0	0	1	0	0	0	0	0	0
		新聞APP	臉書朋友分享												0	0	1	1	0	0	0	0	0	0	0	0	0	0
電視新聞台	報章雜誌						新聞網站		新聞頻道臉書粉絲團	親友聊天分享					1	1	0	0	0	0	0	1	0	1	1	0	0	0
					Line Today				新聞頻道臉書粉絲團	親友聊天分享					0	0	0	0	0	1	0	0	0	1	1	0	0	0
電視新聞台			臉書朋友分享	Line朋友分享	Line Today	YouTube	新聞網站			親友聊天分享					1	0	0	1	1	1	1	1	0	0	1	0	0	0
電視新聞台			臉書朋友分享			YouTube			新聞頻道臉書粉絲團						1	0	0	1	0	0	1	0	0	1	0	0	0	0
電視新聞台		新聞APP	臉書朋友分享		Line Today		新聞網站			親友聊天分享					1	0	1	1	0	1	0	1	0	0	1	0	0	0
電視新聞台					Line Today										1	0	0	0	0	1	0	0	0	0	0	0	0	0
電視新聞台	報章雜誌					YouTube					廣播				1	1	0	0	0	0	1	0	0	0	0	1	0	0
	報章雜誌			Line朋友分享		YouTube									0	1	0	0	1	0	1	0	0	0	0	0	0	0
電視新聞台	報章雜誌														1	1	0	0	0	0	0	0	0	0	0	0	0	0
電視新聞台															1	0	0	0	0	0	0	0	0	0	0	0	0	0
電視新聞台					Line Today	YouTube	新聞網站								1	0	0	0	0	1	1	1	0	0	0	0	0	0
電視新聞台	報章雜誌		臉書朋友分享	Line朋友分享		YouTube	新聞網站			親友聊天分享					1	1	0	1	1	0	1	1	0	0	1	0	0	0
電視新聞台															1	0	0	0	0	0	0	0	0	0	0	0	0	0
電視新聞台						YouTube									1	0	0	0	0	0	1	0	0	0	0	0	0	0
				Line朋友分享	Line Today	YouTube	新聞網站								0	0	0	0	1	1	1	1	0	0	0	0	0	0
電視新聞台			臉書朋友分享	Line朋友分享			新聞網站	入口網站			廣播				1	0	0	1	1	0	0	1	1	0	0	1	0	0
電視新聞台					Line Today	YouTube			新聞頻道臉書粉絲團						1	0	0	0	0	1	1	0	0	1	0	0	0	0
電視新聞台	報章雜誌						新聞網站	入口網站							1	1	0	0	0	0	0	1	1	0	0	0	0	0
電視新聞台	報章雜誌														1	1	0	0	0	0	0	0	0	0	0	0	0	0
			臉書朋友分享	Line朋友分享	Line Today	YouTube	新聞網站	入口網站	新聞頻道臉書粉絲團	親友聊天分享					0	0	0	1	1	1	1	1	1	1	1	0	0	0
電視新聞台			臉書朋友分享	Line朋友分享											1	0	0	1	1	0	0	0	0	0	0	0	0	0
							新聞網站								0	0	0	0	0	0	0	1	0	0	0	0	0	0
電視新聞台			臉書朋友分享	Line朋友分享	Line Today					親友聊天分享					1	0	0	1	1	1	0	0	0	0	1	0	0	0
電視新聞台	報章雜誌						新聞網站								1	1	0	0	0	0	0	1	0	0	0	0	0	0
電視新聞台		新聞APP				YouTube				親友聊天分享					1	0	1	0	0	0	1	0	0	0	1	0	0	0
電視新聞台	報章雜誌				Line Today	YouTube	新聞網站	入口網站		親友聊天分享	廣播				1	1	0	0	0	1	1	1	1	0	1	1	0	0
電視新聞台	報章雜誌			Line朋友分享		YouTube	新聞網站	入口網站		親友聊天分享					1	1	0	0	1	0	1	1	1	0	1	0	0	0
電視新聞台				Line朋友分享		YouTube				親友聊天分享					1	0	0	0	1	0	1	0	0	0	1	0	0	0
電視新聞台	報章雜誌	新聞APP	臉書朋友分享	Line朋友分享	Line Today	YouTube	新聞網站	入口網站	新聞頻道臉書粉絲團	親友聊天分享					1	1	1	1	1	1	1	1	1	1	1	0	0	0
電視新聞台															1	0	0	0	0	0	0	0	0	0	0	0	0	0
電視新聞台										親友聊天分享					1	0	0	0	0	0	0	0	0	0	1	0	0	0
電視新聞台		新聞APP													1	0	1	0	0	0	0	0	0	0	0	0	0	0
電視新聞台			臉書朋友分享		Line Today					親友聊天分享	廣播				1	0	0	1	0	1	0	0	0	0	1	1	0	0
電視新聞台															1	0	0	0	0	0	0	0	0	0	0	0	0	0
電視新聞台		新聞APP	臉書朋友分享		Line Today	YouTube	新聞網站	入口網站		親友聊天分享					1	0	1	1	0	1	1	1	1	0	1	0	0	0
					Line Today				新聞頻道臉書粉絲團						0	0	0	0	0	1	0	0	0	1	0	0	0	0
電視新聞台						YouTube	新聞網站			親友聊天分享					1	0	0	0	0	0	1	1	0	0	1	0	0	0
				Line朋友分享		YouTube	新聞網站	入口網站							0	0	0	0	1	0	1	1	1	0	0	0	0	0
電視新聞台															1	0	0	0	0	0	0	0	0	0	0	0	0	0
		新聞APP			Line Today		新聞網站	入口網站							0	0	1	0	0	1	0	1	1	0	0	0	0	0
電視新聞台															1	0	0	0	0	0	0	0	0	0	0	0	0	0
電視新聞台						YouTube	新聞網站								1	0	0	0	0	0	1	1	0	0	0	0	0	0
電視新聞台						YouTube	新聞網站		新聞頻道臉書粉絲團		廣播				1	0	0	0	0	0	1	1	0	1	0	1	0	0
電視新聞台		新聞APP					新聞網站								1	0	1	0	0	0	0	1	0	0	0	0	0	0
												PTT			0	0	0	0	0	0	0	0	0	0	0	0	1	0
電視新聞台	報章雜誌	新聞APP				YouTube									1	1	1	0	0	0	1	0	0	0	0	0	0	0
電視新聞台					Line Today		新聞網站	入口網站		親友聊天分享	廣播				1	0	0	0	0	1	0	1	1	0	1	1	0	0
		新聞APP		Line朋友分享	Line Today		新聞網站		新聞頻道臉書粉絲團						0	0	1	0	1	1	0	1	0	1	0	0	0	0
							新聞網站								0	0	0	0	0	0	0	1	0	0	0	0	0	0
電視新聞台	報章雜誌						新聞網站								1	1	0	0	0	0	0	1	0	0	0	0	0	0
	報章雜誌	新聞APP													0	1	1	0	0	0	0	0	0	0	0	0	0	0
電視新聞台							新聞網站								1	0	0	0	0	0	0	1	0	0	0	0	0	0
													都沒有		0	0	0	0	0	0	0	0	0	0	0	0	0	1
電視新聞台	報章雜誌						新聞網站								1	1	0	0	0	0	0	1	0	0	0	0	0	0
			臉書朋友分享												0	0	0	1	0	0	0	0	0	0	0	0	0	0
電視新聞台			臉書朋友分享	Line朋友分享		YouTube									1	0	0	1	1	0	1	0	0	0	0	0	0	0
電視新聞台									新聞頻道臉書粉絲團						1	0	0	0	0	0	0	0	0	1	0	0	0	0
電視新聞台															1	0	0	0	0	0	0	0	0	0	0	0	0	0
電視新聞台	報章雜誌	新聞APP				YouTube	新聞網站	入口網站		親友聊天分享					1	1	1	0	0	0	1	1	1	0	1	0	0	0
電視新聞台	報章雜誌	新聞APP		Line朋友分享		YouTube									1	1	1	0	1	0	1	0	0	0	0	0	0	0
電視新聞台															1	0	0	0	0	0	0	0	0	0	0	0	0	0
電視新聞台				Line朋友分享		YouTube									1	0	0	0	1	0	1	0	0	0	0	0	0	0
電視新聞台		新聞APP	臉書朋友分享	Line朋友分享	Line Today		新聞網站	入口網站			廣播				1	0	1	1	1	1	0	1	1	0	0	1	0	0
							新聞網站			親友聊天分享					0	0	0	0	0	0	0	1	0	0	1	0	0	0
													都沒有		0	0	0	0	0	0	0	0	0	0	0	0	0	1
電視新聞台		新聞APP	臉書朋友分享				新聞網站								1	0	1	1	0	0	0	1	0	0	0	0	0	0

## Sheet: 工作表2
列標籤	計數 - Q51
-1	2748
0	8256
1	2436
2	1320
3	576
4	348
5	156
6	96
7	24
8	24
9	12
10	84
(空白)
總計	16080

## Sheet: Q7-Q12聯合分析
樣本權值(W)	題號	組合代號	組合編號	年齡	性別	本人經歷	父母的政治背景	反貪腐	對外經貿的立場	對同性伴侶的立場	市政議題上黨派合作關係	老人福利政策	醫療自費市場	主要青年政見	人選	政黨傾向	學歷	年齡層	Q34_1	Q34_2
0.191598	Q7	A	18	73	女	有擔任過民意代表	無	本人或家屬沒有涉及任何貪汙案	支持美國萊豬進口，換取加強與歐美的經貿關係	不給予同性伴侶任何家庭權利	泛綠	注重社工關懷政策(例如老人共餐、日間照護等)	政府應該管更多避免市場競爭	支持政府幫你養孩子，注重下一代教育	1	泛綠	碩士以上	40-49歲	朱立倫	陳時中
0.191598	Q7	B	50	73	男	曾有2任或2種以上公職	無	本身曾遭貪汙罪起訴但未判刑	支持美國萊豬進口，但強化標示與科學化管理	給予同性伴侶部分的家庭權利	看情形藍綠皆有	注重高齡醫療政策(例如高齡免健保、免費接種疫苗等)	政府應該管更少交由市場決定	支持政府幫你養孩子，注重下一代教育	0	泛綠	碩士以上	40-49歲	朱立倫	陳時中
0.444223	Q7	A	7	43	女	無相關公職經歷	曾經擔任縣市議會議員	本人或家屬沒有涉及任何貪汙案	反對美國萊豬進口，應強化兩岸經貿關係	給予同性伴侶相同的家庭權利	泛藍	注重社工關懷政策(例如老人共餐、日間照護等)	政府應該管更多避免市場競爭	關懷勞工弱勢權益，獎勵青年創業	1	無特定政黨傾向	大學	20-29歲	朱立倫	柯文哲
0.444223	Q7	B	50	73	男	曾有2任或2種以上公職	無	本身曾遭貪汙罪起訴但未判刑	支持美國萊豬進口，但強化標示與科學化管理	給予同性伴侶部分的家庭權利	看情形藍綠皆有	注重高齡醫療政策(例如高齡免健保、免費接種疫苗等)	政府應該管更少交由市場決定	支持政府幫你養孩子，注重下一代教育	0	無特定政黨傾向	大學	20-29歲	朱立倫	柯文哲
1.68889	Q7	A	7	43	女	無相關公職經歷	曾經擔任縣市議會議員	本人或家屬沒有涉及任何貪汙案	反對美國萊豬進口，應強化兩岸經貿關係	給予同性伴侶相同的家庭權利	泛藍	注重社工關懷政策(例如老人共餐、日間照護等)	政府應該管更多避免市場競爭	關懷勞工弱勢權益，獎勵青年創業	1	無特定政黨傾向	高中職以下	40-49歲	韓國瑜	侯友宜
1.68889	Q7	B	35	66	男	有擔任過民意代表	曾經在政府擔任行政要職	本身曾遭貪汙罪起訴但未判刑	支持美國萊豬進口，但強化標示與科學化管理	給予同性伴侶相同的家庭權利	泛藍	注重社工關懷政策(例如老人共餐、日間照護等)	政府應該管更少交由市場決定	支持政府幫你養孩子，注重下一代教育	0	無特定政黨傾向	高中職以下	40-49歲	韓國瑜	侯友宜
0.187933	Q7	A	53	73	女	曾有2任或2種以上公職	曾經在政府擔任行政要職	本身曾遭貪汙罪起訴但未判刑	反對美國萊豬進口，應強化兩岸政治對話	給予同性伴侶部分的家庭權利	泛藍	注重禮金福利政策(固定節日發放小額禮金如重陽敬老金)	政府應該管更多避免市場競爭	關懷勞工弱勢權益，獎勵青年創業	0	第三勢力	碩士以上	40-49歲	不在乎	郭台銘
0.187933	Q7	B	10	55	男	曾有2任或2種以上公職	曾經擔任中央民意代表	本身曾遭貪汙罪起訴但未判刑	支持美國萊豬進口，但強化標示與科學化管理	給予同性伴侶相同的家庭權利	泛藍	注重禮金福利政策(固定節日發放小額禮金如重陽敬老金)	政府應該管更多避免市場競爭	關懷勞工弱勢權益，獎勵青年創業	1	第三勢力	碩士以上	40-49歲	不在乎	郭台銘
0.28688	Q7	A	58	66	女	無相關公職經歷	曾經擔任中央民意代表	本身或家屬曾受到檢調貪汙調查見於媒體報導	支持美國萊豬進口，但強化標示與科學化管理	給予同性伴侶部分的家庭權利	看情形藍綠皆有	注重禮金福利政策(固定節日發放小額禮金如重陽敬老金)	政府應該管更多避免市場競爭	建設AI智慧城，重視青年居住問題	0	無特定政黨傾向	大學	40-49歲	其他，請說明	其他，請說明
0.28688	Q7	B	26	55	男	無相關公職經歷	曾經擔任縣市議會議員	本人或家屬沒有涉及任何貪汙案	支持美國萊豬進口，換取加強與歐美的經貿關係	給予同性伴侶部分的家庭權利	泛藍	注重禮金福利政策(固定節日發放小額禮金如重陽敬老金)	政府應該管更少交由市場決定	支持政府幫你養孩子，注重下一代教育	1	無特定政黨傾向	大學	40-49歲	其他，請說明	其他，請說明
0.37432	Q7	A	6	43	男	有擔任過民意代表	曾經擔任縣市議會議員	本身曾遭貪汙罪起訴但未判刑	支持美國萊豬進口，但強化標示與科學化管理	給予同性伴侶部分的家庭權利	看情形藍綠皆有	注重社工關懷政策(例如老人共餐、日間照護等)	政府應該管更多避免市場競爭	關懷勞工弱勢權益，獎勵青年創業	0	泛藍	大學	30-39歲	韓國瑜	侯友宜
0.37432	Q7	B	41	73	女	曾有2任或2種以上公職	曾經擔任中央民意代表	本身曾遭貪汙罪起訴但未判刑	支持美國萊豬進口，換取加強與歐美的經貿關係	給予同性伴侶部分的家庭權利	泛藍	注重社工關懷政策(例如老人共餐、日間照護等)	政府應該管更少交由市場決定	支持政府幫你養孩子，注重下一代教育	1	泛藍	大學	30-39歲	韓國瑜	侯友宜
0.830768	Q7	A	8	43	男	無相關公職經歷	曾經在政府擔任行政要職	本人或家屬沒有涉及任何貪汙案	反對美國萊豬進口，應強化兩岸政治對話	給予同性伴侶相同的家庭權利	泛綠	注重禮金福利政策(固定節日發放小額禮金如重陽敬老金)	政府應該管更多避免市場競爭	建設AI智慧城，重視青年居住問題	1	泛藍	大學	30-39歲	連勝文	不知道
0.830768	Q7	B	52	66	女	無相關公職經歷	曾經擔任縣市議會議員	本身曾遭貪汙罪起訴但未判刑	反對美國萊豬進口，應強化兩岸經貿關係	不給予同性伴侶任何家庭權利	泛藍	注重社工關懷政策(例如老人共餐、日間照護等)	政府應該管更多避免市場競爭	支持政府幫你養孩子，注重下一代教育	0	泛藍	大學	30-39歲	連勝文	不知道
3.41122	Q7	A	14	55	女	有擔任過民意代表	曾經在政府擔任行政要職	本身或家屬曾受到檢調貪汙調查見於媒體報導	反對美國萊豬進口，應強化兩岸政治對話	給予同性伴侶相同的家庭權利	泛藍	注重禮金福利政策(固定節日發放小額禮金如重陽敬老金)	政府應該管更多避免市場競爭	支持政府幫你養孩子，注重下一代教育	0	泛綠	高中職以下	50-59歲	侯友宜	蔡英文
3.41122	Q7	B	34	66	男	曾有2任或2種以上公職	無	本人或家屬沒有涉及任何貪汙案	反對美國萊豬進口，應強化兩岸經貿關係	給予同性伴侶相同的家庭權利	看情形藍綠皆有	注重禮金福利政策(固定節日發放小額禮金如重陽敬老金)	政府應該管更少交由市場決定	關懷勞工弱勢權益，獎勵青年創業	1	泛綠	高中職以下	50-59歲	侯友宜	蔡英文
1.2216	Q7	A	21	66	男	無相關公職經歷	曾經擔任縣市議會議員	本身或家屬曾受到檢調貪汙調查見於媒體報導	反對美國萊豬進口，應強化兩岸政治對話	給予同性伴侶部分的家庭權利	泛藍	注重高齡醫療政策(例如高齡免健保、免費接種疫苗等)	政府應該管更少交由市場決定	支持政府幫你養孩子，注重下一代教育	0	泛綠	大學	20-29歲	不在乎	王必勝
1.2216	Q7	B	44	43	男	無相關公職經歷	曾經擔任中央民意代表	本人或家屬沒有涉及任何貪汙案	支持美國萊豬進口，換取加強與歐美的經貿關係	給予同性伴侶相同的家庭權利	看情形藍綠皆有	注重社工關懷政策(例如老人共餐、日間照護等)	政府應該管更少交由市場決定	支持政府幫你養孩子，注重下一代教育	1	泛綠	大學	20-29歲	不在乎	王必勝
0.610506	Q7	A	15	66	女	有擔任過民意代表	曾經擔任縣市議會議員	本身曾遭貪汙罪起訴但未判刑	支持美國萊豬進口，換取加強與歐美的經貿關係	給予同性伴侶相同的家庭權利	看情形藍綠皆有	注重禮金福利政策(固定節日發放小額禮金如重陽敬老金)	政府應該管更少交由市場決定	支持政府幫你養孩子，注重下一代教育	0	泛藍	碩士以上	60歲以上	張亞中	柯文哲
0.610506	Q7	B	50	73	男	曾有2任或2種以上公職	無	本身曾遭貪汙罪起訴但未判刑	支持美國萊豬進口，但強化標示與科學化管理	給予同性伴侶部分的家庭權利	看情形藍綠皆有	注重高齡醫療政策(例如高齡免健保、免費接種疫苗等)	政府應該管更少交由市場決定	支持政府幫你養孩子，注重下一代教育	1	泛藍	碩士以上	60歲以上	張亞中	柯文哲
2.54348	Q7	A	53	73	女	曾有2任或2種以上公職	曾經在政府擔任行政要職	本身曾遭貪汙罪起訴但未判刑	反對美國萊豬進口，應強化兩岸政治對話	給予同性伴侶部分的家庭權利	泛藍	注重禮金福利政策(固定節日發放小額禮金如重陽敬老金)	政府應該管更多避免市場競爭	關懷勞工弱勢權益，獎勵青年創業	1	泛藍	高中職以下	50-59歲	不在乎	柯文哲
2.54348	Q7	B	36	43	女	曾有2任或2種以上公職	無	本身或家屬曾受到檢調貪汙調查見於媒體報導	反對美國萊豬進口，應強化兩岸政治對話	不給予同性伴侶任何家庭權利	看情形藍綠皆有	注重社工關懷政策(例如老人共餐、日間照護等)	政府應該管更多避免市場競爭	支持政府幫你養孩子，注重下一代教育	0	泛藍	高中職以下	50-59歲	不在乎	柯文哲
0.528971	Q7	A	4	55	男	無相關公職經歷	無	本人或家屬沒有涉及任何貪汙案	反對美國萊豬進口，應強化兩岸政治對話	給予同性伴侶部分的家庭權利	泛藍	注重社工關懷政策(例如老人共餐、日間照護等)	政府應該管更多避免市場競爭	建設AI智慧城，重視青年居住問題	0	第三勢力	大學	20-29歲	不在乎	柯文哲
0.528971	Q7	B	47	55	女	有擔任過民意代表	曾經擔任中央民意代表	本身或家屬曾受到檢調貪汙調查見於媒體報導	支持美國萊豬進口，換取加強與歐美的經貿關係	給予同性伴侶相同的家庭權利	泛藍	注重社工關懷政策(例如老人共餐、日間照護等)	政府應該管更少交由市場決定	關懷勞工弱勢權益，獎勵青年創業	1	第三勢力	大學	20-29歲	不在乎	柯文哲
1.39639	Q7	A	37	66	女	曾有2任或2種以上公職	曾經在政府擔任行政要職	本人或家屬沒有涉及任何貪汙案	支持美國萊豬進口，換取加強與歐美的經貿關係	給予同性伴侶相同的家庭權利	泛藍	注重高齡醫療政策(例如高齡免健保、免費接種疫苗等)	政府應該管更多避免市場競爭	支持政府幫你養孩子，注重下一代教育	0	無特定政黨傾向	專科	50-59歲	朱立倫	柯文哲
1.39639	Q7	B	31	43	女	有擔任過民意代表	曾經擔任中央民意代表	本身曾遭貪汙罪起訴但未判刑	反對美國萊豬進口，應強化兩岸政治對話	給予同性伴侶部分的家庭權利	泛藍	注重社工關懷政策(例如老人共餐、日間照護等)	政府應該管更少交由市場決定	支持政府幫你養孩子，注重下一代教育	1	無特定政黨傾向	專科	50-59歲	朱立倫	柯文哲
0.846507	Q7	A	49	73	女	無相關公職經歷	曾經擔任中央民意代表	本身曾遭貪汙罪起訴但未判刑	反對美國萊豬進口，應強化兩岸經貿關係	給予同性伴侶相同的家庭權利	看情形藍綠皆有	注重高齡醫療政策(例如高齡免健保、免費接種疫苗等)	政府應該管更多避免市場競爭	支持政府幫你養孩子，注重下一代教育	1	泛藍	專科	40-49歲	韓國瑜	柯文哲
0.846507	Q7	B	23	43	男	有擔任過民意代表	無	本身曾遭貪汙罪起訴但未判刑	反對美國萊豬進口，應強化兩岸經貿關係	給予同性伴侶部分的家庭權利	泛綠	注重禮金福利政策(固定節日發放小額禮金如重陽敬老金)	政府應該管更少交由市場決定	支持政府幫你養孩子，注重下一代教育	0	泛藍	專科	40-49歲	韓國瑜	柯文哲
0.387734	Q7	A	32	43	女	無相關公職經歷	曾經在政府擔任行政要職	本身曾遭貪汙罪起訴但未判刑	反對美國萊豬進口，應強化兩岸經貿關係	給予同性伴侶相同的家庭權利	看情形藍綠皆有	注重社工關懷政策(例如老人共餐、日間照護等)	政府應該管更少交由市場決定	建設AI智慧城，重視青年居住問題	0	第三勢力	大學	50-59歲	不知道	侯友宜
0.387734	Q7	B	34	66	男	曾有2任或2種以上公職	無	本人或家屬沒有涉及任何貪汙案	反對美國萊豬進口，應強化兩岸經貿關係	給予同性伴侶相同的家庭權利	看情形藍綠皆有	注重禮金福利政策(固定節日發放小額禮金如重陽敬老金)	政府應該管更少交由市場決定	關懷勞工弱勢權益，獎勵青年創業	1	第三勢力	大學	50-59歲	不知道	侯友宜
0.760966	Q7	A	15	66	女	有擔任過民意代表	曾經擔任縣市議會議員	本身曾遭貪汙罪起訴但未判刑	支持美國萊豬進口，換取加強與歐美的經貿關係	給予同性伴侶相同的家庭權利	看情形藍綠皆有	注重禮金福利政策(固定節日發放小額禮金如重陽敬老金)	政府應該管更少交由市場決定	支持政府幫你養孩子，注重下一代教育	1	泛綠	大學	30-39歲	不在乎	陳時中
0.760966	Q7	B	11	66	女	無相關公職經歷	無	本身曾遭貪汙罪起訴但未判刑	支持美國萊豬進口，但強化標示與科學化管理	不給予同性伴侶任何家庭權利	泛藍	注重高齡醫療政策(例如高齡免健保、免費接種疫苗等)	政府應該管更少交由市場決定	關懷勞工弱勢權益，獎勵青年創業	0	泛綠	大學	30-39歲	不在乎	陳時中
2.20339	Q7	A	54	55	女	無相關公職經歷	無	本身曾遭貪汙罪起訴但未判刑	反對美國萊豬進口，應強化兩岸經貿關係	不給予同性伴侶任何家庭權利	泛藍	注重禮金福利政策(固定節日發放小額禮金如重陽敬老金)	政府應該管更少交由市場決定	建設AI智慧城，重視青年居住問題	0	泛藍	高中職以下	30-39歲	韓國瑜	柯文哲
2.20339	Q7	B	4	55	男	無相關公職經歷	無	本人或家屬沒有涉及任何貪汙案	反對美國萊豬進口，應強化兩岸政治對話	給予同性伴侶部分的家庭權利	泛藍	注重社工關懷政策(例如老人共餐、日間照護等)	政府應該管更多避免市場競爭	建設AI智慧城，重視青年居住問題	1	泛藍	高中職以下	30-39歲	韓國瑜	柯文哲
2.9719	Q7	A	11	66	女	無相關公職經歷	無	本身曾遭貪汙罪起訴但未判刑	支持美國萊豬進口，但強化標示與科學化管理	不給予同性伴侶任何家庭權利	泛藍	注重高齡醫療政策(例如高齡免健保、免費接種疫苗等)	政府應該管更少交由市場決定	關懷勞工弱勢權益，獎勵青年創業	1	無特定政黨傾向	專科	60歲以上	朱立倫	蔡英文
2.9719	Q7	B	36	43	女	曾有2任或2種以上公職	無	本身或家屬曾受到檢調貪汙調查見於媒體報導	反對美國萊豬進口，應強化兩岸政治對話	不給予同性伴侶任何家庭權利	看情形藍綠皆有	注重社工關懷政策(例如老人共餐、日間照護等)	政府應該管更多避免市場競爭	支持政府幫你養孩子，注重下一代教育	0	無特定政黨傾向	專科	60歲以上	朱立倫	蔡英文
0.806597	Q7	A	36	43	女	曾有2任或2種以上公職	無	本身或家屬曾受到檢調貪汙調查見於媒體報導	反對美國萊豬進口，應強化兩岸政治對話	不給予同性伴侶任何家庭權利	看情形藍綠皆有	注重社工關懷政策(例如老人共餐、日間照護等)	政府應該管更多避免市場競爭	支持政府幫你養孩子，注重下一代教育	0	泛綠	大學	20-29歲	朱立倫	蔡英文
0.806597	Q7	B	40	55	女	曾有2任或2種以上公職	曾經擔任縣市議會議員	本身曾遭貪汙罪起訴但未判刑	反對美國萊豬進口，應強化兩岸政治對話	給予同性伴侶相同的家庭權利	泛綠	注重高齡醫療政策(例如高齡免健保、免費接種疫苗等)	政府應該管更少交由市場決定	支持政府幫你養孩子，注重下一代教育	1	泛綠	大學	20-29歲	朱立倫	蔡英文
0.786024	Q7	A	2	55	男	有擔任過民意代表	無	本身或家屬曾受到檢調貪汙調查見於媒體報導	支持美國萊豬進口，但強化標示與科學化管理	給予同性伴侶相同的家庭權利	泛綠	注重高齡醫療政策(例如高齡免健保、免費接種疫苗等)	政府應該管更少交由市場決定	建設AI智慧城，重視青年居住問題	0	無特定政黨傾向	大學	20-29歲	朱立倫	柯文哲
0.786024	Q7	B	63	55	男	曾有2任或2種以上公職	曾經在政府擔任行政要職	本身曾遭貪汙罪起訴但未判刑	反對美國萊豬進口，應強化兩岸經貿關係	給予同性伴侶相同的家庭權利	泛藍	注重社工關懷政策(例如老人共餐、日間照護等)	政府應該管更少交由市場決定	支持政府幫你養孩子，注重下一代教育	1	無特定政黨傾向	大學	20-29歲	朱立倫	柯文哲
0.21366	Q7	A	1	73	男	無相關公職經歷	曾經在政府擔任行政要職	本身或家屬曾受到檢調貪汙調查見於媒體報導	支持美國萊豬進口，換取加強與歐美的經貿關係	給予同性伴侶相同的家庭權利	看情形藍綠皆有	注重高齡醫療政策(例如高齡免健保、免費接種疫苗等)	政府應該管更多避免市場競爭	關懷勞工弱勢權益，獎勵青年創業	0	泛藍	碩士以上	40-49歲	朱立倫	柯文哲
0.21366	Q7	B	59	66	男	無相關公職經歷	曾經在政府擔任行政要職	本身曾遭貪汙罪起訴但未判刑	反對美國萊豬進口，應強化兩岸政治對話	不給予同性伴侶任何家庭權利	看情形藍綠皆有	注重禮金福利政策(固定節日發放小額禮金如重陽敬老金)	政府應該管更多避免市場競爭	支持政府幫你養孩子，注重下一代教育	1	泛藍	碩士以上	40-49歲	朱立倫	柯文哲
2.29042	Q7	A	51	43	男	曾有2任或2種以上公職	曾經在政府擔任行政要職	本身或家屬曾受到檢調貪汙調查見於媒體報導	支持美國萊豬進口，但強化標示與科學化管理	不給予同性伴侶任何家庭權利	泛藍	注重社工關懷政策(例如老人共餐、日間照護等)	政府應該管更少交由市場決定	建設AI智慧城，重視青年居住問題	0	泛綠	高中職以下	30-39歲	不在乎	蔡英文
2.29042	Q7	B	44	43	男	無相關公職經歷	曾經擔任中央民意代表	本人或家屬沒有涉及任何貪汙案	支持美國萊豬進口，換取加強與歐美的經貿關係	給予同性伴侶相同的家庭權利	看情形藍綠皆有	注重社工關懷政策(例如老人共餐、日間照護等)	政府應該管更少交由市場決定	支持政府幫你養孩子，注重下一代教育	1	泛綠	高中職以下	30-39歲	不在乎	蔡英文
7.01681	Q7	A	33	66	男	有擔任過民意代表	曾經擔任中央民意代表	本身曾遭貪汙罪起訴但未判刑	反對美國萊豬進口，應強化兩岸經貿關係	給予同性伴侶相同的家庭權利	泛藍	注重高齡醫療政策(例如高齡免健保、免費接種疫苗等)	政府應該管更多避免市場競爭	建設AI智慧城，重視青年居住問題	1	泛藍	高中職以下	20-29歲	不知道	郭台銘
7.01681	Q7	B	44	43	男	無相關公職經歷	曾經擔任中央民意代表	本人或家屬沒有涉及任何貪汙案	支持美國萊豬進口，換取加強與歐美的經貿關係	給予同性伴侶相同的家庭權利	看情形藍綠皆有	注重社工關懷政策(例如老人共餐、日間照護等)	政府應該管更少交由市場決定	支持政府幫你養孩子，注重下一代教育	0	泛藍	高中職以下	20-29歲	不知道	郭台銘
0.48265	Q7	A	28	55	男	無相關公職經歷	曾經擔任中央民意代表	本身曾遭貪汙罪起訴但未判刑	反對美國萊豬進口，應強化兩岸政治對話	不給予同性伴侶任何家庭權利	看情形藍綠皆有	注重社工關懷政策(例如老人共餐、日間照護等)	政府應該管更少交由市場決定	關懷勞工弱勢權益，獎勵青年創業	0	泛藍	碩士以上	60歲以上	趙少康	郭台銘
0.48265	Q7	B	43	73	男	有擔任過民意代表	曾經在政府擔任行政要職	本人或家屬沒有涉及任何貪汙案	反對美國萊豬進口，應強化兩岸經貿關係	不給予同性伴侶任何家庭權利	泛藍	注重社工關懷政策(例如老人共餐、日間照護等)	政府應該管更少交由市場決定	關懷勞工弱勢權益，獎勵青年創業	1	泛藍	碩士以上	60歲以上	趙少康	郭台銘
0.281394	Q7	A	26	55	男	無相關公職經歷	曾經擔任縣市議會議員	本人或家屬沒有涉及任何貪汙案	支持美國萊豬進口，換取加強與歐美的經貿關係	給予同性伴侶部分的家庭權利	泛藍	注重禮金福利政策(固定節日發放小額禮金如重陽敬老金)	政府應該管更少交由市場決定	支持政府幫你養孩子，注重下一代教育	1	無特定政黨傾向	大學	40-49歲	江啟臣	蔡英文
0.281394	Q7	B	1	73	男	無相關公職經歷	曾經在政府擔任行政要職	本身或家屬曾受到檢調貪汙調查見於媒體報導	支持美國萊豬進口，換取加強與歐美的經貿關係	給予同性伴侶相同的家庭權利	看情形藍綠皆有	注重高齡醫療政策(例如高齡免健保、免費接種疫苗等)	政府應該管更多避免市場競爭	關懷勞工弱勢權益，獎勵青年創業	0	無特定政黨傾向	大學	40-49歲	江啟臣	蔡英文
0.367118	Q7	A	59	66	男	無相關公職經歷	曾經在政府擔任行政要職	本身曾遭貪汙罪起訴但未判刑	反對美國萊豬進口，應強化兩岸政治對話	不給予同性伴侶任何家庭權利	看情形藍綠皆有	注重禮金福利政策(固定節日發放小額禮金如重陽敬老金)	政府應該管更多避免市場競爭	支持政府幫你養孩子，注重下一代教育	0	泛綠	大學	30-39歲	不在乎	蔡英文
0.367118	Q7	B	22	73	男	曾有2任或2種以上公職	曾經擔任縣市議會議員	本身曾遭貪汙罪起訴但未判刑	反對美國萊豬進口，應強化兩岸經貿關係	給予同性伴侶部分的家庭權利	泛綠	注重社工關懷政策(例如老人共餐、日間照護等)	政府應該管更多避免市場競爭	建設AI智慧城，重視青年居住問題	1	泛綠	大學	30-39歲	不在乎	蔡英文
0.578763	Q7	A	24	73	女	無相關公職經歷	曾經擔任縣市議會議員	本身或家屬曾受到檢調貪汙調查見於媒體報導	支持美國萊豬進口，但強化標示與科學化管理	給予同性伴侶相同的家庭權利	泛藍	注重社工關懷政策(例如老人共餐、日間照護等)	政府應該管更多避免市場競爭	建設AI智慧城，重視青年居住問題	0	無特定政黨傾向	大學	20-29歲	韓國瑜	柯文哲
0.578763	Q7	B	49	73	女	無相關公職經歷	曾經擔任中央民意代表	本身曾遭貪汙罪起訴但未判刑	反對美國萊豬進口，應強化兩岸經貿關係	給予同性伴侶相同的家庭權利	看情形藍綠皆有	注重高齡醫療政策(例如高齡免健保、免費接種疫苗等)	政府應該管更多避免市場競爭	支持政府幫你養孩子，注重下一代教育	1	無特定政黨傾向	大學	20-29歲	韓國瑜	柯文哲
1.3352	Q7	A	39	55	男	有擔任過民意代表	曾經擔任縣市議會議員	本身或家屬曾受到檢調貪汙調查見於媒體報導	反對美國萊豬進口，應強化兩岸經貿關係	給予同性伴侶相同的家庭權利	看情形藍綠皆有	注重社工關懷政策(例如老人共餐、日間照護等)	政府應該管更多避免市場競爭	支持政府幫你養孩子，注重下一代教育	1	第三勢力	大學	30-39歲	韓國瑜	蔡英文
1.3352	Q7	B	9	55	女	無相關公職經歷	曾經在政府擔任行政要職	本人或家屬沒有涉及任何貪汙案	支持美國萊豬進口，但強化標示與科學化管理	給予同性伴侶部分的家庭權利	看情形藍綠皆有	注重社工關懷政策(例如老人共餐、日間照護等)	政府應該管更少交由市場決定	支持政府幫你養孩子，注重下一代教育	0	第三勢力	大學	30-39歲	韓國瑜	蔡英文
4.48154	Q7	A	26	55	男	無相關公職經歷	曾經擔任縣市議會議員	本人或家屬沒有涉及任何貪汙案	支持美國萊豬進口，換取加強與歐美的經貿關係	給予同性伴侶部分的家庭權利	泛藍	注重禮金福利政策(固定節日發放小額禮金如重陽敬老金)	政府應該管更少交由市場決定	支持政府幫你養孩子，注重下一代教育	1	泛藍	高中職以下	30-39歲	朱立倫	柯文哲
4.48154	Q7	B	49	73	女	無相關公職經歷	曾經擔任中央民意代表	本身曾遭貪汙罪起訴但未判刑	反對美國萊豬進口，應強化兩岸經貿關係	給予同性伴侶相同的家庭權利	看情形藍綠皆有	注重高齡醫療政策(例如高齡免健保、免費接種疫苗等)	政府應該管更多避免市場競爭	支持政府幫你養孩子，注重下一代教育	0	泛藍	高中職以下	30-39歲	朱立倫	柯文哲
0.722676	Q7	A	15	66	女	有擔任過民意代表	曾經擔任縣市議會議員	本身曾遭貪汙罪起訴但未判刑	支持美國萊豬進口，換取加強與歐美的經貿關係	給予同性伴侶相同的家庭權利	看情形藍綠皆有	注重禮金福利政策(固定節日發放小額禮金如重陽敬老金)	政府應該管更少交由市場決定	支持政府幫你養孩子，注重下一代教育	0	泛藍	大學	60歲以上	韓國瑜	柯文哲
0.722676	Q7	B	32	43	女	無相關公職經歷	曾經在政府擔任行政要職	本身曾遭貪汙罪起訴但未判刑	反對美國萊豬進口，應強化兩岸經貿關係	給予同性伴侶相同的家庭權利	看情形藍綠皆有	注重社工關懷政策(例如老人共餐、日間照護等)	政府應該管更少交由市場決定	建設AI智慧城，重視青年居住問題	1	泛藍	大學	60歲以上	韓國瑜	柯文哲
0.675574	Q7	A	16	43	男	無相關公職經歷	無	本身曾遭貪汙罪起訴但未判刑	支持美國萊豬進口，換取加強與歐美的經貿關係	給予同性伴侶相同的家庭權利	泛藍	注重社工關懷政策(例如老人共餐、日間照護等)	政府應該管更多避免市場競爭	支持政府幫你養孩子，注重下一代教育	1	無特定政黨傾向	專科	20-29歲	不知道	侯友宜
0.675574	Q7	B	59	66	男	無相關公職經歷	曾經在政府擔任行政要職	本身曾遭貪汙罪起訴但未判刑	反對美國萊豬進口，應強化兩岸政治對話	不給予同性伴侶任何家庭權利	看情形藍綠皆有	注重禮金福利政策(固定節日發放小額禮金如重陽敬老金)	政府應該管更多避免市場競爭	支持政府幫你養孩子，注重下一代教育	0	無特定政黨傾向	專科	20-29歲	不知道	侯友宜
0.319914	Q7	A	10	55	男	曾有2任或2種以上公職	曾經擔任中央民意代表	本身曾遭貪汙罪起訴但未判刑	支持美國萊豬進口，但強化標示與科學化管理	給予同性伴侶相同的家庭權利	泛藍	注重禮金福利政策(固定節日發放小額禮金如重陽敬老金)	政府應該管更多避免市場競爭	關懷勞工弱勢權益，獎勵青年創業	0	第三勢力	大學	40-49歲	江啟臣	郭台銘
0.319914	Q7	B	39	55	男	有擔任過民意代表	曾經擔任縣市議會議員	本身或家屬曾受到檢調貪汙調查見於媒體報導	反對美國萊豬進口，應強化兩岸經貿關係	給予同性伴侶相同的家庭權利	看情形藍綠皆有	注重社工關懷政策(例如老人共餐、日間照護等)	政府應該管更多避免市場競爭	支持政府幫你養孩子，注重下一代教育	1	第三勢力	大學	40-49歲	江啟臣	郭台銘
0.281394	Q7	A	7	43	女	無相關公職經歷	曾經擔任縣市議會議員	本人或家屬沒有涉及任何貪汙案	反對美國萊豬進口，應強化兩岸經貿關係	給予同性伴侶相同的家庭權利	泛藍	注重社工關懷政策(例如老人共餐、日間照護等)	政府應該管更多避免市場競爭	關懷勞工弱勢權益，獎勵青年創業	0	無特定政黨傾向	大學	40-49歲	不在乎	柯文哲
0.281394	Q7	B	8	43	男	無相關公職經歷	曾經在政府擔任行政要職	本人或家屬沒有涉及任何貪汙案	反對美國萊豬進口，應強化兩岸政治對話	給予同性伴侶相同的家庭權利	泛綠	注重禮金福利政策(固定節日發放小額禮金如重陽敬老金)	政府應該管更多避免市場競爭	建設AI智慧城，重視青年居住問題	1	無特定政黨傾向	大學	40-49歲	不在乎	柯文哲
0.338066	Q7	A	17	55	女	無相關公職經歷	曾經擔任縣市議會議員	本身曾遭貪汙罪起訴但未判刑	支持美國萊豬進口，但強化標示與科學化管理	不給予同性伴侶任何家庭權利	泛藍	注重社工關懷政策(例如老人共餐、日間照護等)	政府應該管更多避免市場競爭	支持政府幫你養孩子，注重下一代教育	0	第三勢力	大學	40-49歲	不在乎	蔡英文
0.338066	Q7	B	21	66	男	無相關公職經歷	曾經擔任縣市議會議員	本身或家屬曾受到檢調貪汙調查見於媒體報導	反對美國萊豬進口，應強化兩岸政治對話	給予同性伴侶部分的家庭權利	泛藍	注重高齡醫療政策(例如高齡免健保、免費接種疫苗等)	政府應該管更少交由市場決定	支持政府幫你養孩子，注重下一代教育	1	第三勢力	大學	40-49歲	不在乎	蔡英文
4.66321	Q7	A	40	55	女	曾有2任或2種以上公職	曾經擔任縣市議會議員	本身曾遭貪汙罪起訴但未判刑	反對美國萊豬進口，應強化兩岸政治對話	給予同性伴侶相同的家庭權利	泛綠	注重高齡醫療政策(例如高齡免健保、免費接種疫苗等)	政府應該管更少交由市場決定	支持政府幫你養孩子，注重下一代教育	1	泛綠	高中職以下	50-59歲	不知道	不在乎
4.66321	Q7	B	45	43	女	無相關公職經歷	無	本人或家屬沒有涉及任何貪汙案	支持美國萊豬進口，但強化標示與科學化管理	給予同性伴侶相同的家庭權利	泛藍	注重高齡醫療政策(例如高齡免健保、免費接種疫苗等)	政府應該管更少交由市場決定	支持政府幫你養孩子，注重下一代教育	0	泛綠	高中職以下	50-59歲	不知道	不在乎
3.05898	Q7	A	23	43	男	有擔任過民意代表	無	本身曾遭貪汙罪起訴但未判刑	反對美國萊豬進口，應強化兩岸經貿關係	給予同性伴侶部分的家庭權利	泛綠	注重禮金福利政策(固定節日發放小額禮金如重陽敬老金)	政府應該管更少交由市場決定	支持政府幫你養孩子，注重下一代教育	0	無特定政黨傾向	高中職以下	50-59歲	不在乎	不在乎
3.05898	Q7	B	63	55	男	曾有2任或2種以上公職	曾經在政府擔任行政要職	本身曾遭貪汙罪起訴但未判刑	反對美國萊豬進口，應強化兩岸經貿關係	給予同性伴侶相同的家庭權利	泛藍	注重社工關懷政策(例如老人共餐、日間照護等)	政府應該管更少交由市場決定	支持政府幫你養孩子，注重下一代教育	1	無特定政黨傾向	高中職以下	50-59歲	不在乎	不在乎
1.99424	Q7	A	35	66	男	有擔任過民意代表	曾經在政府擔任行政要職	本身曾遭貪汙罪起訴但未判刑	支持美國萊豬進口，但強化標示與科學化管理	給予同性伴侶相同的家庭權利	泛藍	注重社工關懷政策(例如老人共餐、日間照護等)	政府應該管更少交由市場決定	支持政府幫你養孩子，注重下一代教育	0	第三勢力	高中職以下	40-49歲	朱立倫	柯文哲
1.99424	Q7	B	34	66	男	曾有2任或2種以上公職	無	本人或家屬沒有涉及任何貪汙案	反對美國萊豬進口，應強化兩岸經貿關係	給予同性伴侶相同的家庭權利	看情形藍綠皆有	注重禮金福利政策(固定節日發放小額禮金如重陽敬老金)	政府應該管更少交由市場決定	關懷勞工弱勢權益，獎勵青年創業	1	第三勢力	高中職以下	40-49歲	朱立倫	柯文哲
0.566648	Q7	A	18	73	女	有擔任過民意代表	無	本人或家屬沒有涉及任何貪汙案	支持美國萊豬進口，換取加強與歐美的經貿關係	不給予同性伴侶任何家庭權利	泛綠	注重社工關懷政策(例如老人共餐、日間照護等)	政府應該管更多避免市場競爭	支持政府幫你養孩子，注重下一代教育	0	無特定政黨傾向	大學	20-29歲	不在乎	郭台銘
0.566648	Q7	B	45	43	女	無相關公職經歷	無	本人或家屬沒有涉及任何貪汙案	支持美國萊豬進口，但強化標示與科學化管理	給予同性伴侶相同的家庭權利	泛藍	注重高齡醫療政策(例如高齡免健保、免費接種疫苗等)	政府應該管更少交由市場決定	支持政府幫你養孩子，注重下一代教育	1	無特定政黨傾向	大學	20-29歲	不在乎	郭台銘
0.492154	Q7	A	10	55	男	曾有2任或2種以上公職	曾經擔任中央民意代表	本身曾遭貪汙罪起訴但未判刑	支持美國萊豬進口，但強化標示與科學化管理	給予同性伴侶相同的家庭權利	泛藍	注重禮金福利政策(固定節日發放小額禮金如重陽敬老金)	政府應該管更多避免市場競爭	關懷勞工弱勢權益，獎勵青年創業	0	第三勢力	大學	30-39歲	朱立倫	柯文哲
0.492154	Q7	B	22	73	男	曾有2任或2種以上公職	曾經擔任縣市議會議員	本身曾遭貪汙罪起訴但未判刑	反對美國萊豬進口，應強化兩岸經貿關係	給予同性伴侶部分的家庭權利	泛綠	注重社工關懷政策(例如老人共餐、日間照護等)	政府應該管更多避免市場競爭	建設AI智慧城，重視青年居住問題	1	第三勢力	大學	30-39歲	朱立倫	柯文哲
0.493736	Q7	A	22	73	男	曾有2任或2種以上公職	曾經擔任縣市議會議員	本身曾遭貪汙罪起訴但未判刑	反對美國萊豬進口，應強化兩岸經貿關係	給予同性伴侶部分的家庭權利	泛綠	注重社工關懷政策(例如老人共餐、日間照護等)	政府應該管更多避免市場競爭	建設AI智慧城，重視青年居住問題	0	泛綠	大學	40-49歲	洪秀柱	陳時中
0.493736	Q7	B	13	55	男	無相關公職經歷	曾經在政府擔任行政要職	本身曾遭貪汙罪起訴但未判刑	支持美國萊豬進口，換取加強與歐美的經貿關係	不給予同性伴侶任何家庭權利	泛綠	注重高齡醫療政策(例如高齡免健保、免費接種疫苗等)	政府應該管更多避免市場競爭	支持政府幫你養孩子，注重下一代教育	1	泛綠	大學	40-49歲	洪秀柱	陳時中
0.656784	Q7	A	7	43	女	無相關公職經歷	曾經擔任縣市議會議員	本人或家屬沒有涉及任何貪汙案	反對美國萊豬進口，應強化兩岸經貿關係	給予同性伴侶相同的家庭權利	泛藍	注重社工關懷政策(例如老人共餐、日間照護等)	政府應該管更多避免市場競爭	關懷勞工弱勢權益，獎勵青年創業	1	泛藍	大學	30-39歲	江啟臣	郭台銘
0.656784	Q7	B	27	43	女	曾有2任或2種以上公職	曾經擔任縣市議會議員	本身或家屬曾受到檢調貪汙調查見於媒體報導	支持美國萊豬進口，換取加強與歐美的經貿關係	不給予同性伴侶任何家庭權利	泛綠	注重禮金福利政策(固定節日發放小額禮金如重陽敬老金)	政府應該管更少交由市場決定	關懷勞工弱勢權益，獎勵青年創業	0	泛藍	大學	30-39歲	江啟臣	郭台銘
1.71006	Q7	A	41	73	女	曾有2任或2種以上公職	曾經擔任中央民意代表	本身曾遭貪汙罪起訴但未判刑	支持美國萊豬進口，換取加強與歐美的經貿關係	給予同性伴侶部分的家庭權利	泛藍	注重社工關懷政策(例如老人共餐、日間照護等)	政府應該管更少交由市場決定	支持政府幫你養孩子，注重下一代教育	1	泛藍	高中職以下	50-59歲	其他，請說明	其他，請說明
1.71006	Q7	B	9	55	女	無相關公職經歷	曾經在政府擔任行政要職	本人或家屬沒有涉及任何貪汙案	支持美國萊豬進口，但強化標示與科學化管理	給予同性伴侶部分的家庭權利	看情形藍綠皆有	注重社工關懷政策(例如老人共餐、日間照護等)	政府應該管更少交由市場決定	支持政府幫你養孩子，注重下一代教育	0	泛藍	高中職以下	50-59歲	其他，請說明	其他，請說明
0.857118	Q7	A	37	66	女	曾有2任或2種以上公職	曾經在政府擔任行政要職	本人或家屬沒有涉及任何貪汙案	支持美國萊豬進口，換取加強與歐美的經貿關係	給予同性伴侶相同的家庭權利	泛藍	注重高齡醫療政策(例如高齡免健保、免費接種疫苗等)	政府應該管更多避免市場競爭	支持政府幫你養孩子，注重下一代教育	1	泛綠	專科	50-59歲	不在乎	蔡英文
0.857118	Q7	B	33	66	男	有擔任過民意代表	曾經擔任中央民意代表	本身曾遭貪汙罪起訴但未判刑	反對美國萊豬進口，應強化兩岸經貿關係	給予同性伴侶相同的家庭權利	泛藍	注重高齡醫療政策(例如高齡免健保、免費接種疫苗等)	政府應該管更多避免市場競爭	建設AI智慧城，重視青年居住問題	0	泛綠	專科	50-59歲	不在乎	蔡英文
0.493736	Q7	A	18	73	女	有擔任過民意代表	無	本人或家屬沒有涉及任何貪汙案	支持美國萊豬進口，換取加強與歐美的經貿關係	不給予同性伴侶任何家庭權利	泛綠	注重社工關懷政策(例如老人共餐、日間照護等)	政府應該管更多避免市場競爭	支持政府幫你養孩子，注重下一代教育	1	無特定政黨傾向	大學	40-49歲	不知道	不知道
0.493736	Q7	B	64	73	男	無相關公職經歷	曾經擔任中央民意代表	本身或家屬曾受到檢調貪汙調查見於媒體報導	反對美國萊豬進口，應強化兩岸政治對話	給予同性伴侶相同的家庭權利	泛綠	注重社工關懷政策(例如老人共餐、日間照護等)	政府應該管更少交由市場決定	支持政府幫你養孩子，注重下一代教育	0	無特定政黨傾向	大學	40-49歲	不知道	不知道
2.30542	Q7	A	9	55	女	無相關公職經歷	曾經在政府擔任行政要職	本人或家屬沒有涉及任何貪汙案	支持美國萊豬進口，但強化標示與科學化管理	給予同性伴侶部分的家庭權利	看情形藍綠皆有	注重社工關懷政策(例如老人共餐、日間照護等)	政府應該管更少交由市場決定	支持政府幫你養孩子，注重下一代教育	1	泛綠	高中職以下	30-39歲	不在乎	蔡英文
2.30542	Q7	B	55	43	男	無相關公職經歷	曾經擔任縣市議會議員	本身曾遭貪汙罪起訴但未判刑	反對美國萊豬進口，應強化兩岸政治對話	給予同性伴侶相同的家庭權利	泛藍	注重高齡醫療政策(例如高齡免健保、免費接種疫苗等)	政府應該管更少交由市場決定	關懷勞工弱勢權益，獎勵青年創業	0	泛綠	高中職以下	30-39歲	不在乎	蔡英文
0.441996	Q7	A	23	43	男	有擔任過民意代表	無	本身曾遭貪汙罪起訴但未判刑	反對美國萊豬進口，應強化兩岸經貿關係	給予同性伴侶部分的家庭權利	泛綠	注重禮金福利政策(固定節日發放小額禮金如重陽敬老金)	政府應該管更少交由市場決定	支持政府幫你養孩子，注重下一代教育	1	泛藍	大學	30-39歲	江啟臣	侯友宜
0.441996	Q7	B	62	43	女	有擔任過民意代表	曾經在政府擔任行政要職	本身曾遭貪汙罪起訴但未判刑	支持美國萊豬進口，換取加強與歐美的經貿關係	給予同性伴侶部分的家庭權利	泛藍	注重高齡醫療政策(例如高齡免健保、免費接種疫苗等)	政府應該管更多避免市場競爭	建設AI智慧城，重視青年居住問題	0	泛藍	大學	30-39歲	江啟臣	侯友宜
0.583002	Q7	A	61	66	男	無相關公職經歷	無	本身或家屬曾受到檢調貪汙調查見於媒體報導	支持美國萊豬進口，換取加強與歐美的經貿關係	給予同性伴侶部分的家庭權利	泛藍	注重社工關懷政策(例如老人共餐、日間照護等)	政府應該管更多避免市場競爭	關懷勞工弱勢權益，獎勵青年創業	1	無特定政黨傾向	大學	40-49歲	朱立倫	蔡英文
0.583002	Q7	B	32	43	女	無相關公職經歷	曾經在政府擔任行政要職	本身曾遭貪汙罪起訴但未判刑	反對美國萊豬進口，應強化兩岸經貿關係	給予同性伴侶相同的家庭權利	看情形藍綠皆有	注重社工關懷政策(例如老人共餐、日間照護等)	政府應該管更少交由市場決定	建設AI智慧城，重視青年居住問題	0	無特定政黨傾向	大學	40-49歲	朱立倫	蔡英文
1.08983	Q7	A	27	43	女	曾有2任或2種以上公職	曾經擔任縣市議會議員	本身或家屬曾受到檢調貪汙調查見於媒體報導	支持美國萊豬進口，換取加強與歐美的經貿關係	不給予同性伴侶任何家庭權利	泛綠	注重禮金福利政策(固定節日發放小額禮金如重陽敬老金)	政府應該管更少交由市場決定	關懷勞工弱勢權益，獎勵青年創業	0	泛藍	專科	60歲以上	趙少康	趙少康
1.08983	Q7	B	45	43	女	無相關公職經歷	無	本人或家屬沒有涉及任何貪汙案	支持美國萊豬進口，但強化標示與科學化管理	給予同性伴侶相同的家庭權利	泛藍	注重高齡醫療政策(例如高齡免健保、免費接種疫苗等)	政府應該管更少交由市場決定	支持政府幫你養孩子，注重下一代教育	1	泛藍	專科	60歲以上	趙少康	趙少康
0.381618	Q7	A	34	66	男	曾有2任或2種以上公職	無	本人或家屬沒有涉及任何貪汙案	反對美國萊豬進口，應強化兩岸經貿關係	給予同性伴侶相同的家庭權利	看情形藍綠皆有	注重禮金福利政策(固定節日發放小額禮金如重陽敬老金)	政府應該管更少交由市場決定	關懷勞工弱勢權益，獎勵青年創業	1	無特定政黨傾向	大學	30-39歲	不在乎	柯文哲
0.381618	Q7	B	13	55	男	無相關公職經歷	曾經在政府擔任行政要職	本身曾遭貪汙罪起訴但未判刑	支持美國萊豬進口，換取加強與歐美的經貿關係	不給予同性伴侶任何家庭權利	泛綠	注重高齡醫療政策(例如高齡免健保、免費接種疫苗等)	政府應該管更多避免市場競爭	支持政府幫你養孩子，注重下一代教育	0	無特定政黨傾向	大學	30-39歲	不在乎	柯文哲
0.466457	Q7	A	28	55	男	無相關公職經歷	曾經擔任中央民意代表	本身曾遭貪汙罪起訴但未判刑	反對美國萊豬進口，應強化兩岸政治對話	不給予同性伴侶任何家庭權利	看情形藍綠皆有	注重社工關懷政策(例如老人共餐、日間照護等)	政府應該管更少交由市場決定	關懷勞工弱勢權益，獎勵青年創業	0	無特定政黨傾向	碩士以上	40-49歲	朱立倫	侯友宜
0.466457	Q7	B	63	55	男	曾有2任或2種以上公職	曾經在政府擔任行政要職	本身曾遭貪汙罪起訴但未判刑	反對美國萊豬進口，應強化兩岸經貿關係	給予同性伴侶相同的家庭權利	泛藍	注重社工關懷政策(例如老人共餐、日間照護等)	政府應該管更少交由市場決定	支持政府幫你養孩子，注重下一代教育	1	無特定政黨傾向	碩士以上	40-49歲	朱立倫	侯友宜
0.821603	Q7	A	15	66	女	有擔任過民意代表	曾經擔任縣市議會議員	本身曾遭貪汙罪起訴但未判刑	支持美國萊豬進口，換取加強與歐美的經貿關係	給予同性伴侶相同的家庭權利	看情形藍綠皆有	注重禮金福利政策(固定節日發放小額禮金如重陽敬老金)	政府應該管更少交由市場決定	支持政府幫你養孩子，注重下一代教育	1	泛綠	大學	60歲以上	不在乎	蔡英文
0.821603	Q7	B	27	43	女	曾有2任或2種以上公職	曾經擔任縣市議會議員	本身或家屬曾受到檢調貪汙調查見於媒體報導	支持美國萊豬進口，換取加強與歐美的經貿關係	不給予同性伴侶任何家庭權利	泛綠	注重禮金福利政策(固定節日發放小額禮金如重陽敬老金)	政府應該管更少交由市場決定	關懷勞工弱勢權益，獎勵青年創業	0	泛綠	大學	60歲以上	不在乎	蔡英文
0.830768	Q7	A	6	43	男	有擔任過民意代表	曾經擔任縣市議會議員	本身曾遭貪汙罪起訴但未判刑	支持美國萊豬進口，但強化標示與科學化管理	給予同性伴侶部分的家庭權利	看情形藍綠皆有	注重社工關懷政策(例如老人共餐、日間照護等)	政府應該管更多避免市場競爭	關懷勞工弱勢權益，獎勵青年創業	0	泛綠	大學	30-39歲	不在乎	蔡英文
0.830768	Q7	B	1	73	男	無相關公職經歷	曾經在政府擔任行政要職	本身或家屬曾受到檢調貪汙調查見於媒體報導	支持美國萊豬進口，換取加強與歐美的經貿關係	給予同性伴侶相同的家庭權利	看情形藍綠皆有	注重高齡醫療政策(例如高齡免健保、免費接種疫苗等)	政府應該管更多避免市場競爭	關懷勞工弱勢權益，獎勵青年創業	1	泛綠	大學	30-39歲	不在乎	蔡英文
0.864259	Q7	A	9	55	女	無相關公職經歷	曾經在政府擔任行政要職	本人或家屬沒有涉及任何貪汙案	支持美國萊豬進口，但強化標示與科學化管理	給予同性伴侶部分的家庭權利	看情形藍綠皆有	注重社工關懷政策(例如老人共餐、日間照護等)	政府應該管更少交由市場決定	支持政府幫你養孩子，注重下一代教育	1	第三勢力	大學	20-29歲	韓國瑜	柯文哲
0.864259	Q7	B	49	73	女	無相關公職經歷	曾經擔任中央民意代表	本身曾遭貪汙罪起訴但未判刑	反對美國萊豬進口，應強化兩岸經貿關係	給予同性伴侶相同的家庭權利	看情形藍綠皆有	注重高齡醫療政策(例如高齡免健保、免費接種疫苗等)	政府應該管更多避免市場競爭	支持政府幫你養孩子，注重下一代教育	0	第三勢力	大學	20-29歲	韓國瑜	柯文哲
1.48309	Q7	A	57	66	女	有擔任過民意代表	無	本身曾遭貪汙罪起訴但未判刑	反對美國萊豬進口，應強化兩岸政治對話	給予同性伴侶相同的家庭權利	泛綠	注重社工關懷政策(例如老人共餐、日間照護等)	政府應該管更多避免市場競爭	關懷勞工弱勢權益，獎勵青年創業	1	泛藍	專科	60歲以上	朱立倫	柯文哲
1.48309	Q7	B	17	55	女	無相關公職經歷	曾經擔任縣市議會議員	本身曾遭貪汙罪起訴但未判刑	支持美國萊豬進口，但強化標示與科學化管理	不給予同性伴侶任何家庭權利	泛藍	注重社工關懷政策(例如老人共餐、日間照護等)	政府應該管更多避免市場競爭	支持政府幫你養孩子，注重下一代教育	0	泛藍	專科	60歲以上	朱立倫	柯文哲
0.319914	Q7	A	23	43	男	有擔任過民意代表	無	本身曾遭貪汙罪起訴但未判刑	反對美國萊豬進口，應強化兩岸經貿關係	給予同性伴侶部分的家庭權利	泛綠	注重禮金福利政策(固定節日發放小額禮金如重陽敬老金)	政府應該管更少交由市場決定	支持政府幫你養孩子，注重下一代教育	0	泛藍	大學	40-49歲	其他，請說明	侯友宜
0.319914	Q7	B	3	55	女	無相關公職經歷	曾經擔任中央民意代表	本人或家屬沒有涉及任何貪汙案	反對美國萊豬進口，應強化兩岸經貿關係	給予同性伴侶部分的家庭權利	泛綠	注重高齡醫療政策(例如高齡免健保、免費接種疫苗等)	政府應該管更多避免市場競爭	關懷勞工弱勢權益，獎勵青年創業	1	泛藍	大學	40-49歲	其他，請說明	侯友宜
0.928136	Q7	A	40	55	女	曾有2任或2種以上公職	曾經擔任縣市議會議員	本身曾遭貪汙罪起訴但未判刑	反對美國萊豬進口，應強化兩岸政治對話	給予同性伴侶相同的家庭權利	泛綠	注重高齡醫療政策(例如高齡免健保、免費接種疫苗等)	政府應該管更少交由市場決定	支持政府幫你養孩子，注重下一代教育	0	無特定政黨傾向	大學	20-29歲	不知道	蔡英文
0.928136	Q7	B	12	55	女	曾有2任或2種以上公職	無	本身曾遭貪汙罪起訴但未判刑	支持美國萊豬進口，換取加強與歐美的經貿關係	給予同性伴侶相同的家庭權利	看情形藍綠皆有	注重社工關懷政策(例如老人共餐、日間照護等)	政府應該管更多避免市場競爭	建設AI智慧城，重視青年居住問題	1	無特定政黨傾向	大學	20-29歲	不知道	蔡英文
0.753914	Q7	A	21	66	男	無相關公職經歷	曾經擔任縣市議會議員	本身或家屬曾受到檢調貪汙調查見於媒體報導	反對美國萊豬進口，應強化兩岸政治對話	給予同性伴侶部分的家庭權利	泛藍	注重高齡醫療政策(例如高齡免健保、免費接種疫苗等)	政府應該管更少交由市場決定	支持政府幫你養孩子，注重下一代教育	1	泛藍	專科	50-59歲	不在乎	侯友宜
0.753914	Q7	B	63	55	男	曾有2任或2種以上公職	曾經在政府擔任行政要職	本身曾遭貪汙罪起訴但未判刑	反對美國萊豬進口，應強化兩岸經貿關係	給予同性伴侶相同的家庭權利	泛藍	注重社工關懷政策(例如老人共餐、日間照護等)	政府應該管更少交由市場決定	支持政府幫你養孩子，注重下一代教育	0	泛藍	專科	50-59歲	不在乎	侯友宜
0.319914	Q7	A	17	55	女	無相關公職經歷	曾經擔任縣市議會議員	本身曾遭貪汙罪起訴但未判刑	支持美國萊豬進口，但強化標示與科學化管理	不給予同性伴侶任何家庭權利	泛藍	注重社工關懷政策(例如老人共餐、日間照護等)	政府應該管更多避免市場競爭	支持政府幫你養孩子，注重下一代教育	1	無特定政黨傾向	大學	40-49歲	不知道	侯友宜
0.319914	Q7	B	38	66	女	無相關公職經歷	曾經在政府擔任行政要職	本身或家屬曾受到檢調貪汙調查見於媒體報導	反對美國萊豬進口，應強化兩岸經貿關係	給予同性伴侶部分的家庭權利	泛綠	注重社工關懷政策(例如老人共餐、日間照護等)	政府應該管更少交由市場決定	支持政府幫你養孩子，注重下一代教育	0	無特定政黨傾向	大學	40-49歲	不知道	侯友宜
0.218245	Q7	A	39	55	男	有擔任過民意代表	曾經擔任縣市議會議員	本身或家屬曾受到檢調貪汙調查見於媒體報導	反對美國萊豬進口，應強化兩岸經貿關係	給予同性伴侶相同的家庭權利	看情形藍綠皆有	注重社工關懷政策(例如老人共餐、日間照護等)	政府應該管更多避免市場競爭	支持政府幫你養孩子，注重下一代教育	0	泛藍	大學	40-49歲	朱立倫	柯文哲
0.218245	Q7	B	43	73	男	有擔任過民意代表	曾經在政府擔任行政要職	本人或家屬沒有涉及任何貪汙案	反對美國萊豬進口，應強化兩岸經貿關係	不給予同性伴侶任何家庭權利	泛藍	注重社工關懷政策(例如老人共餐、日間照護等)	政府應該管更少交由市場決定	關懷勞工弱勢權益，獎勵青年創業	1	泛藍	大學	40-49歲	朱立倫	柯文哲
0.429677	Q7	A	32	43	女	無相關公職經歷	曾經在政府擔任行政要職	本身曾遭貪汙罪起訴但未判刑	反對美國萊豬進口，應強化兩岸經貿關係	給予同性伴侶相同的家庭權利	看情形藍綠皆有	注重社工關懷政策(例如老人共餐、日間照護等)	政府應該管更少交由市場決定	建設AI智慧城，重視青年居住問題	1	泛藍	專科	50-59歲	連勝文	郭台銘
0.429677	Q7	B	15	66	女	有擔任過民意代表	曾經擔任縣市議會議員	本身曾遭貪汙罪起訴但未判刑	支持美國萊豬進口，換取加強與歐美的經貿關係	給予同性伴侶相同的家庭權利	看情形藍綠皆有	注重禮金福利政策(固定節日發放小額禮金如重陽敬老金)	政府應該管更少交由市場決定	支持政府幫你養孩子，注重下一代教育	0	泛藍	專科	50-59歲	連勝文	郭台銘
0.928136	Q7	A	40	55	女	曾有2任或2種以上公職	曾經擔任縣市議會議員	本身曾遭貪汙罪起訴但未判刑	反對美國萊豬進口，應強化兩岸政治對話	給予同性伴侶相同的家庭權利	泛綠	注重高齡醫療政策(例如高齡免健保、免費接種疫苗等)	政府應該管更少交由市場決定	支持政府幫你養孩子，注重下一代教育	1	無特定政黨傾向	大學	20-29歲	不在乎	陳時中
0.928136	Q7	B	12	55	女	曾有2任或2種以上公職	無	本身曾遭貪汙罪起訴但未判刑	支持美國萊豬進口，換取加強與歐美的經貿關係	給予同性伴侶相同的家庭權利	看情形藍綠皆有	注重社工關懷政策(例如老人共餐、日間照護等)	政府應該管更多避免市場競爭	建設AI智慧城，重視青年居住問題	0	無特定政黨傾向	大學	20-29歲	不在乎	陳時中
1.69573	Q7	A	7	43	女	無相關公職經歷	曾經擔任縣市議會議員	本人或家屬沒有涉及任何貪汙案	反對美國萊豬進口，應強化兩岸經貿關係	給予同性伴侶相同的家庭權利	泛藍	注重社工關懷政策(例如老人共餐、日間照護等)	政府應該管更多避免市場競爭	關懷勞工弱勢權益，獎勵青年創業	1	泛藍	高中職以下	50-59歲	朱立倫	侯友宜
1.69573	Q7	B	64	73	男	無相關公職經歷	曾經擔任中央民意代表	本身或家屬曾受到檢調貪汙調查見於媒體報導	反對美國萊豬進口，應強化兩岸政治對話	給予同性伴侶相同的家庭權利	泛綠	注重社工關懷政策(例如老人共餐、日間照護等)	政府應該管更少交由市場決定	支持政府幫你養孩子，注重下一代教育	0	泛藍	高中職以下	50-59歲	朱立倫	侯友宜
0.801349	Q7	A	11	66	女	無相關公職經歷	無	本身曾遭貪汙罪起訴但未判刑	支持美國萊豬進口，但強化標示與科學化管理	不給予同性伴侶任何家庭權利	泛藍	注重高齡醫療政策(例如高齡免健保、免費接種疫苗等)	政府應該管更少交由市場決定	關懷勞工弱勢權益，獎勵青年創業	0	無特定政黨傾向	大學	20-29歲	不在乎	陳時中
0.801349	Q7	B	53	73	女	曾有2任或2種以上公職	曾經在政府擔任行政要職	本身曾遭貪汙罪起訴但未判刑	反對美國萊豬進口，應強化兩岸政治對話	給予同性伴侶部分的家庭權利	泛藍	注重禮金福利政策(固定節日發放小額禮金如重陽敬老金)	政府應該管更多避免市場競爭	關懷勞工弱勢權益，獎勵青年創業	1	無特定政黨傾向	大學	20-29歲	不在乎	陳時中
2.8442	Q7	A	11	66	女	無相關公職經歷	無	本身曾遭貪汙罪起訴但未判刑	支持美國萊豬進口，但強化標示與科學化管理	不給予同性伴侶任何家庭權利	泛藍	注重高齡醫療政策(例如高齡免健保、免費接種疫苗等)	政府應該管更少交由市場決定	關懷勞工弱勢權益，獎勵青年創業	0	泛藍	高中職以下	50-59歲	韓國瑜	郭台銘
2.8442	Q7	B	18	73	女	有擔任過民意代表	無	本人或家屬沒有涉及任何貪汙案	支持美國萊豬進口，換取加強與歐美的經貿關係	不給予同性伴侶任何家庭權利	泛綠	注重社工關懷政策(例如老人共餐、日間照護等)	政府應該管更多避免市場競爭	支持政府幫你養孩子，注重下一代教育	1	泛藍	高中職以下	50-59歲	韓國瑜	郭台銘
0.384117	Q7	A	63	55	男	曾有2任或2種以上公職	曾經在政府擔任行政要職	本身曾遭貪汙罪起訴但未判刑	反對美國萊豬進口，應強化兩岸經貿關係	給予同性伴侶相同的家庭權利	泛藍	注重社工關懷政策(例如老人共餐、日間照護等)	政府應該管更少交由市場決定	支持政府幫你養孩子，注重下一代教育	1	泛藍	大學	30-39歲	江啟臣	柯文哲
0.384117	Q7	B	18	73	女	有擔任過民意代表	無	本人或家屬沒有涉及任何貪汙案	支持美國萊豬進口，換取加強與歐美的經貿關係	不給予同性伴侶任何家庭權利	泛綠	注重社工關懷政策(例如老人共餐、日間照護等)	政府應該管更多避免市場競爭	支持政府幫你養孩子，注重下一代教育	0	泛藍	大學	30-39歲	江啟臣	柯文哲
1.72182	Q7	A	21	66	男	無相關公職經歷	曾經擔任縣市議會議員	本身或家屬曾受到檢調貪汙調查見於媒體報導	反對美國萊豬進口，應強化兩岸政治對話	給予同性伴侶部分的家庭權利	泛藍	注重高齡醫療政策(例如高齡免健保、免費接種疫苗等)	政府應該管更少交由市場決定	支持政府幫你養孩子，注重下一代教育	1	泛藍	高中職以下	40-49歲	韓國瑜	柯文哲
1.72182	Q7	B	27	43	女	曾有2任或2種以上公職	曾經擔任縣市議會議員	本身或家屬曾受到檢調貪汙調查見於媒體報導	支持美國萊豬進口，換取加強與歐美的經貿關係	不給予同性伴侶任何家庭權利	泛綠	注重禮金福利政策(固定節日發放小額禮金如重陽敬老金)	政府應該管更少交由市場決定	關懷勞工弱勢權益，獎勵青年創業	0	泛藍	高中職以下	40-49歲	韓國瑜	柯文哲
0.281394	Q7	A	52	66	女	無相關公職經歷	曾經擔任縣市議會議員	本身曾遭貪汙罪起訴但未判刑	反對美國萊豬進口，應強化兩岸經貿關係	不給予同性伴侶任何家庭權利	泛藍	注重社工關懷政策(例如老人共餐、日間照護等)	政府應該管更多避免市場競爭	支持政府幫你養孩子，注重下一代教育	1	泛藍	大學	40-49歲	朱立倫	不知道
0.281394	Q7	B	19	66	男	無相關公職經歷	曾經擔任中央民意代表	本身曾遭貪汙罪起訴但未判刑	支持美國萊豬進口，換取加強與歐美的經貿關係	不給予同性伴侶任何家庭權利	泛綠	注重社工關懷政策(例如老人共餐、日間照護等)	政府應該管更少交由市場決定	建設AI智慧城，重視青年居住問題	0	泛藍	大學	40-49歲	朱立倫	不知道
0.447977	Q7	A	16	43	男	無相關公職經歷	無	本身曾遭貪汙罪起訴但未判刑	支持美國萊豬進口，換取加強與歐美的經貿關係	給予同性伴侶相同的家庭權利	泛藍	注重社工關懷政策(例如老人共餐、日間照護等)	政府應該管更多避免市場競爭	支持政府幫你養孩子，注重下一代教育	1	泛藍	大學	20-29歲	朱立倫	柯文哲
0.447977	Q7	B	47	55	女	有擔任過民意代表	曾經擔任中央民意代表	本身或家屬曾受到檢調貪汙調查見於媒體報導	支持美國萊豬進口，換取加強與歐美的經貿關係	給予同性伴侶相同的家庭權利	泛藍	注重社工關懷政策(例如老人共餐、日間照護等)	政府應該管更少交由市場決定	關懷勞工弱勢權益，獎勵青年創業	0	泛藍	大學	20-29歲	朱立倫	柯文哲
0.33227	Q7	A	39	55	男	有擔任過民意代表	曾經擔任縣市議會議員	本身或家屬曾受到檢調貪汙調查見於媒體報導	反對美國萊豬進口，應強化兩岸經貿關係	給予同性伴侶相同的家庭權利	看情形藍綠皆有	注重社工關懷政策(例如老人共餐、日間照護等)	政府應該管更多避免市場競爭	支持政府幫你養孩子，注重下一代教育	1	泛綠	大學	40-49歲	連勝文	蔡英文
0.33227	Q7	B	48	73	男	無相關公職經歷	曾經擔任縣市議會議員	本身曾遭貪汙罪起訴但未判刑	支持美國萊豬進口，換取加強與歐美的經貿關係	給予同性伴侶相同的家庭權利	泛藍	注重禮金福利政策(固定節日發放小額禮金如重陽敬老金)	政府應該管更少交由市場決定	建設AI智慧城，重視青年居住問題	0	泛綠	大學	40-49歲	連勝文	蔡英文
0.746692	Q7	A	20	43	男	曾有2任或2種以上公職	曾經擔任中央民意代表	本身或家屬曾受到檢調貪汙調查見於媒體報導	反對美國萊豬進口，應強化兩岸經貿關係	不給予同性伴侶任何家庭權利	泛藍	注重高齡醫療政策(例如高齡免健保、免費接種疫苗等)	政府應該管更多避免市場競爭	支持政府幫你養孩子，注重下一代教育	0	無特定政黨傾向	大學	30-39歲	朱立倫	柯文哲
0.746692	Q7	B	57	66	女	有擔任過民意代表	無	本身曾遭貪汙罪起訴但未判刑	反對美國萊豬進口，應強化兩岸政治對話	給予同性伴侶相同的家庭權利	泛綠	注重社工關懷政策(例如老人共餐、日間照護等)	政府應該管更多避免市場競爭	關懷勞工弱勢權益，獎勵青年創業	1	無特定政黨傾向	大學	30-39歲	朱立倫	柯文哲
0.245844	Q7	A	19	66	男	無相關公職經歷	曾經擔任中央民意代表	本身曾遭貪汙罪起訴但未判刑	支持美國萊豬進口，換取加強與歐美的經貿關係	不給予同性伴侶任何家庭權利	泛綠	注重社工關懷政策(例如老人共餐、日間照護等)	政府應該管更少交由市場決定	建設AI智慧城，重視青年居住問題	0	第三勢力	碩士以上	50-59歲	朱立倫	侯友宜
0.245844	Q7	B	35	66	男	有擔任過民意代表	曾經在政府擔任行政要職	本身曾遭貪汙罪起訴但未判刑	支持美國萊豬進口，但強化標示與科學化管理	給予同性伴侶相同的家庭權利	泛藍	注重社工關懷政策(例如老人共餐、日間照護等)	政府應該管更少交由市場決定	支持政府幫你養孩子，注重下一代教育	1	第三勢力	碩士以上	50-59歲	朱立倫	侯友宜
0.279036	Q7	A	17	55	女	無相關公職經歷	曾經擔任縣市議會議員	本身曾遭貪汙罪起訴但未判刑	支持美國萊豬進口，但強化標示與科學化管理	不給予同性伴侶任何家庭權利	泛藍	注重社工關懷政策(例如老人共餐、日間照護等)	政府應該管更多避免市場競爭	支持政府幫你養孩子，注重下一代教育	1	無特定政黨傾向	大學	40-49歲	韓國瑜	侯友宜
0.279036	Q7	B	33	66	男	有擔任過民意代表	曾經擔任中央民意代表	本身曾遭貪汙罪起訴但未判刑	反對美國萊豬進口，應強化兩岸經貿關係	給予同性伴侶相同的家庭權利	泛藍	注重高齡醫療政策(例如高齡免健保、免費接種疫苗等)	政府應該管更多避免市場競爭	建設AI智慧城，重視青年居住問題	0	無特定政黨傾向	大學	40-49歲	韓國瑜	侯友宜
2.24661	Q7	A	44	43	男	無相關公職經歷	曾經擔任中央民意代表	本人或家屬沒有涉及任何貪汙案	支持美國萊豬進口，換取加強與歐美的經貿關係	給予同性伴侶相同的家庭權利	看情形藍綠皆有	注重社工關懷政策(例如老人共餐、日間照護等)	政府應該管更少交由市場決定	支持政府幫你養孩子，注重下一代教育	1	第三勢力	高中職以下	30-39歲	其他，請說明	其他，請說明
2.24661	Q7	B	59	66	男	無相關公職經歷	曾經在政府擔任行政要職	本身曾遭貪汙罪起訴但未判刑	反對美國萊豬進口，應強化兩岸政治對話	不給予同性伴侶任何家庭權利	看情形藍綠皆有	注重禮金福利政策(固定節日發放小額禮金如重陽敬老金)	政府應該管更多避免市場競爭	支持政府幫你養孩子，注重下一代教育	0	第三勢力	高中職以下	30-39歲	其他，請說明	其他，請說明
0.49869	Q7	A	4	55	男	無相關公職經歷	無	本人或家屬沒有涉及任何貪汙案	反對美國萊豬進口，應強化兩岸政治對話	給予同性伴侶部分的家庭權利	泛藍	注重社工關懷政策(例如老人共餐、日間照護等)	政府應該管更多避免市場競爭	建設AI智慧城，重視青年居住問題	1	第三勢力	碩士以上	30-39歲	不知道	侯友宜
0.49869	Q7	B	56	73	男	無相關公職經歷	無	本身曾遭貪汙罪起訴但未判刑	反對美國萊豬進口，應強化兩岸政治對話	給予同性伴侶相同的家庭權利	泛藍	注重社工關懷政策(例如老人共餐、日間照護等)	政府應該管更多避免市場競爭	支持政府幫你養孩子，注重下一代教育	0	第三勢力	碩士以上	30-39歲	不知道	侯友宜
1.21649	Q7	A	32	43	女	無相關公職經歷	曾經在政府擔任行政要職	本身曾遭貪汙罪起訴但未判刑	反對美國萊豬進口，應強化兩岸經貿關係	給予同性伴侶相同的家庭權利	看情形藍綠皆有	注重社工關懷政策(例如老人共餐、日間照護等)	政府應該管更少交由市場決定	建設AI智慧城，重視青年居住問題	1	無特定政黨傾向	大學	30-39歲	不在乎	蔡英文
1.21649	Q7	B	47	55	女	有擔任過民意代表	曾經擔任中央民意代表	本身或家屬曾受到檢調貪汙調查見於媒體報導	支持美國萊豬進口，換取加強與歐美的經貿關係	給予同性伴侶相同的家庭權利	泛藍	注重社工關懷政策(例如老人共餐、日間照護等)	政府應該管更少交由市場決定	關懷勞工弱勢權益，獎勵青年創業	0	無特定政黨傾向	大學	30-39歲	不在乎	蔡英文
0.37432	Q7	A	8	43	男	無相關公職經歷	曾經在政府擔任行政要職	本人或家屬沒有涉及任何貪汙案	反對美國萊豬進口，應強化兩岸政治對話	給予同性伴侶相同的家庭權利	泛綠	注重禮金福利政策(固定節日發放小額禮金如重陽敬老金)	政府應該管更多避免市場競爭	建設AI智慧城，重視青年居住問題	1	泛綠	大學	30-39歲	不在乎	蔡英文
0.37432	Q7	B	23	43	男	有擔任過民意代表	無	本身曾遭貪汙罪起訴但未判刑	反對美國萊豬進口，應強化兩岸經貿關係	給予同性伴侶部分的家庭權利	泛綠	注重禮金福利政策(固定節日發放小額禮金如重陽敬老金)	政府應該管更少交由市場決定	支持政府幫你養孩子，注重下一代教育	0	泛綠	大學	30-39歲	不在乎	蔡英文
0.864259	Q7	A	29	66	男	曾有2任或2種以上公職	曾經擔任縣市議會議員	本人或家屬沒有涉及任何貪汙案	支持美國萊豬進口，但強化標示與科學化管理	給予同性伴侶相同的家庭權利	泛綠	注重社工關懷政策(例如老人共餐、日間照護等)	政府應該管更多避免市場競爭	支持政府幫你養孩子，注重下一代教育	1	無特定政黨傾向	大學	20-29歲	不在乎	不在乎
0.864259	Q7	B	54	55	女	無相關公職經歷	無	本身曾遭貪汙罪起訴但未判刑	反對美國萊豬進口，應強化兩岸經貿關係	不給予同性伴侶任何家庭權利	泛藍	注重禮金福利政策(固定節日發放小額禮金如重陽敬老金)	政府應該管更少交由市場決定	建設AI智慧城，重視青年居住問題	0	無特定政黨傾向	大學	20-29歲	不在乎	不在乎
0.990465	Q7	A	25	73	女	有擔任過民意代表	曾經擔任縣市議會議員	本人或家屬沒有涉及任何貪汙案	反對美國萊豬進口，應強化兩岸政治對話	不給予同性伴侶任何家庭權利	看情形藍綠皆有	注重高齡醫療政策(例如高齡免健保、免費接種疫苗等)	政府應該管更少交由市場決定	建設AI智慧城，重視青年居住問題	1	泛綠	專科	30-39歲	不在乎	蔡英文
0.990465	Q7	B	23	43	男	有擔任過民意代表	無	本身曾遭貪汙罪起訴但未判刑	反對美國萊豬進口，應強化兩岸經貿關係	給予同性伴侶部分的家庭權利	泛綠	注重禮金福利政策(固定節日發放小額禮金如重陽敬老金)	政府應該管更少交由市場決定	支持政府幫你養孩子，注重下一代教育	0	泛綠	專科	30-39歲	不在乎	蔡英文
0.459702	Q7	A	38	66	女	無相關公職經歷	曾經在政府擔任行政要職	本身或家屬曾受到檢調貪汙調查見於媒體報導	反對美國萊豬進口，應強化兩岸經貿關係	給予同性伴侶部分的家庭權利	泛綠	注重社工關懷政策(例如老人共餐、日間照護等)	政府應該管更少交由市場決定	支持政府幫你養孩子，注重下一代教育	0	泛綠	大學	20-29歲	朱立倫	柯文哲
0.459702	Q7	B	8	43	男	無相關公職經歷	曾經在政府擔任行政要職	本人或家屬沒有涉及任何貪汙案	反對美國萊豬進口，應強化兩岸政治對話	給予同性伴侶相同的家庭權利	泛綠	注重禮金福利政策(固定節日發放小額禮金如重陽敬老金)	政府應該管更多避免市場競爭	建設AI智慧城，重視青年居住問題	1	泛綠	大學	20-29歲	朱立倫	柯文哲
1.28687	Q7	A	11	66	女	無相關公職經歷	無	本身曾遭貪汙罪起訴但未判刑	支持美國萊豬進口，但強化標示與科學化管理	不給予同性伴侶任何家庭權利	泛藍	注重高齡醫療政策(例如高齡免健保、免費接種疫苗等)	政府應該管更少交由市場決定	關懷勞工弱勢權益，獎勵青年創業	1	無特定政黨傾向	專科	60歲以上	江啟臣	侯友宜
1.28687	Q7	B	16	43	男	無相關公職經歷	無	本身曾遭貪汙罪起訴但未判刑	支持美國萊豬進口，換取加強與歐美的經貿關係	給予同性伴侶相同的家庭權利	泛藍	注重社工關懷政策(例如老人共餐、日間照護等)	政府應該管更多避免市場競爭	支持政府幫你養孩子，注重下一代教育	0	無特定政黨傾向	專科	60歲以上	江啟臣	侯友宜
0.374889	Q7	A	23	43	男	有擔任過民意代表	無	本身曾遭貪汙罪起訴但未判刑	反對美國萊豬進口，應強化兩岸經貿關係	給予同性伴侶部分的家庭權利	泛綠	注重禮金福利政策(固定節日發放小額禮金如重陽敬老金)	政府應該管更少交由市場決定	支持政府幫你養孩子，注重下一代教育	0	泛藍	碩士以上	40-49歲	不知道	不知道
0.374889	Q7	B	10	55	男	曾有2任或2種以上公職	曾經擔任中央民意代表	本身曾遭貪汙罪起訴但未判刑	支持美國萊豬進口，但強化標示與科學化管理	給予同性伴侶相同的家庭權利	泛藍	注重禮金福利政策(固定節日發放小額禮金如重陽敬老金)	政府應該管更多避免市場競爭	關懷勞工弱勢權益，獎勵青年創業	1	泛藍	碩士以上	40-49歲	不知道	不知道
2.90632	Q7	A	13	55	男	無相關公職經歷	曾經在政府擔任行政要職	本身曾遭貪汙罪起訴但未判刑	支持美國萊豬進口，換取加強與歐美的經貿關係	不給予同性伴侶任何家庭權利	泛綠	注重高齡醫療政策(例如高齡免健保、免費接種疫苗等)	政府應該管更多避免市場競爭	支持政府幫你養孩子，注重下一代教育	0	泛綠	高中職以下	40-49歲	朱立倫	蔡英文
2.90632	Q7	B	9	55	女	無相關公職經歷	曾經在政府擔任行政要職	本人或家屬沒有涉及任何貪汙案	支持美國萊豬進口，但強化標示與科學化管理	給予同性伴侶部分的家庭權利	看情形藍綠皆有	注重社工關懷政策(例如老人共餐、日間照護等)	政府應該管更少交由市場決定	支持政府幫你養孩子，注重下一代教育	1	泛綠	高中職以下	40-49歲	朱立倫	蔡英文
1.00483	Q7	A	29	66	男	曾有2任或2種以上公職	曾經擔任縣市議會議員	本人或家屬沒有涉及任何貪汙案	支持美國萊豬進口，但強化標示與科學化管理	給予同性伴侶相同的家庭權利	泛綠	注重社工關懷政策(例如老人共餐、日間照護等)	政府應該管更多避免市場競爭	支持政府幫你養孩子，注重下一代教育	1	泛綠	專科	20-29歲	不在乎	不在乎
1.00483	Q7	B	43	73	男	有擔任過民意代表	曾經在政府擔任行政要職	本人或家屬沒有涉及任何貪汙案	反對美國萊豬進口，應強化兩岸經貿關係	不給予同性伴侶任何家庭權利	泛藍	注重社工關懷政策(例如老人共餐、日間照護等)	政府應該管更少交由市場決定	關懷勞工弱勢權益，獎勵青年創業	0	泛綠	專科	20-29歲	不在乎	不在乎
0.669589	Q7	A	13	55	男	無相關公職經歷	曾經在政府擔任行政要職	本身曾遭貪汙罪起訴但未判刑	支持美國萊豬進口，換取加強與歐美的經貿關係	不給予同性伴侶任何家庭權利	泛綠	注重高齡醫療政策(例如高齡免健保、免費接種疫苗等)	政府應該管更多避免市場競爭	支持政府幫你養孩子，注重下一代教育	0	第三勢力	大學	30-39歲	不在乎	柯文哲
0.669589	Q7	B	34	66	男	曾有2任或2種以上公職	無	本人或家屬沒有涉及任何貪汙案	反對美國萊豬進口，應強化兩岸經貿關係	給予同性伴侶相同的家庭權利	看情形藍綠皆有	注重禮金福利政策(固定節日發放小額禮金如重陽敬老金)	政府應該管更少交由市場決定	關懷勞工弱勢權益，獎勵青年創業	1	第三勢力	大學	30-39歲	不在乎	柯文哲
0.509672	Q7	A	49	73	女	無相關公職經歷	曾經擔任中央民意代表	本身曾遭貪汙罪起訴但未判刑	反對美國萊豬進口，應強化兩岸經貿關係	給予同性伴侶相同的家庭權利	看情形藍綠皆有	注重高齡醫療政策(例如高齡免健保、免費接種疫苗等)	政府應該管更多避免市場競爭	支持政府幫你養孩子，注重下一代教育	0	無特定政黨傾向	大學	50-59歲	連勝文	侯友宜
0.509672	Q7	B	54	55	女	無相關公職經歷	無	本身曾遭貪汙罪起訴但未判刑	反對美國萊豬進口，應強化兩岸經貿關係	不給予同性伴侶任何家庭權利	泛藍	注重禮金福利政策(固定節日發放小額禮金如重陽敬老金)	政府應該管更少交由市場決定	建設AI智慧城，重視青年居住問題	1	無特定政黨傾向	大學	50-59歲	連勝文	侯友宜
0.583002	Q7	A	17	55	女	無相關公職經歷	曾經擔任縣市議會議員	本身曾遭貪汙罪起訴但未判刑	支持美國萊豬進口，但強化標示與科學化管理	不給予同性伴侶任何家庭權利	泛藍	注重社工關懷政策(例如老人共餐、日間照護等)	政府應該管更多避免市場競爭	支持政府幫你養孩子，注重下一代教育	0	無特定政黨傾向	大學	40-49歲	朱立倫	郭台銘
0.583002	Q7	B	37	66	女	曾有2任或2種以上公職	曾經在政府擔任行政要職	本人或家屬沒有涉及任何貪汙案	支持美國萊豬進口，換取加強與歐美的經貿關係	給予同性伴侶相同的家庭權利	泛藍	注重高齡醫療政策(例如高齡免健保、免費接種疫苗等)	政府應該管更多避免市場競爭	支持政府幫你養孩子，注重下一代教育	1	無特定政黨傾向	大學	40-49歲	朱立倫	郭台銘
1.68889	Q7	A	58	66	女	無相關公職經歷	曾經擔任中央民意代表	本身或家屬曾受到檢調貪汙調查見於媒體報導	支持美國萊豬進口，但強化標示與科學化管理	給予同性伴侶部分的家庭權利	看情形藍綠皆有	注重禮金福利政策(固定節日發放小額禮金如重陽敬老金)	政府應該管更多避免市場競爭	建設AI智慧城，重視青年居住問題	0	泛藍	高中職以下	40-49歲	朱立倫	郭台銘
1.68889	Q7	B	1	73	男	無相關公職經歷	曾經在政府擔任行政要職	本身或家屬曾受到檢調貪汙調查見於媒體報導	支持美國萊豬進口，換取加強與歐美的經貿關係	給予同性伴侶相同的家庭權利	看情形藍綠皆有	注重高齡醫療政策(例如高齡免健保、免費接種疫苗等)	政府應該管更多避免市場競爭	關懷勞工弱勢權益，獎勵青年創業	1	泛藍	高中職以下	40-49歲	朱立倫	郭台銘
7.61043	Q7	A	6	43	男	有擔任過民意代表	曾經擔任縣市議會議員	本身曾遭貪汙罪起訴但未判刑	支持美國萊豬進口，但強化標示與科學化管理	給予同性伴侶部分的家庭權利	看情形藍綠皆有	注重社工關懷政策(例如老人共餐、日間照護等)	政府應該管更多避免市場競爭	關懷勞工弱勢權益，獎勵青年創業	1	泛綠	高中職以下	60歲以上	不在乎	蔡英文
7.61043	Q7	B	5	66	女	曾有2任或2種以上公職	曾經擔任中央民意代表	本人或家屬沒有涉及任何貪汙案	反對美國萊豬進口，應強化兩岸政治對話	給予同性伴侶相同的家庭權利	泛藍	注重社工關懷政策(例如老人共餐、日間照護等)	政府應該管更少交由市場決定	建設AI智慧城，重視青年居住問題	0	泛綠	高中職以下	60歲以上	不在乎	蔡英文
0.609627	Q7	A	55	43	男	無相關公職經歷	曾經擔任縣市議會議員	本身曾遭貪汙罪起訴但未判刑	反對美國萊豬進口，應強化兩岸政治對話	給予同性伴侶相同的家庭權利	泛藍	注重高齡醫療政策(例如高齡免健保、免費接種疫苗等)	政府應該管更少交由市場決定	關懷勞工弱勢權益，獎勵青年創業	0	無特定政黨傾向	大學	20-29歲	江啟臣	不知道
0.609627	Q7	B	9	55	女	無相關公職經歷	曾經在政府擔任行政要職	本人或家屬沒有涉及任何貪汙案	支持美國萊豬進口，但強化標示與科學化管理	給予同性伴侶部分的家庭權利	看情形藍綠皆有	注重社工關懷政策(例如老人共餐、日間照護等)	政府應該管更少交由市場決定	支持政府幫你養孩子，注重下一代教育	1	無特定政黨傾向	大學	20-29歲	江啟臣	不知道
1.19615	Q7	A	24	73	女	無相關公職經歷	曾經擔任縣市議會議員	本身或家屬曾受到檢調貪汙調查見於媒體報導	支持美國萊豬進口，但強化標示與科學化管理	給予同性伴侶相同的家庭權利	泛藍	注重社工關懷政策(例如老人共餐、日間照護等)	政府應該管更多避免市場競爭	建設AI智慧城，重視青年居住問題	1	第三勢力	碩士以上	30-39歲	連勝文	柯文哲
1.19615	Q7	B	12	55	女	曾有2任或2種以上公職	無	本身曾遭貪汙罪起訴但未判刑	支持美國萊豬進口，換取加強與歐美的經貿關係	給予同性伴侶相同的家庭權利	看情形藍綠皆有	注重社工關懷政策(例如老人共餐、日間照護等)	政府應該管更多避免市場競爭	建設AI智慧城，重視青年居住問題	0	第三勢力	碩士以上	30-39歲	連勝文	柯文哲
0.284217	Q7	A	14	55	女	有擔任過民意代表	曾經在政府擔任行政要職	本身或家屬曾受到檢調貪汙調查見於媒體報導	反對美國萊豬進口，應強化兩岸政治對話	給予同性伴侶相同的家庭權利	泛藍	注重禮金福利政策(固定節日發放小額禮金如重陽敬老金)	政府應該管更多避免市場競爭	支持政府幫你養孩子，注重下一代教育	1	無特定政黨傾向	碩士以上	30-39歲	朱立倫	柯文哲
0.284217	Q7	B	27	43	女	曾有2任或2種以上公職	曾經擔任縣市議會議員	本身或家屬曾受到檢調貪汙調查見於媒體報導	支持美國萊豬進口，換取加強與歐美的經貿關係	不給予同性伴侶任何家庭權利	泛綠	注重禮金福利政策(固定節日發放小額禮金如重陽敬老金)	政府應該管更少交由市場決定	關懷勞工弱勢權益，獎勵青年創業	0	無特定政黨傾向	碩士以上	30-39歲	朱立倫	柯文哲
0.447977	Q7	A	56	73	男	無相關公職經歷	無	本身曾遭貪汙罪起訴但未判刑	反對美國萊豬進口，應強化兩岸政治對話	給予同性伴侶相同的家庭權利	泛藍	注重社工關懷政策(例如老人共餐、日間照護等)	政府應該管更多避免市場競爭	支持政府幫你養孩子，注重下一代教育	0	第三勢力	大學	20-29歲	不在乎	侯友宜
0.447977	Q7	B	43	73	男	有擔任過民意代表	曾經在政府擔任行政要職	本人或家屬沒有涉及任何貪汙案	反對美國萊豬進口，應強化兩岸經貿關係	不給予同性伴侶任何家庭權利	泛藍	注重社工關懷政策(例如老人共餐、日間照護等)	政府應該管更少交由市場決定	關懷勞工弱勢權益，獎勵青年創業	1	第三勢力	大學	20-29歲	不在乎	侯友宜
0.338066	Q7	A	39	55	男	有擔任過民意代表	曾經擔任縣市議會議員	本身或家屬曾受到檢調貪汙調查見於媒體報導	反對美國萊豬進口，應強化兩岸經貿關係	給予同性伴侶相同的家庭權利	看情形藍綠皆有	注重社工關懷政策(例如老人共餐、日間照護等)	政府應該管更多避免市場競爭	支持政府幫你養孩子，注重下一代教育	1	泛藍	大學	40-49歲	朱立倫	侯友宜
0.338066	Q7	B	17	55	女	無相關公職經歷	曾經擔任縣市議會議員	本身曾遭貪汙罪起訴但未判刑	支持美國萊豬進口，但強化標示與科學化管理	不給予同性伴侶任何家庭權利	泛藍	注重社工關懷政策(例如老人共餐、日間照護等)	政府應該管更多避免市場競爭	支持政府幫你養孩子，注重下一代教育	0	泛藍	大學	40-49歲	朱立倫	侯友宜
3.54296	Q7	A	49	73	女	無相關公職經歷	曾經擔任中央民意代表	本身曾遭貪汙罪起訴但未判刑	反對美國萊豬進口，應強化兩岸經貿關係	給予同性伴侶相同的家庭權利	看情形藍綠皆有	注重高齡醫療政策(例如高齡免健保、免費接種疫苗等)	政府應該管更多避免市場競爭	支持政府幫你養孩子，注重下一代教育	1	泛藍	高中職以下	50-59歲	不知道	不知道
3.54296	Q7	B	56	73	男	無相關公職經歷	無	本身曾遭貪汙罪起訴但未判刑	反對美國萊豬進口，應強化兩岸政治對話	給予同性伴侶相同的家庭權利	泛藍	注重社工關懷政策(例如老人共餐、日間照護等)	政府應該管更多避免市場競爭	支持政府幫你養孩子，注重下一代教育	0	泛藍	高中職以下	50-59歲	不知道	不知道
5.12159	Q7	A	26	55	男	無相關公職經歷	曾經擔任縣市議會議員	本人或家屬沒有涉及任何貪汙案	支持美國萊豬進口，換取加強與歐美的經貿關係	給予同性伴侶部分的家庭權利	泛藍	注重禮金福利政策(固定節日發放小額禮金如重陽敬老金)	政府應該管更少交由市場決定	支持政府幫你養孩子，注重下一代教育	1	無特定政黨傾向	高中職以下	60歲以上	不知道	不知道
5.12159	Q7	B	49	73	女	無相關公職經歷	曾經擔任中央民意代表	本身曾遭貪汙罪起訴但未判刑	反對美國萊豬進口，應強化兩岸經貿關係	給予同性伴侶相同的家庭權利	看情形藍綠皆有	注重高齡醫療政策(例如高齡免健保、免費接種疫苗等)	政府應該管更多避免市場競爭	支持政府幫你養孩子，注重下一代教育	0	無特定政黨傾向	高中職以下	60歲以上	不知道	不知道
0.488496	Q7	A	5	66	女	曾有2任或2種以上公職	曾經擔任中央民意代表	本人或家屬沒有涉及任何貪汙案	反對美國萊豬進口，應強化兩岸政治對話	給予同性伴侶相同的家庭權利	泛藍	注重社工關懷政策(例如老人共餐、日間照護等)	政府應該管更少交由市場決定	建設AI智慧城，重視青年居住問題	1	泛藍	專科	50-59歲	連勝文	侯友宜
0.488496	Q7	B	41	73	女	曾有2任或2種以上公職	曾經擔任中央民意代表	本身曾遭貪汙罪起訴但未判刑	支持美國萊豬進口，換取加強與歐美的經貿關係	給予同性伴侶部分的家庭權利	泛藍	注重社工關懷政策(例如老人共餐、日間照護等)	政府應該管更少交由市場決定	支持政府幫你養孩子，注重下一代教育	0	泛藍	專科	50-59歲	連勝文	侯友宜
0.429677	Q7	A	18	73	女	有擔任過民意代表	無	本人或家屬沒有涉及任何貪汙案	支持美國萊豬進口，換取加強與歐美的經貿關係	不給予同性伴侶任何家庭權利	泛綠	注重社工關懷政策(例如老人共餐、日間照護等)	政府應該管更多避免市場競爭	支持政府幫你養孩子，注重下一代教育	0	無特定政黨傾向	專科	50-59歲	不在乎	侯友宜
0.429677	Q7	B	63	55	男	曾有2任或2種以上公職	曾經在政府擔任行政要職	本身曾遭貪汙罪起訴但未判刑	反對美國萊豬進口，應強化兩岸經貿關係	給予同性伴侶相同的家庭權利	泛藍	注重社工關懷政策(例如老人共餐、日間照護等)	政府應該管更少交由市場決定	支持政府幫你養孩子，注重下一代教育	1	無特定政黨傾向	專科	50-59歲	不在乎	侯友宜
0.216338	Q7	A	34	66	男	曾有2任或2種以上公職	無	本人或家屬沒有涉及任何貪汙案	反對美國萊豬進口，應強化兩岸經貿關係	給予同性伴侶相同的家庭權利	看情形藍綠皆有	注重禮金福利政策(固定節日發放小額禮金如重陽敬老金)	政府應該管更少交由市場決定	關懷勞工弱勢權益，獎勵青年創業	1	第三勢力	碩士以上	50-59歲	朱立倫	蔡英文
0.216338	Q7	B	7	43	女	無相關公職經歷	曾經擔任縣市議會議員	本人或家屬沒有涉及任何貪汙案	反對美國萊豬進口，應強化兩岸經貿關係	給予同性伴侶相同的家庭權利	泛藍	注重社工關懷政策(例如老人共餐、日間照護等)	政府應該管更多避免市場競爭	關懷勞工弱勢權益，獎勵青年創業	0	第三勢力	碩士以上	50-59歲	朱立倫	蔡英文
0.459702	Q7	A	64	73	男	無相關公職經歷	曾經擔任中央民意代表	本身或家屬曾受到檢調貪汙調查見於媒體報導	反對美國萊豬進口，應強化兩岸政治對話	給予同性伴侶相同的家庭權利	泛綠	注重社工關懷政策(例如老人共餐、日間照護等)	政府應該管更少交由市場決定	支持政府幫你養孩子，注重下一代教育	1	無特定政黨傾向	大學	20-29歲	江啟臣	柯文哲
0.459702	Q7	B	20	43	男	曾有2任或2種以上公職	曾經擔任中央民意代表	本身或家屬曾受到檢調貪汙調查見於媒體報導	反對美國萊豬進口，應強化兩岸經貿關係	不給予同性伴侶任何家庭權利	泛藍	注重高齡醫療政策(例如高齡免健保、免費接種疫苗等)	政府應該管更多避免市場競爭	支持政府幫你養孩子，注重下一代教育	0	無特定政黨傾向	大學	20-29歲	江啟臣	柯文哲
0.192852	Q7	A	6	43	男	有擔任過民意代表	曾經擔任縣市議會議員	本身曾遭貪汙罪起訴但未判刑	支持美國萊豬進口，但強化標示與科學化管理	給予同性伴侶部分的家庭權利	看情形藍綠皆有	注重社工關懷政策(例如老人共餐、日間照護等)	政府應該管更多避免市場競爭	關懷勞工弱勢權益，獎勵青年創業	0	泛藍	碩士以上	40-49歲	朱立倫	侯友宜
0.192852	Q7	B	61	66	男	無相關公職經歷	無	本身或家屬曾受到檢調貪汙調查見於媒體報導	支持美國萊豬進口，換取加強與歐美的經貿關係	給予同性伴侶部分的家庭權利	泛藍	注重社工關懷政策(例如老人共餐、日間照護等)	政府應該管更多避免市場競爭	關懷勞工弱勢權益，獎勵青年創業	1	泛藍	碩士以上	40-49歲	朱立倫	侯友宜
0.456712	Q7	A	62	43	女	有擔任過民意代表	曾經在政府擔任行政要職	本身曾遭貪汙罪起訴但未判刑	支持美國萊豬進口，換取加強與歐美的經貿關係	給予同性伴侶部分的家庭權利	泛藍	注重高齡醫療政策(例如高齡免健保、免費接種疫苗等)	政府應該管更多避免市場競爭	建設AI智慧城，重視青年居住問題	1	第三勢力	大學	20-29歲	韓國瑜	陳時中
0.456712	Q7	B	54	55	女	無相關公職經歷	無	本身曾遭貪汙罪起訴但未判刑	反對美國萊豬進口，應強化兩岸經貿關係	不給予同性伴侶任何家庭權利	泛藍	注重禮金福利政策(固定節日發放小額禮金如重陽敬老金)	政府應該管更少交由市場決定	建設AI智慧城，重視青年居住問題	0	第三勢力	大學	20-29歲	韓國瑜	陳時中
0.821603	Q7	A	45	43	女	無相關公職經歷	無	本人或家屬沒有涉及任何貪汙案	支持美國萊豬進口，但強化標示與科學化管理	給予同性伴侶相同的家庭權利	泛藍	注重高齡醫療政策(例如高齡免健保、免費接種疫苗等)	政府應該管更少交由市場決定	支持政府幫你養孩子，注重下一代教育	1	泛藍	大學	60歲以上	江啟臣	侯友宜
0.821603	Q7	B	46	73	男	有擔任過民意代表	曾經擔任中央民意代表	本人或家屬沒有涉及任何貪汙案	支持美國萊豬進口，但強化標示與科學化管理	不給予同性伴侶任何家庭權利	泛藍	注重禮金福利政策(固定節日發放小額禮金如重陽敬老金)	政府應該管更多避免市場競爭	支持政府幫你養孩子，注重下一代教育	0	泛藍	大學	60歲以上	江啟臣	侯友宜
1.08983	Q7	A	17	55	女	無相關公職經歷	曾經擔任縣市議會議員	本身曾遭貪汙罪起訴但未判刑	支持美國萊豬進口，但強化標示與科學化管理	不給予同性伴侶任何家庭權利	泛藍	注重社工關懷政策(例如老人共餐、日間照護等)	政府應該管更多避免市場競爭	支持政府幫你養孩子，注重下一代教育	0	泛藍	專科	60歲以上	江啟臣	柯文哲
1.08983	Q7	B	31	43	女	有擔任過民意代表	曾經擔任中央民意代表	本身曾遭貪汙罪起訴但未判刑	反對美國萊豬進口，應強化兩岸政治對話	給予同性伴侶部分的家庭權利	泛藍	注重社工關懷政策(例如老人共餐、日間照護等)	政府應該管更少交由市場決定	支持政府幫你養孩子，注重下一代教育	1	泛藍	專科	60歲以上	江啟臣	柯文哲
0.245844	Q7	A	6	43	男	有擔任過民意代表	曾經擔任縣市議會議員	本身曾遭貪汙罪起訴但未判刑	支持美國萊豬進口，但強化標示與科學化管理	給予同性伴侶部分的家庭權利	看情形藍綠皆有	注重社工關懷政策(例如老人共餐、日間照護等)	政府應該管更多避免市場競爭	關懷勞工弱勢權益，獎勵青年創業	0	無特定政黨傾向	碩士以上	50-59歲	韓國瑜	郭台銘
0.245844	Q7	B	36	43	女	曾有2任或2種以上公職	無	本身或家屬曾受到檢調貪汙調查見於媒體報導	反對美國萊豬進口，應強化兩岸政治對話	不給予同性伴侶任何家庭權利	看情形藍綠皆有	注重社工關懷政策(例如老人共餐、日間照護等)	政府應該管更多避免市場競爭	支持政府幫你養孩子，注重下一代教育	1	無特定政黨傾向	碩士以上	50-59歲	韓國瑜	郭台銘
1.67474	Q7	A	20	43	男	曾有2任或2種以上公職	曾經擔任中央民意代表	本身或家屬曾受到檢調貪汙調查見於媒體報導	反對美國萊豬進口，應強化兩岸經貿關係	不給予同性伴侶任何家庭權利	泛藍	注重高齡醫療政策(例如高齡免健保、免費接種疫苗等)	政府應該管更多避免市場競爭	支持政府幫你養孩子，注重下一代教育	1	第三勢力	高中職以下	40-49歲	江啟臣	郭台銘
1.67474	Q7	B	59	66	男	無相關公職經歷	曾經在政府擔任行政要職	本身曾遭貪汙罪起訴但未判刑	反對美國萊豬進口，應強化兩岸政治對話	不給予同性伴侶任何家庭權利	看情形藍綠皆有	注重禮金福利政策(固定節日發放小額禮金如重陽敬老金)	政府應該管更多避免市場競爭	支持政府幫你養孩子，注重下一代教育	0	第三勢力	高中職以下	40-49歲	江啟臣	郭台銘
0.593173	Q7	A	63	55	男	曾有2任或2種以上公職	曾經在政府擔任行政要職	本身曾遭貪汙罪起訴但未判刑	反對美國萊豬進口，應強化兩岸經貿關係	給予同性伴侶相同的家庭權利	泛藍	注重社工關懷政策(例如老人共餐、日間照護等)	政府應該管更少交由市場決定	支持政府幫你養孩子，注重下一代教育	1	無特定政黨傾向	大學	40-49歲	朱立倫	郭台銘
0.593173	Q7	B	54	55	女	無相關公職經歷	無	本身曾遭貪汙罪起訴但未判刑	反對美國萊豬進口，應強化兩岸經貿關係	不給予同性伴侶任何家庭權利	泛藍	注重禮金福利政策(固定節日發放小額禮金如重陽敬老金)	政府應該管更少交由市場決定	建設AI智慧城，重視青年居住問題	0	無特定政黨傾向	大學	40-49歲	朱立倫	郭台銘
0.528971	Q7	A	62	43	女	有擔任過民意代表	曾經在政府擔任行政要職	本身曾遭貪汙罪起訴但未判刑	支持美國萊豬進口，換取加強與歐美的經貿關係	給予同性伴侶部分的家庭權利	泛藍	注重高齡醫療政策(例如高齡免健保、免費接種疫苗等)	政府應該管更多避免市場競爭	建設AI智慧城，重視青年居住問題	0	泛綠	大學	20-29歲	不在乎	郭台銘
0.528971	Q7	B	49	73	女	無相關公職經歷	曾經擔任中央民意代表	本身曾遭貪汙罪起訴但未判刑	反對美國萊豬進口，應強化兩岸經貿關係	給予同性伴侶相同的家庭權利	看情形藍綠皆有	注重高齡醫療政策(例如高齡免健保、免費接種疫苗等)	政府應該管更多避免市場競爭	支持政府幫你養孩子，注重下一代教育	1	泛綠	大學	20-29歲	不在乎	郭台銘
0.509821	Q7	A	38	66	女	無相關公職經歷	曾經在政府擔任行政要職	本身或家屬曾受到檢調貪汙調查見於媒體報導	反對美國萊豬進口，應強化兩岸經貿關係	給予同性伴侶部分的家庭權利	泛綠	注重社工關懷政策(例如老人共餐、日間照護等)	政府應該管更少交由市場決定	支持政府幫你養孩子，注重下一代教育	1	無特定政黨傾向	專科	40-49歲	江啟臣	蔡英文
0.509821	Q7	B	16	43	男	無相關公職經歷	無	本身曾遭貪汙罪起訴但未判刑	支持美國萊豬進口，換取加強與歐美的經貿關係	給予同性伴侶相同的家庭權利	泛藍	注重社工關懷政策(例如老人共餐、日間照護等)	政府應該管更多避免市場競爭	支持政府幫你養孩子，注重下一代教育	0	無特定政黨傾向	專科	40-49歲	江啟臣	蔡英文
2.24661	Q7	A	29	66	男	曾有2任或2種以上公職	曾經擔任縣市議會議員	本人或家屬沒有涉及任何貪汙案	支持美國萊豬進口，但強化標示與科學化管理	給予同性伴侶相同的家庭權利	泛綠	注重社工關懷政策(例如老人共餐、日間照護等)	政府應該管更多避免市場競爭	支持政府幫你養孩子，注重下一代教育	0	泛藍	高中職以下	30-39歲	朱立倫	侯友宜
2.24661	Q7	B	27	43	女	曾有2任或2種以上公職	曾經擔任縣市議會議員	本身或家屬曾受到檢調貪汙調查見於媒體報導	支持美國萊豬進口，換取加強與歐美的經貿關係	不給予同性伴侶任何家庭權利	泛綠	注重禮金福利政策(固定節日發放小額禮金如重陽敬老金)	政府應該管更少交由市場決定	關懷勞工弱勢權益，獎勵青年創業	1	泛藍	高中職以下	30-39歲	朱立倫	侯友宜
1.24362	Q7	A	10	55	男	曾有2任或2種以上公職	曾經擔任中央民意代表	本身曾遭貪汙罪起訴但未判刑	支持美國萊豬進口，但強化標示與科學化管理	給予同性伴侶相同的家庭權利	泛藍	注重禮金福利政策(固定節日發放小額禮金如重陽敬老金)	政府應該管更多避免市場競爭	關懷勞工弱勢權益，獎勵青年創業	1	泛藍	大學	60歲以上	朱立倫	侯友宜
1.24362	Q7	B	6	43	男	有擔任過民意代表	曾經擔任縣市議會議員	本身曾遭貪汙罪起訴但未判刑	支持美國萊豬進口，但強化標示與科學化管理	給予同性伴侶部分的家庭權利	看情形藍綠皆有	注重社工關懷政策(例如老人共餐、日間照護等)	政府應該管更多避免市場競爭	關懷勞工弱勢權益，獎勵青年創業	0	泛藍	大學	60歲以上	朱立倫	侯友宜
0.509672	Q7	A	58	66	女	無相關公職經歷	曾經擔任中央民意代表	本身或家屬曾受到檢調貪汙調查見於媒體報導	支持美國萊豬進口，但強化標示與科學化管理	給予同性伴侶部分的家庭權利	看情形藍綠皆有	注重禮金福利政策(固定節日發放小額禮金如重陽敬老金)	政府應該管更多避免市場競爭	建設AI智慧城，重視青年居住問題	1	泛藍	大學	50-59歲	不在乎	柯文哲
0.509672	Q7	B	29	66	男	曾有2任或2種以上公職	曾經擔任縣市議會議員	本人或家屬沒有涉及任何貪汙案	支持美國萊豬進口，但強化標示與科學化管理	給予同性伴侶相同的家庭權利	泛綠	注重社工關懷政策(例如老人共餐、日間照護等)	政府應該管更多避免市場競爭	支持政府幫你養孩子，注重下一代教育	0	泛藍	大學	50-59歲	不在乎	柯文哲
0.61987	Q7	A	64	73	男	無相關公職經歷	曾經擔任中央民意代表	本身或家屬曾受到檢調貪汙調查見於媒體報導	反對美國萊豬進口，應強化兩岸政治對話	給予同性伴侶相同的家庭權利	泛綠	注重社工關懷政策(例如老人共餐、日間照護等)	政府應該管更少交由市場決定	支持政府幫你養孩子，注重下一代教育	0	泛綠	碩士以上	20-29歲	朱立倫	蔡英文
0.61987	Q7	B	48	73	男	無相關公職經歷	曾經擔任縣市議會議員	本身曾遭貪汙罪起訴但未判刑	支持美國萊豬進口，換取加強與歐美的經貿關係	給予同性伴侶相同的家庭權利	泛藍	注重禮金福利政策(固定節日發放小額禮金如重陽敬老金)	政府應該管更少交由市場決定	建設AI智慧城，重視青年居住問題	1	泛綠	碩士以上	20-29歲	朱立倫	蔡英文
0.456712	Q7	A	40	55	女	曾有2任或2種以上公職	曾經擔任縣市議會議員	本身曾遭貪汙罪起訴但未判刑	反對美國萊豬進口，應強化兩岸政治對話	給予同性伴侶相同的家庭權利	泛綠	注重高齡醫療政策(例如高齡免健保、免費接種疫苗等)	政府應該管更少交由市場決定	支持政府幫你養孩子，注重下一代教育	1	泛藍	大學	20-29歲	朱立倫	郭台銘
0.456712	Q7	B	2	55	男	有擔任過民意代表	無	本身或家屬曾受到檢調貪汙調查見於媒體報導	支持美國萊豬進口，但強化標示與科學化管理	給予同性伴侶相同的家庭權利	泛綠	注重高齡醫療政策(例如高齡免健保、免費接種疫苗等)	政府應該管更少交由市場決定	建設AI智慧城，重視青年居住問題	0	泛藍	大學	20-29歲	朱立倫	郭台銘
0.439359	Q7	A	46	73	男	有擔任過民意代表	曾經擔任中央民意代表	本人或家屬沒有涉及任何貪汙案	支持美國萊豬進口，但強化標示與科學化管理	不給予同性伴侶任何家庭權利	泛藍	注重禮金福利政策(固定節日發放小額禮金如重陽敬老金)	政府應該管更多避免市場競爭	支持政府幫你養孩子，注重下一代教育	0	無特定政黨傾向	大學	20-29歲	朱立倫	柯文哲
0.439359	Q7	B	32	43	女	無相關公職經歷	曾經在政府擔任行政要職	本身曾遭貪汙罪起訴但未判刑	反對美國萊豬進口，應強化兩岸經貿關係	給予同性伴侶相同的家庭權利	看情形藍綠皆有	注重社工關懷政策(例如老人共餐、日間照護等)	政府應該管更少交由市場決定	建設AI智慧城，重視青年居住問題	1	無特定政黨傾向	大學	20-29歲	朱立倫	柯文哲
0.434968	Q7	A	53	73	女	曾有2任或2種以上公職	曾經在政府擔任行政要職	本身曾遭貪汙罪起訴但未判刑	反對美國萊豬進口，應強化兩岸政治對話	給予同性伴侶部分的家庭權利	泛藍	注重禮金福利政策(固定節日發放小額禮金如重陽敬老金)	政府應該管更多避免市場競爭	關懷勞工弱勢權益，獎勵青年創業	0	泛綠	碩士以上	30-39歲	不知道	蔡英文
0.434968	Q7	B	6	43	男	有擔任過民意代表	曾經擔任縣市議會議員	本身曾遭貪汙罪起訴但未判刑	支持美國萊豬進口，但強化標示與科學化管理	給予同性伴侶部分的家庭權利	看情形藍綠皆有	注重社工關懷政策(例如老人共餐、日間照護等)	政府應該管更多避免市場競爭	關懷勞工弱勢權益，獎勵青年創業	1	泛綠	碩士以上	30-39歲	不知道	蔡英文
0.322981	Q7	A	1	73	男	無相關公職經歷	曾經在政府擔任行政要職	本身或家屬曾受到檢調貪汙調查見於媒體報導	支持美國萊豬進口，換取加強與歐美的經貿關係	給予同性伴侶相同的家庭權利	看情形藍綠皆有	注重高齡醫療政策(例如高齡免健保、免費接種疫苗等)	政府應該管更多避免市場競爭	關懷勞工弱勢權益，獎勵青年創業	1	泛綠	碩士以上	30-39歲	不在乎	蔡英文
0.322981	Q7	B	59	66	男	無相關公職經歷	曾經在政府擔任行政要職	本身曾遭貪汙罪起訴但未判刑	反對美國萊豬進口，應強化兩岸政治對話	不給予同性伴侶任何家庭權利	看情形藍綠皆有	注重禮金福利政策(固定節日發放小額禮金如重陽敬老金)	政府應該管更多避免市場競爭	支持政府幫你養孩子，注重下一代教育	0	泛綠	碩士以上	30-39歲	不在乎	蔡英文
1.18537	Q7	A	62	43	女	有擔任過民意代表	曾經在政府擔任行政要職	本身曾遭貪汙罪起訴但未判刑	支持美國萊豬進口，換取加強與歐美的經貿關係	給予同性伴侶部分的家庭權利	泛藍	注重高齡醫療政策(例如高齡免健保、免費接種疫苗等)	政府應該管更多避免市場競爭	建設AI智慧城，重視青年居住問題	0	無特定政黨傾向	專科	20-29歲	朱立倫	郭台銘
1.18537	Q7	B	60	43	女	無相關公職經歷	曾經擔任中央民意代表	本身曾遭貪汙罪起訴但未判刑	支持美國萊豬進口，但強化標示與科學化管理	給予同性伴侶相同的家庭權利	泛綠	注重禮金福利政策(固定節日發放小額禮金如重陽敬老金)	政府應該管更多避免市場競爭	支持政府幫你養孩子，注重下一代教育	1	無特定政黨傾向	專科	20-29歲	朱立倫	郭台銘
3.00048	Q7	A	50	73	男	曾有2任或2種以上公職	無	本身曾遭貪汙罪起訴但未判刑	支持美國萊豬進口，但強化標示與科學化管理	給予同性伴侶部分的家庭權利	看情形藍綠皆有	注重高齡醫療政策(例如高齡免健保、免費接種疫苗等)	政府應該管更少交由市場決定	支持政府幫你養孩子，注重下一代教育	1	泛綠	高中職以下	50-59歲	朱立倫	柯文哲
3.00048	Q7	B	53	73	女	曾有2任或2種以上公職	曾經在政府擔任行政要職	本身曾遭貪汙罪起訴但未判刑	反對美國萊豬進口，應強化兩岸政治對話	給予同性伴侶部分的家庭權利	泛藍	注重禮金福利政策(固定節日發放小額禮金如重陽敬老金)	政府應該管更多避免市場競爭	關懷勞工弱勢權益，獎勵青年創業	0	泛綠	高中職以下	50-59歲	朱立倫	柯文哲
0.566648	Q7	A	50	73	男	曾有2任或2種以上公職	無	本身曾遭貪汙罪起訴但未判刑	支持美國萊豬進口，但強化標示與科學化管理	給予同性伴侶部分的家庭權利	看情形藍綠皆有	注重高齡醫療政策(例如高齡免健保、免費接種疫苗等)	政府應該管更少交由市場決定	支持政府幫你養孩子，注重下一代教育	0	泛綠	大學	20-29歲	朱立倫	郭台銘
0.566648	Q7	B	3	55	女	無相關公職經歷	曾經擔任中央民意代表	本人或家屬沒有涉及任何貪汙案	反對美國萊豬進口，應強化兩岸經貿關係	給予同性伴侶部分的家庭權利	泛綠	注重高齡醫療政策(例如高齡免健保、免費接種疫苗等)	政府應該管更多避免市場競爭	關懷勞工弱勢權益，獎勵青年創業	1	泛綠	大學	20-29歲	朱立倫	郭台銘
5.36341	Q7	A	17	55	女	無相關公職經歷	曾經擔任縣市議會議員	本身曾遭貪汙罪起訴但未判刑	支持美國萊豬進口，但強化標示與科學化管理	不給予同性伴侶任何家庭權利	泛藍	注重社工關懷政策(例如老人共餐、日間照護等)	政府應該管更多避免市場競爭	支持政府幫你養孩子，注重下一代教育	1	無特定政黨傾向	高中職以下	20-29歲	不在乎	柯文哲
5.36341	Q7	B	30	73	女	無相關公職經歷	無	本身或家屬曾受到檢調貪汙調查見於媒體報導	反對美國萊豬進口，應強化兩岸經貿關係	給予同性伴侶相同的家庭權利	泛藍	注重禮金福利政策(固定節日發放小額禮金如重陽敬老金)	政府應該管更少交由市場決定	支持政府幫你養孩子，注重下一代教育	0	無特定政黨傾向	高中職以下	20-29歲	不在乎	柯文哲
0.371183	Q7	A	22	73	男	曾有2任或2種以上公職	曾經擔任縣市議會議員	本身曾遭貪汙罪起訴但未判刑	反對美國萊豬進口，應強化兩岸經貿關係	給予同性伴侶部分的家庭權利	泛綠	注重社工關懷政策(例如老人共餐、日間照護等)	政府應該管更多避免市場競爭	建設AI智慧城，重視青年居住問題	0	泛綠	大學	30-39歲	不在乎	蔡英文
0.371183	Q7	B	42	73	女	無相關公職經歷	曾經在政府擔任行政要職	本身曾遭貪汙罪起訴但未判刑	支持美國萊豬進口，但強化標示與科學化管理	給予同性伴侶相同的家庭權利	泛綠	注重社工關懷政策(例如老人共餐、日間照護等)	政府應該管更少交由市場決定	關懷勞工弱勢權益，獎勵青年創業	1	泛綠	大學	30-39歲	不在乎	蔡英文
4.80959	Q7	A	55	43	男	無相關公職經歷	曾經擔任縣市議會議員	本身曾遭貪汙罪起訴但未判刑	反對美國萊豬進口，應強化兩岸政治對話	給予同性伴侶相同的家庭權利	泛藍	注重高齡醫療政策(例如高齡免健保、免費接種疫苗等)	政府應該管更少交由市場決定	關懷勞工弱勢權益，獎勵青年創業	1	無特定政黨傾向	高中職以下	20-29歲	不在乎	陳時中
4.80959	Q7	B	35	66	男	有擔任過民意代表	曾經在政府擔任行政要職	本身曾遭貪汙罪起訴但未判刑	支持美國萊豬進口，但強化標示與科學化管理	給予同性伴侶相同的家庭權利	泛藍	注重社工關懷政策(例如老人共餐、日間照護等)	政府應該管更少交由市場決定	支持政府幫你養孩子，注重下一代教育	0	無特定政黨傾向	高中職以下	20-29歲	不在乎	陳時中
0.299189	Q7	A	20	43	男	曾有2任或2種以上公職	曾經擔任中央民意代表	本身或家屬曾受到檢調貪汙調查見於媒體報導	反對美國萊豬進口，應強化兩岸經貿關係	不給予同性伴侶任何家庭權利	泛藍	注重高齡醫療政策(例如高齡免健保、免費接種疫苗等)	政府應該管更多避免市場競爭	支持政府幫你養孩子，注重下一代教育	0	無特定政黨傾向	碩士以上	20-29歲	不知道	侯友宜
0.299189	Q7	B	63	55	男	曾有2任或2種以上公職	曾經在政府擔任行政要職	本身曾遭貪汙罪起訴但未判刑	反對美國萊豬進口，應強化兩岸經貿關係	給予同性伴侶相同的家庭權利	泛藍	注重社工關懷政策(例如老人共餐、日間照護等)	政府應該管更少交由市場決定	支持政府幫你養孩子，注重下一代教育	1	無特定政黨傾向	碩士以上	20-29歲	不知道	侯友宜
4.30105	Q7	A	6	43	男	有擔任過民意代表	曾經擔任縣市議會議員	本身曾遭貪汙罪起訴但未判刑	支持美國萊豬進口，但強化標示與科學化管理	給予同性伴侶部分的家庭權利	看情形藍綠皆有	注重社工關懷政策(例如老人共餐、日間照護等)	政府應該管更多避免市場競爭	關懷勞工弱勢權益，獎勵青年創業	0	泛藍	高中職以下	60歲以上	其他，請說明	郭台銘
4.30105	Q7	B	21	66	男	無相關公職經歷	曾經擔任縣市議會議員	本身或家屬曾受到檢調貪汙調查見於媒體報導	反對美國萊豬進口，應強化兩岸政治對話	給予同性伴侶部分的家庭權利	泛藍	注重高齡醫療政策(例如高齡免健保、免費接種疫苗等)	政府應該管更少交由市場決定	支持政府幫你養孩子，注重下一代教育	1	泛藍	高中職以下	60歲以上	其他，請說明	郭台銘
1.7434	Q7	A	10	55	男	曾有2任或2種以上公職	曾經擔任中央民意代表	本身曾遭貪汙罪起訴但未判刑	支持美國萊豬進口，但強化標示與科學化管理	給予同性伴侶相同的家庭權利	泛藍	注重禮金福利政策(固定節日發放小額禮金如重陽敬老金)	政府應該管更多避免市場競爭	關懷勞工弱勢權益，獎勵青年創業	1	泛藍	高中職以下	50-59歲	趙少康	侯友宜
1.7434	Q7	B	18	73	女	有擔任過民意代表	無	本人或家屬沒有涉及任何貪汙案	支持美國萊豬進口，換取加強與歐美的經貿關係	不給予同性伴侶任何家庭權利	泛綠	注重社工關懷政策(例如老人共餐、日間照護等)	政府應該管更多避免市場競爭	支持政府幫你養孩子，注重下一代教育	0	泛藍	高中職以下	50-59歲	趙少康	侯友宜
0.281394	Q7	A	41	73	女	曾有2任或2種以上公職	曾經擔任中央民意代表	本身曾遭貪汙罪起訴但未判刑	支持美國萊豬進口，換取加強與歐美的經貿關係	給予同性伴侶部分的家庭權利	泛藍	注重社工關懷政策(例如老人共餐、日間照護等)	政府應該管更少交由市場決定	支持政府幫你養孩子，注重下一代教育	0	無特定政黨傾向	大學	40-49歲	習近平	拜登
0.281394	Q7	B	59	66	男	無相關公職經歷	曾經在政府擔任行政要職	本身曾遭貪汙罪起訴但未判刑	反對美國萊豬進口，應強化兩岸政治對話	不給予同性伴侶任何家庭權利	看情形藍綠皆有	注重禮金福利政策(固定節日發放小額禮金如重陽敬老金)	政府應該管更多避免市場競爭	支持政府幫你養孩子，注重下一代教育	1	無特定政黨傾向	大學	40-49歲	習近平	拜登
0.928136	Q7	A	32	43	女	無相關公職經歷	曾經在政府擔任行政要職	本身曾遭貪汙罪起訴但未判刑	反對美國萊豬進口，應強化兩岸經貿關係	給予同性伴侶相同的家庭權利	看情形藍綠皆有	注重社工關懷政策(例如老人共餐、日間照護等)	政府應該管更少交由市場決定	建設AI智慧城，重視青年居住問題	1	無特定政黨傾向	大學	20-29歲	朱立倫	柯文哲
0.928136	Q7	B	42	73	女	無相關公職經歷	曾經在政府擔任行政要職	本身曾遭貪汙罪起訴但未判刑	支持美國萊豬進口，但強化標示與科學化管理	給予同性伴侶相同的家庭權利	泛綠	注重社工關懷政策(例如老人共餐、日間照護等)	政府應該管更少交由市場決定	關懷勞工弱勢權益，獎勵青年創業	0	無特定政黨傾向	大學	20-29歲	朱立倫	柯文哲
1.69573	Q7	A	29	66	男	曾有2任或2種以上公職	曾經擔任縣市議會議員	本人或家屬沒有涉及任何貪汙案	支持美國萊豬進口，但強化標示與科學化管理	給予同性伴侶相同的家庭權利	泛綠	注重社工關懷政策(例如老人共餐、日間照護等)	政府應該管更多避免市場競爭	支持政府幫你養孩子，注重下一代教育	0	泛藍	高中職以下	50-59歲	韓國瑜	郭台銘
1.69573	Q7	B	10	55	男	曾有2任或2種以上公職	曾經擔任中央民意代表	本身曾遭貪汙罪起訴但未判刑	支持美國萊豬進口，但強化標示與科學化管理	給予同性伴侶相同的家庭權利	泛藍	注重禮金福利政策(固定節日發放小額禮金如重陽敬老金)	政府應該管更多避免市場競爭	關懷勞工弱勢權益，獎勵青年創業	1	泛藍	高中職以下	50-59歲	韓國瑜	郭台銘
0.512482	Q7	A	41	73	女	曾有2任或2種以上公職	曾經擔任中央民意代表	本身曾遭貪汙罪起訴但未判刑	支持美國萊豬進口，換取加強與歐美的經貿關係	給予同性伴侶部分的家庭權利	泛藍	注重社工關懷政策(例如老人共餐、日間照護等)	政府應該管更少交由市場決定	支持政府幫你養孩子，注重下一代教育	0	第三勢力	碩士以上	40-49歲	韓國瑜	蔡英文
0.512482	Q7	B	38	66	女	無相關公職經歷	曾經在政府擔任行政要職	本身或家屬曾受到檢調貪汙調查見於媒體報導	反對美國萊豬進口，應強化兩岸經貿關係	給予同性伴侶部分的家庭權利	泛綠	注重社工關懷政策(例如老人共餐、日間照護等)	政府應該管更少交由市場決定	支持政府幫你養孩子，注重下一代教育	1	第三勢力	碩士以上	40-49歲	韓國瑜	蔡英文
0.528971	Q7	A	18	73	女	有擔任過民意代表	無	本人或家屬沒有涉及任何貪汙案	支持美國萊豬進口，換取加強與歐美的經貿關係	不給予同性伴侶任何家庭權利	泛綠	注重社工關懷政策(例如老人共餐、日間照護等)	政府應該管更多避免市場競爭	支持政府幫你養孩子，注重下一代教育	1	泛綠	大學	20-29歲	不在乎	蔡英文
0.528971	Q7	B	2	55	男	有擔任過民意代表	無	本身或家屬曾受到檢調貪汙調查見於媒體報導	支持美國萊豬進口，但強化標示與科學化管理	給予同性伴侶相同的家庭權利	泛綠	注重高齡醫療政策(例如高齡免健保、免費接種疫苗等)	政府應該管更少交由市場決定	建設AI智慧城，重視青年居住問題	0	泛綠	大學	20-29歲	不在乎	蔡英文
0.929073	Q7	A	51	43	男	曾有2任或2種以上公職	曾經在政府擔任行政要職	本身或家屬曾受到檢調貪汙調查見於媒體報導	支持美國萊豬進口，但強化標示與科學化管理	不給予同性伴侶任何家庭權利	泛藍	注重社工關懷政策(例如老人共餐、日間照護等)	政府應該管更少交由市場決定	建設AI智慧城，重視青年居住問題	0	泛綠	大學	30-39歲	不在乎	蔡英文
0.929073	Q7	B	2	55	男	有擔任過民意代表	無	本身或家屬曾受到檢調貪汙調查見於媒體報導	支持美國萊豬進口，但強化標示與科學化管理	給予同性伴侶相同的家庭權利	泛綠	注重高齡醫療政策(例如高齡免健保、免費接種疫苗等)	政府應該管更少交由市場決定	建設AI智慧城，重視青年居住問題	1	泛綠	大學	30-39歲	不在乎	蔡英文
0.221911	Q7	A	37	66	女	曾有2任或2種以上公職	曾經在政府擔任行政要職	本人或家屬沒有涉及任何貪汙案	支持美國萊豬進口，換取加強與歐美的經貿關係	給予同性伴侶相同的家庭權利	泛藍	注重高齡醫療政策(例如高齡免健保、免費接種疫苗等)	政府應該管更多避免市場競爭	支持政府幫你養孩子，注重下一代教育	0	無特定政黨傾向	碩士以上	40-49歲	趙少康	郭台銘
0.221911	Q7	B	21	66	男	無相關公職經歷	曾經擔任縣市議會議員	本身或家屬曾受到檢調貪汙調查見於媒體報導	反對美國萊豬進口，應強化兩岸政治對話	給予同性伴侶部分的家庭權利	泛藍	注重高齡醫療政策(例如高齡免健保、免費接種疫苗等)	政府應該管更少交由市場決定	支持政府幫你養孩子，注重下一代教育	1	無特定政黨傾向	碩士以上	40-49歲	趙少康	郭台銘
0.830768	Q7	A	54	55	女	無相關公職經歷	無	本身曾遭貪汙罪起訴但未判刑	反對美國萊豬進口，應強化兩岸經貿關係	不給予同性伴侶任何家庭權利	泛藍	注重禮金福利政策(固定節日發放小額禮金如重陽敬老金)	政府應該管更少交由市場決定	建設AI智慧城，重視青年居住問題	0	泛綠	大學	30-39歲	朱立倫	郭台銘
0.830768	Q7	B	18	73	女	有擔任過民意代表	無	本人或家屬沒有涉及任何貪汙案	支持美國萊豬進口，換取加強與歐美的經貿關係	不給予同性伴侶任何家庭權利	泛綠	注重社工關懷政策(例如老人共餐、日間照護等)	政府應該管更多避免市場競爭	支持政府幫你養孩子，注重下一代教育	1	泛綠	大學	30-39歲	朱立倫	郭台銘
0.326986	Q7	A	4	55	男	無相關公職經歷	無	本人或家屬沒有涉及任何貪汙案	反對美國萊豬進口，應強化兩岸政治對話	給予同性伴侶部分的家庭權利	泛藍	注重社工關懷政策(例如老人共餐、日間照護等)	政府應該管更多避免市場競爭	建設AI智慧城，重視青年居住問題	1	泛藍	碩士以上	40-49歲	江啟臣	侯友宜
0.326986	Q7	B	6	43	男	有擔任過民意代表	曾經擔任縣市議會議員	本身曾遭貪汙罪起訴但未判刑	支持美國萊豬進口，但強化標示與科學化管理	給予同性伴侶部分的家庭權利	看情形藍綠皆有	注重社工關懷政策(例如老人共餐、日間照護等)	政府應該管更多避免市場競爭	關懷勞工弱勢權益，獎勵青年創業	0	泛藍	碩士以上	40-49歲	江啟臣	侯友宜
0.768054	Q7	A	36	43	女	曾有2任或2種以上公職	無	本身或家屬曾受到檢調貪汙調查見於媒體報導	反對美國萊豬進口，應強化兩岸政治對話	不給予同性伴侶任何家庭權利	看情形藍綠皆有	注重社工關懷政策(例如老人共餐、日間照護等)	政府應該管更多避免市場競爭	支持政府幫你養孩子，注重下一代教育	1	無特定政黨傾向	專科	20-29歲	江啟臣	蔡英文
0.768054	Q7	B	44	43	男	無相關公職經歷	曾經擔任中央民意代表	本人或家屬沒有涉及任何貪汙案	支持美國萊豬進口，換取加強與歐美的經貿關係	給予同性伴侶相同的家庭權利	看情形藍綠皆有	注重社工關懷政策(例如老人共餐、日間照護等)	政府應該管更少交由市場決定	支持政府幫你養孩子，注重下一代教育	0	無特定政黨傾向	專科	20-29歲	江啟臣	蔡英文
0.447196	Q7	A	22	73	男	曾有2任或2種以上公職	曾經擔任縣市議會議員	本身曾遭貪汙罪起訴但未判刑	反對美國萊豬進口，應強化兩岸經貿關係	給予同性伴侶部分的家庭權利	泛綠	注重社工關懷政策(例如老人共餐、日間照護等)	政府應該管更多避免市場競爭	建設AI智慧城，重視青年居住問題	1	泛綠	碩士以上	30-39歲	不在乎	蔡英文
0.447196	Q7	B	61	66	男	無相關公職經歷	無	本身或家屬曾受到檢調貪汙調查見於媒體報導	支持美國萊豬進口，換取加強與歐美的經貿關係	給予同性伴侶部分的家庭權利	泛藍	注重社工關懷政策(例如老人共餐、日間照護等)	政府應該管更多避免市場競爭	關懷勞工弱勢權益，獎勵青年創業	0	泛綠	碩士以上	30-39歲	不在乎	蔡英文
0.503362	Q7	A	20	43	男	曾有2任或2種以上公職	曾經擔任中央民意代表	本身或家屬曾受到檢調貪汙調查見於媒體報導	反對美國萊豬進口，應強化兩岸經貿關係	不給予同性伴侶任何家庭權利	泛藍	注重高齡醫療政策(例如高齡免健保、免費接種疫苗等)	政府應該管更多避免市場競爭	支持政府幫你養孩子，注重下一代教育	1	泛綠	大學	40-49歲	連勝文	蔡英文
0.503362	Q7	B	53	73	女	曾有2任或2種以上公職	曾經在政府擔任行政要職	本身曾遭貪汙罪起訴但未判刑	反對美國萊豬進口，應強化兩岸政治對話	給予同性伴侶部分的家庭權利	泛藍	注重禮金福利政策(固定節日發放小額禮金如重陽敬老金)	政府應該管更多避免市場競爭	關懷勞工弱勢權益，獎勵青年創業	0	泛綠	大學	40-49歲	連勝文	蔡英文
0.976878	Q7	A	51	43	男	曾有2任或2種以上公職	曾經在政府擔任行政要職	本身或家屬曾受到檢調貪汙調查見於媒體報導	支持美國萊豬進口，但強化標示與科學化管理	不給予同性伴侶任何家庭權利	泛藍	注重社工關懷政策(例如老人共餐、日間照護等)	政府應該管更少交由市場決定	建設AI智慧城，重視青年居住問題	0	無特定政黨傾向	大學	30-39歲	朱立倫	蔡英文
0.976878	Q7	B	2	55	男	有擔任過民意代表	無	本身或家屬曾受到檢調貪汙調查見於媒體報導	支持美國萊豬進口，但強化標示與科學化管理	給予同性伴侶相同的家庭權利	泛綠	注重高齡醫療政策(例如高齡免健保、免費接種疫苗等)	政府應該管更少交由市場決定	建設AI智慧城，重視青年居住問題	1	無特定政黨傾向	大學	30-39歲	朱立倫	蔡英文
0.429677	Q7	A	26	55	男	無相關公職經歷	曾經擔任縣市議會議員	本人或家屬沒有涉及任何貪汙案	支持美國萊豬進口，換取加強與歐美的經貿關係	給予同性伴侶部分的家庭權利	泛藍	注重禮金福利政策(固定節日發放小額禮金如重陽敬老金)	政府應該管更少交由市場決定	支持政府幫你養孩子，注重下一代教育	1	泛藍	專科	50-59歲	不在乎	侯友宜
0.429677	Q7	B	18	73	女	有擔任過民意代表	無	本人或家屬沒有涉及任何貪汙案	支持美國萊豬進口，換取加強與歐美的經貿關係	不給予同性伴侶任何家庭權利	泛綠	注重社工關懷政策(例如老人共餐、日間照護等)	政府應該管更多避免市場競爭	支持政府幫你養孩子，注重下一代教育	0	泛藍	專科	50-59歲	不在乎	侯友宜
3.47643	Q7	A	41	73	女	曾有2任或2種以上公職	曾經擔任中央民意代表	本身曾遭貪汙罪起訴但未判刑	支持美國萊豬進口，換取加強與歐美的經貿關係	給予同性伴侶部分的家庭權利	泛藍	注重社工關懷政策(例如老人共餐、日間照護等)	政府應該管更少交由市場決定	支持政府幫你養孩子，注重下一代教育	0	無特定政黨傾向	高中職以下	50-59歲	不在乎	柯文哲
3.47643	Q7	B	36	43	女	曾有2任或2種以上公職	無	本身或家屬曾受到檢調貪汙調查見於媒體報導	反對美國萊豬進口，應強化兩岸政治對話	不給予同性伴侶任何家庭權利	看情形藍綠皆有	注重社工關懷政策(例如老人共餐、日間照護等)	政府應該管更多避免市場競爭	支持政府幫你養孩子，注重下一代教育	1	無特定政黨傾向	高中職以下	50-59歲	不在乎	柯文哲
0.438643	Q7	A	30	73	女	無相關公職經歷	無	本身或家屬曾受到檢調貪汙調查見於媒體報導	反對美國萊豬進口，應強化兩岸經貿關係	給予同性伴侶相同的家庭權利	泛藍	注重禮金福利政策(固定節日發放小額禮金如重陽敬老金)	政府應該管更少交由市場決定	支持政府幫你養孩子，注重下一代教育	1	泛綠	碩士以上	30-39歲	不在乎	蔡英文
0.438643	Q7	B	23	43	男	有擔任過民意代表	無	本身曾遭貪汙罪起訴但未判刑	反對美國萊豬進口，應強化兩岸經貿關係	給予同性伴侶部分的家庭權利	泛綠	注重禮金福利政策(固定節日發放小額禮金如重陽敬老金)	政府應該管更少交由市場決定	支持政府幫你養孩子，注重下一代教育	0	泛綠	碩士以上	30-39歲	不在乎	蔡英文
2.01923	Q7	A	26	55	男	無相關公職經歷	曾經擔任縣市議會議員	本人或家屬沒有涉及任何貪汙案	支持美國萊豬進口，換取加強與歐美的經貿關係	給予同性伴侶部分的家庭權利	泛藍	注重禮金福利政策(固定節日發放小額禮金如重陽敬老金)	政府應該管更少交由市場決定	支持政府幫你養孩子，注重下一代教育	0	第三勢力	高中職以下	50-59歲	不在乎	不知道
2.01923	Q7	B	34	66	男	曾有2任或2種以上公職	無	本人或家屬沒有涉及任何貪汙案	反對美國萊豬進口，應強化兩岸經貿關係	給予同性伴侶相同的家庭權利	看情形藍綠皆有	注重禮金福利政策(固定節日發放小額禮金如重陽敬老金)	政府應該管更少交由市場決定	關懷勞工弱勢權益，獎勵青年創業	1	第三勢力	高中職以下	50-59歲	不在乎	不知道
0.37432	Q7	A	5	66	女	曾有2任或2種以上公職	曾經擔任中央民意代表	本人或家屬沒有涉及任何貪汙案	反對美國萊豬進口，應強化兩岸政治對話	給予同性伴侶相同的家庭權利	泛藍	注重社工關懷政策(例如老人共餐、日間照護等)	政府應該管更少交由市場決定	建設AI智慧城，重視青年居住問題	1	無特定政黨傾向	大學	30-39歲	連勝文	柯文哲
0.37432	Q7	B	53	73	女	曾有2任或2種以上公職	曾經在政府擔任行政要職	本身曾遭貪汙罪起訴但未判刑	反對美國萊豬進口，應強化兩岸政治對話	給予同性伴侶部分的家庭權利	泛藍	注重禮金福利政策(固定節日發放小額禮金如重陽敬老金)	政府應該管更多避免市場競爭	關懷勞工弱勢權益，獎勵青年創業	0	無特定政黨傾向	大學	30-39歲	連勝文	柯文哲
0.218245	Q7	A	60	43	女	無相關公職經歷	曾經擔任中央民意代表	本身曾遭貪汙罪起訴但未判刑	支持美國萊豬進口，但強化標示與科學化管理	給予同性伴侶相同的家庭權利	泛綠	注重禮金福利政策(固定節日發放小額禮金如重陽敬老金)	政府應該管更多避免市場競爭	支持政府幫你養孩子，注重下一代教育	0	第三勢力	大學	40-49歲	不在乎	柯文哲
0.218245	Q7	B	25	73	女	有擔任過民意代表	曾經擔任縣市議會議員	本人或家屬沒有涉及任何貪汙案	反對美國萊豬進口，應強化兩岸政治對話	不給予同性伴侶任何家庭權利	看情形藍綠皆有	注重高齡醫療政策(例如高齡免健保、免費接種疫苗等)	政府應該管更少交由市場決定	建設AI智慧城，重視青年居住問題	1	第三勢力	大學	40-49歲	不在乎	柯文哲
1.28687	Q7	A	25	73	女	有擔任過民意代表	曾經擔任縣市議會議員	本人或家屬沒有涉及任何貪汙案	反對美國萊豬進口，應強化兩岸政治對話	不給予同性伴侶任何家庭權利	看情形藍綠皆有	注重高齡醫療政策(例如高齡免健保、免費接種疫苗等)	政府應該管更少交由市場決定	建設AI智慧城，重視青年居住問題	1	第三勢力	專科	60歲以上	朱立倫	郭台銘
1.28687	Q7	B	19	66	男	無相關公職經歷	曾經擔任中央民意代表	本身曾遭貪汙罪起訴但未判刑	支持美國萊豬進口，換取加強與歐美的經貿關係	不給予同性伴侶任何家庭權利	泛綠	注重社工關懷政策(例如老人共餐、日間照護等)	政府應該管更少交由市場決定	建設AI智慧城，重視青年居住問題	0	第三勢力	專科	60歲以上	朱立倫	郭台銘
1.11836	Q7	A	1	73	男	無相關公職經歷	曾經在政府擔任行政要職	本身或家屬曾受到檢調貪汙調查見於媒體報導	支持美國萊豬進口，換取加強與歐美的經貿關係	給予同性伴侶相同的家庭權利	看情形藍綠皆有	注重高齡醫療政策(例如高齡免健保、免費接種疫苗等)	政府應該管更多避免市場競爭	關懷勞工弱勢權益，獎勵青年創業	1	泛綠	專科	60歲以上	江啟臣	蔡英文
1.11836	Q7	B	14	55	女	有擔任過民意代表	曾經在政府擔任行政要職	本身或家屬曾受到檢調貪汙調查見於媒體報導	反對美國萊豬進口，應強化兩岸政治對話	給予同性伴侶相同的家庭權利	泛藍	注重禮金福利政策(固定節日發放小額禮金如重陽敬老金)	政府應該管更多避免市場競爭	支持政府幫你養孩子，注重下一代教育	0	泛綠	專科	60歲以上	江啟臣	蔡英文
0.254869	Q7	A	32	43	女	無相關公職經歷	曾經在政府擔任行政要職	本身曾遭貪汙罪起訴但未判刑	反對美國萊豬進口，應強化兩岸經貿關係	給予同性伴侶相同的家庭權利	看情形藍綠皆有	注重社工關懷政策(例如老人共餐、日間照護等)	政府應該管更少交由市場決定	建設AI智慧城，重視青年居住問題	0	泛綠	碩士以上	30-39歲	韓國瑜	蔡英文
0.254869	Q7	B	57	66	女	有擔任過民意代表	無	本身曾遭貪汙罪起訴但未判刑	反對美國萊豬進口，應強化兩岸政治對話	給予同性伴侶相同的家庭權利	泛綠	注重社工關懷政策(例如老人共餐、日間照護等)	政府應該管更多避免市場競爭	關懷勞工弱勢權益，獎勵青年創業	1	泛綠	碩士以上	30-39歲	韓國瑜	蔡英文
0.669589	Q7	A	23	43	男	有擔任過民意代表	無	本身曾遭貪汙罪起訴但未判刑	反對美國萊豬進口，應強化兩岸經貿關係	給予同性伴侶部分的家庭權利	泛綠	注重禮金福利政策(固定節日發放小額禮金如重陽敬老金)	政府應該管更少交由市場決定	支持政府幫你養孩子，注重下一代教育	0	無特定政黨傾向	大學	30-39歲	不在乎	侯友宜
0.669589	Q7	B	1	73	男	無相關公職經歷	曾經在政府擔任行政要職	本身或家屬曾受到檢調貪汙調查見於媒體報導	支持美國萊豬進口，換取加強與歐美的經貿關係	給予同性伴侶相同的家庭權利	看情形藍綠皆有	注重高齡醫療政策(例如高齡免健保、免費接種疫苗等)	政府應該管更多避免市場競爭	關懷勞工弱勢權益，獎勵青年創業	1	無特定政黨傾向	大學	30-39歲	不在乎	侯友宜
0.447977	Q7	A	39	55	男	有擔任過民意代表	曾經擔任縣市議會議員	本身或家屬曾受到檢調貪汙調查見於媒體報導	反對美國萊豬進口，應強化兩岸經貿關係	給予同性伴侶相同的家庭權利	看情形藍綠皆有	注重社工關懷政策(例如老人共餐、日間照護等)	政府應該管更多避免市場競爭	支持政府幫你養孩子，注重下一代教育	1	泛綠	大學	20-29歲	江啟臣	柯文哲
0.447977	Q7	B	19	66	男	無相關公職經歷	曾經擔任中央民意代表	本身曾遭貪汙罪起訴但未判刑	支持美國萊豬進口，換取加強與歐美的經貿關係	不給予同性伴侶任何家庭權利	泛綠	注重社工關懷政策(例如老人共餐、日間照護等)	政府應該管更少交由市場決定	建設AI智慧城，重視青年居住問題	0	泛綠	大學	20-29歲	江啟臣	柯文哲
0.536771	Q7	A	12	55	女	曾有2任或2種以上公職	無	本身曾遭貪汙罪起訴但未判刑	支持美國萊豬進口，換取加強與歐美的經貿關係	給予同性伴侶相同的家庭權利	看情形藍綠皆有	注重社工關懷政策(例如老人共餐、日間照護等)	政府應該管更多避免市場競爭	建設AI智慧城，重視青年居住問題	1	泛綠	專科	40-49歲	蔣萬安	陳時中
0.536771	Q7	B	44	43	男	無相關公職經歷	曾經擔任中央民意代表	本人或家屬沒有涉及任何貪汙案	支持美國萊豬進口，換取加強與歐美的經貿關係	給予同性伴侶相同的家庭權利	看情形藍綠皆有	注重社工關懷政策(例如老人共餐、日間照護等)	政府應該管更少交由市場決定	支持政府幫你養孩子，注重下一代教育	0	泛綠	專科	40-49歲	蔣萬安	陳時中
3.74833	Q7	A	8	43	男	無相關公職經歷	曾經在政府擔任行政要職	本人或家屬沒有涉及任何貪汙案	反對美國萊豬進口，應強化兩岸政治對話	給予同性伴侶相同的家庭權利	泛綠	注重禮金福利政策(固定節日發放小額禮金如重陽敬老金)	政府應該管更多避免市場競爭	建設AI智慧城，重視青年居住問題	1	無特定政黨傾向	高中職以下	40-49歲	不在乎	不知道
3.74833	Q7	B	55	43	男	無相關公職經歷	曾經擔任縣市議會議員	本身曾遭貪汙罪起訴但未判刑	反對美國萊豬進口，應強化兩岸政治對話	給予同性伴侶相同的家庭權利	泛藍	注重高齡醫療政策(例如高齡免健保、免費接種疫苗等)	政府應該管更少交由市場決定	關懷勞工弱勢權益，獎勵青年創業	0	無特定政黨傾向	高中職以下	40-49歲	不在乎	不知道
0.447977	Q7	A	37	66	女	曾有2任或2種以上公職	曾經在政府擔任行政要職	本人或家屬沒有涉及任何貪汙案	支持美國萊豬進口，換取加強與歐美的經貿關係	給予同性伴侶相同的家庭權利	泛藍	注重高齡醫療政策(例如高齡免健保、免費接種疫苗等)	政府應該管更多避免市場競爭	支持政府幫你養孩子，注重下一代教育	1	泛藍	大學	20-29歲	朱立倫	蔡英文
0.447977	Q7	B	13	55	男	無相關公職經歷	曾經在政府擔任行政要職	本身曾遭貪汙罪起訴但未判刑	支持美國萊豬進口，換取加強與歐美的經貿關係	不給予同性伴侶任何家庭權利	泛綠	注重高齡醫療政策(例如高齡免健保、免費接種疫苗等)	政府應該管更多避免市場競爭	支持政府幫你養孩子，注重下一代教育	0	泛藍	大學	20-29歲	朱立倫	蔡英文
0.528971	Q7	A	28	55	男	無相關公職經歷	曾經擔任中央民意代表	本身曾遭貪汙罪起訴但未判刑	反對美國萊豬進口，應強化兩岸政治對話	不給予同性伴侶任何家庭權利	看情形藍綠皆有	注重社工關懷政策(例如老人共餐、日間照護等)	政府應該管更少交由市場決定	關懷勞工弱勢權益，獎勵青年創業	0	泛綠	大學	20-29歲	江啟臣	陳時中
0.528971	Q7	B	15	66	女	有擔任過民意代表	曾經擔任縣市議會議員	本身曾遭貪汙罪起訴但未判刑	支持美國萊豬進口，換取加強與歐美的經貿關係	給予同性伴侶相同的家庭權利	看情形藍綠皆有	注重禮金福利政策(固定節日發放小額禮金如重陽敬老金)	政府應該管更少交由市場決定	支持政府幫你養孩子，注重下一代教育	1	泛綠	大學	20-29歲	江啟臣	陳時中
0.37432	Q7	A	61	66	男	無相關公職經歷	無	本身或家屬曾受到檢調貪汙調查見於媒體報導	支持美國萊豬進口，換取加強與歐美的經貿關係	給予同性伴侶部分的家庭權利	泛藍	注重社工關懷政策(例如老人共餐、日間照護等)	政府應該管更多避免市場競爭	關懷勞工弱勢權益，獎勵青年創業	1	無特定政黨傾向	大學	30-39歲	不在乎	不在乎
0.37432	Q7	B	28	55	男	無相關公職經歷	曾經擔任中央民意代表	本身曾遭貪汙罪起訴但未判刑	反對美國萊豬進口，應強化兩岸政治對話	不給予同性伴侶任何家庭權利	看情形藍綠皆有	注重社工關懷政策(例如老人共餐、日間照護等)	政府應該管更少交由市場決定	關懷勞工弱勢權益，獎勵青年創業	0	無特定政黨傾向	大學	30-39歲	不在乎	不在乎
0.529505	Q7	A	16	43	男	無相關公職經歷	無	本身曾遭貪汙罪起訴但未判刑	支持美國萊豬進口，換取加強與歐美的經貿關係	給予同性伴侶相同的家庭權利	泛藍	注重社工關懷政策(例如老人共餐、日間照護等)	政府應該管更多避免市場競爭	支持政府幫你養孩子，注重下一代教育	0	無特定政黨傾向	大學	30-39歲	不在乎	郭台銘
0.529505	Q7	B	26	55	男	無相關公職經歷	曾經擔任縣市議會議員	本人或家屬沒有涉及任何貪汙案	支持美國萊豬進口，換取加強與歐美的經貿關係	給予同性伴侶部分的家庭權利	泛藍	注重禮金福利政策(固定節日發放小額禮金如重陽敬老金)	政府應該管更少交由市場決定	支持政府幫你養孩子，注重下一代教育	1	無特定政黨傾向	大學	30-39歲	不在乎	郭台銘
2.13628	Q7	A	26	55	男	無相關公職經歷	曾經擔任縣市議會議員	本人或家屬沒有涉及任何貪汙案	支持美國萊豬進口，換取加強與歐美的經貿關係	給予同性伴侶部分的家庭權利	泛藍	注重禮金福利政策(固定節日發放小額禮金如重陽敬老金)	政府應該管更少交由市場決定	支持政府幫你養孩子，注重下一代教育	1	泛綠	高中職以下	40-49歲	江啟臣	不知道
2.13628	Q7	B	32	43	女	無相關公職經歷	曾經在政府擔任行政要職	本身曾遭貪汙罪起訴但未判刑	反對美國萊豬進口，應強化兩岸經貿關係	給予同性伴侶相同的家庭權利	看情形藍綠皆有	注重社工關懷政策(例如老人共餐、日間照護等)	政府應該管更少交由市場決定	建設AI智慧城，重視青年居住問題	0	泛綠	高中職以下	40-49歲	江啟臣	不知道
0.610506	Q7	A	20	43	男	曾有2任或2種以上公職	曾經擔任中央民意代表	本身或家屬曾受到檢調貪汙調查見於媒體報導	反對美國萊豬進口，應強化兩岸經貿關係	不給予同性伴侶任何家庭權利	泛藍	注重高齡醫療政策(例如高齡免健保、免費接種疫苗等)	政府應該管更多避免市場競爭	支持政府幫你養孩子，注重下一代教育	0	泛藍	碩士以上	60歲以上	張亞中	侯友宜
0.610506	Q7	B	43	73	男	有擔任過民意代表	曾經在政府擔任行政要職	本人或家屬沒有涉及任何貪汙案	反對美國萊豬進口，應強化兩岸經貿關係	不給予同性伴侶任何家庭權利	泛藍	注重社工關懷政策(例如老人共餐、日間照護等)	政府應該管更少交由市場決定	關懷勞工弱勢權益，獎勵青年創業	1	泛藍	碩士以上	60歲以上	張亞中	侯友宜
0.568361	Q7	A	31	43	女	有擔任過民意代表	曾經擔任中央民意代表	本身曾遭貪汙罪起訴但未判刑	反對美國萊豬進口，應強化兩岸政治對話	給予同性伴侶部分的家庭權利	泛藍	注重社工關懷政策(例如老人共餐、日間照護等)	政府應該管更少交由市場決定	支持政府幫你養孩子，注重下一代教育	1	第三勢力	大學	50-59歲	韓國瑜	侯友宜
0.568361	Q7	B	63	55	男	曾有2任或2種以上公職	曾經在政府擔任行政要職	本身曾遭貪汙罪起訴但未判刑	反對美國萊豬進口，應強化兩岸經貿關係	給予同性伴侶相同的家庭權利	泛藍	注重社工關懷政策(例如老人共餐、日間照護等)	政府應該管更少交由市場決定	支持政府幫你養孩子，注重下一代教育	0	第三勢力	大學	50-59歲	韓國瑜	侯友宜
0.656784	Q7	A	40	55	女	曾有2任或2種以上公職	曾經擔任縣市議會議員	本身曾遭貪汙罪起訴但未判刑	反對美國萊豬進口，應強化兩岸政治對話	給予同性伴侶相同的家庭權利	泛綠	注重高齡醫療政策(例如高齡免健保、免費接種疫苗等)	政府應該管更少交由市場決定	支持政府幫你養孩子，注重下一代教育	0	無特定政黨傾向	大學	30-39歲	不知道	不知道
0.656784	Q7	B	24	73	女	無相關公職經歷	曾經擔任縣市議會議員	本身或家屬曾受到檢調貪汙調查見於媒體報導	支持美國萊豬進口，但強化標示與科學化管理	給予同性伴侶相同的家庭權利	泛藍	注重社工關懷政策(例如老人共餐、日間照護等)	政府應該管更多避免市場競爭	建設AI智慧城，重視青年居住問題	1	無特定政黨傾向	大學	30-39歲	不知道	不知道
1.7645	Q7	A	33	66	男	有擔任過民意代表	曾經擔任中央民意代表	本身曾遭貪汙罪起訴但未判刑	反對美國萊豬進口，應強化兩岸經貿關係	給予同性伴侶相同的家庭權利	泛藍	注重高齡醫療政策(例如高齡免健保、免費接種疫苗等)	政府應該管更多避免市場競爭	建設AI智慧城，重視青年居住問題	1	泛藍	大學	50-59歲	連勝文	柯文哲
1.7645	Q7	B	14	55	女	有擔任過民意代表	曾經在政府擔任行政要職	本身或家屬曾受到檢調貪汙調查見於媒體報導	反對美國萊豬進口，應強化兩岸政治對話	給予同性伴侶相同的家庭權利	泛藍	注重禮金福利政策(固定節日發放小額禮金如重陽敬老金)	政府應該管更多避免市場競爭	支持政府幫你養孩子，注重下一代教育	0	泛藍	大學	50-59歲	連勝文	柯文哲
0.49869	Q7	A	17	55	女	無相關公職經歷	曾經擔任縣市議會議員	本身曾遭貪汙罪起訴但未判刑	支持美國萊豬進口，但強化標示與科學化管理	不給予同性伴侶任何家庭權利	泛藍	注重社工關懷政策(例如老人共餐、日間照護等)	政府應該管更多避免市場競爭	支持政府幫你養孩子，注重下一代教育	0	第三勢力	碩士以上	30-39歲	朱立倫	柯文哲
0.49869	Q7	B	53	73	女	曾有2任或2種以上公職	曾經在政府擔任行政要職	本身曾遭貪汙罪起訴但未判刑	反對美國萊豬進口，應強化兩岸政治對話	給予同性伴侶部分的家庭權利	泛藍	注重禮金福利政策(固定節日發放小額禮金如重陽敬老金)	政府應該管更多避免市場競爭	關懷勞工弱勢權益，獎勵青年創業	1	第三勢力	碩士以上	30-39歲	朱立倫	柯文哲
0.192852	Q7	A	35	66	男	有擔任過民意代表	曾經在政府擔任行政要職	本身曾遭貪汙罪起訴但未判刑	支持美國萊豬進口，但強化標示與科學化管理	給予同性伴侶相同的家庭權利	泛藍	注重社工關懷政策(例如老人共餐、日間照護等)	政府應該管更少交由市場決定	支持政府幫你養孩子，注重下一代教育	1	泛藍	碩士以上	40-49歲	朱立倫	郭台銘
0.192852	Q7	B	6	43	男	有擔任過民意代表	曾經擔任縣市議會議員	本身曾遭貪汙罪起訴但未判刑	支持美國萊豬進口，但強化標示與科學化管理	給予同性伴侶部分的家庭權利	看情形藍綠皆有	注重社工關懷政策(例如老人共餐、日間照護等)	政府應該管更多避免市場競爭	關懷勞工弱勢權益，獎勵青年創業	0	泛藍	碩士以上	40-49歲	朱立倫	郭台銘
0.187933	Q7	A	34	66	男	曾有2任或2種以上公職	無	本人或家屬沒有涉及任何貪汙案	反對美國萊豬進口，應強化兩岸經貿關係	給予同性伴侶相同的家庭權利	看情形藍綠皆有	注重禮金福利政策(固定節日發放小額禮金如重陽敬老金)	政府應該管更少交由市場決定	關懷勞工弱勢權益，獎勵青年創業	1	泛藍	碩士以上	40-49歲	張亞中	侯友宜
0.187933	Q7	B	51	43	男	曾有2任或2種以上公職	曾經在政府擔任行政要職	本身或家屬曾受到檢調貪汙調查見於媒體報導	支持美國萊豬進口，但強化標示與科學化管理	不給予同性伴侶任何家庭權利	泛藍	注重社工關懷政策(例如老人共餐、日間照護等)	政府應該管更少交由市場決定	建設AI智慧城，重視青年居住問題	0	泛藍	碩士以上	40-49歲	張亞中	侯友宜
0.299189	Q7	A	11	66	女	無相關公職經歷	無	本身曾遭貪汙罪起訴但未判刑	支持美國萊豬進口，但強化標示與科學化管理	不給予同性伴侶任何家庭權利	泛藍	注重高齡醫療政策(例如高齡免健保、免費接種疫苗等)	政府應該管更少交由市場決定	關懷勞工弱勢權益，獎勵青年創業	1	泛綠	碩士以上	20-29歲	不在乎	柯文哲
0.299189	Q7	B	53	73	女	曾有2任或2種以上公職	曾經在政府擔任行政要職	本身曾遭貪汙罪起訴但未判刑	反對美國萊豬進口，應強化兩岸政治對話	給予同性伴侶部分的家庭權利	泛藍	注重禮金福利政策(固定節日發放小額禮金如重陽敬老金)	政府應該管更多避免市場競爭	關懷勞工弱勢權益，獎勵青年創業	0	泛綠	碩士以上	20-29歲	不在乎	柯文哲
0.371183	Q7	A	22	73	男	曾有2任或2種以上公職	曾經擔任縣市議會議員	本身曾遭貪汙罪起訴但未判刑	反對美國萊豬進口，應強化兩岸經貿關係	給予同性伴侶部分的家庭權利	泛綠	注重社工關懷政策(例如老人共餐、日間照護等)	政府應該管更多避免市場競爭	建設AI智慧城，重視青年居住問題	0	無特定政黨傾向	大學	30-39歲	韓國瑜	其他，請說明
0.371183	Q7	B	15	66	女	有擔任過民意代表	曾經擔任縣市議會議員	本身曾遭貪汙罪起訴但未判刑	支持美國萊豬進口，換取加強與歐美的經貿關係	給予同性伴侶相同的家庭權利	看情形藍綠皆有	注重禮金福利政策(固定節日發放小額禮金如重陽敬老金)	政府應該管更少交由市場決定	支持政府幫你養孩子，注重下一代教育	1	無特定政黨傾向	大學	30-39歲	韓國瑜	其他，請說明
0.607813	Q7	A	64	73	男	無相關公職經歷	曾經擔任中央民意代表	本身或家屬曾受到檢調貪汙調查見於媒體報導	反對美國萊豬進口，應強化兩岸政治對話	給予同性伴侶相同的家庭權利	泛綠	注重社工關懷政策(例如老人共餐、日間照護等)	政府應該管更少交由市場決定	支持政府幫你養孩子，注重下一代教育	0	泛藍	專科	50-59歲	韓國瑜	侯友宜
0.607813	Q7	B	31	43	女	有擔任過民意代表	曾經擔任中央民意代表	本身曾遭貪汙罪起訴但未判刑	反對美國萊豬進口，應強化兩岸政治對話	給予同性伴侶部分的家庭權利	泛藍	注重社工關懷政策(例如老人共餐、日間照護等)	政府應該管更少交由市場決定	支持政府幫你養孩子，注重下一代教育	1	泛藍	專科	50-59歲	韓國瑜	侯友宜
0.447977	Q7	A	9	55	女	無相關公職經歷	曾經在政府擔任行政要職	本人或家屬沒有涉及任何貪汙案	支持美國萊豬進口，但強化標示與科學化管理	給予同性伴侶部分的家庭權利	看情形藍綠皆有	注重社工關懷政策(例如老人共餐、日間照護等)	政府應該管更少交由市場決定	支持政府幫你養孩子，注重下一代教育	0	泛綠	大學	20-29歲	侯友宜	郭台銘
0.447977	Q7	B	1	73	男	無相關公職經歷	曾經在政府擔任行政要職	本身或家屬曾受到檢調貪汙調查見於媒體報導	支持美國萊豬進口，換取加強與歐美的經貿關係	給予同性伴侶相同的家庭權利	看情形藍綠皆有	注重高齡醫療政策(例如高齡免健保、免費接種疫苗等)	政府應該管更多避免市場競爭	關懷勞工弱勢權益，獎勵青年創業	1	泛綠	大學	20-29歲	侯友宜	郭台銘
0.528971	Q7	A	53	73	女	曾有2任或2種以上公職	曾經在政府擔任行政要職	本身曾遭貪汙罪起訴但未判刑	反對美國萊豬進口，應強化兩岸政治對話	給予同性伴侶部分的家庭權利	泛藍	注重禮金福利政策(固定節日發放小額禮金如重陽敬老金)	政府應該管更多避免市場競爭	關懷勞工弱勢權益，獎勵青年創業	1	第三勢力	大學	20-29歲	連勝文	郭台銘
0.528971	Q7	B	48	73	男	無相關公職經歷	曾經擔任縣市議會議員	本身曾遭貪汙罪起訴但未判刑	支持美國萊豬進口，換取加強與歐美的經貿關係	給予同性伴侶相同的家庭權利	泛藍	注重禮金福利政策(固定節日發放小額禮金如重陽敬老金)	政府應該管更少交由市場決定	建設AI智慧城，重視青年居住問題	0	第三勢力	大學	20-29歲	連勝文	郭台銘
0.147585	Q7	A	37	66	女	曾有2任或2種以上公職	曾經在政府擔任行政要職	本人或家屬沒有涉及任何貪汙案	支持美國萊豬進口，換取加強與歐美的經貿關係	給予同性伴侶相同的家庭權利	泛藍	注重高齡醫療政策(例如高齡免健保、免費接種疫苗等)	政府應該管更多避免市場競爭	支持政府幫你養孩子，注重下一代教育	0	無特定政黨傾向	碩士以上	50-59歲	不在乎	郭台銘
0.147585	Q7	B	56	73	男	無相關公職經歷	無	本身曾遭貪汙罪起訴但未判刑	反對美國萊豬進口，應強化兩岸政治對話	給予同性伴侶相同的家庭權利	泛藍	注重社工關懷政策(例如老人共餐、日間照護等)	政府應該管更多避免市場競爭	支持政府幫你養孩子，注重下一代教育	1	無特定政黨傾向	碩士以上	50-59歲	不在乎	郭台銘
1.37853	Q7	A	50	73	男	曾有2任或2種以上公職	無	本身曾遭貪汙罪起訴但未判刑	支持美國萊豬進口，但強化標示與科學化管理	給予同性伴侶部分的家庭權利	看情形藍綠皆有	注重高齡醫療政策(例如高齡免健保、免費接種疫苗等)	政府應該管更少交由市場決定	支持政府幫你養孩子，注重下一代教育	1	泛綠	專科	60歲以上	其他，請說明	不在乎
1.37853	Q7	B	49	73	女	無相關公職經歷	曾經擔任中央民意代表	本身曾遭貪汙罪起訴但未判刑	反對美國萊豬進口，應強化兩岸經貿關係	給予同性伴侶相同的家庭權利	看情形藍綠皆有	注重高齡醫療政策(例如高齡免健保、免費接種疫苗等)	政府應該管更多避免市場競爭	支持政府幫你養孩子，注重下一代教育	0	泛綠	專科	60歲以上	其他，請說明	不在乎
0.33227	Q7	A	10	55	男	曾有2任或2種以上公職	曾經擔任中央民意代表	本身曾遭貪汙罪起訴但未判刑	支持美國萊豬進口，但強化標示與科學化管理	給予同性伴侶相同的家庭權利	泛藍	注重禮金福利政策(固定節日發放小額禮金如重陽敬老金)	政府應該管更多避免市場競爭	關懷勞工弱勢權益，獎勵青年創業	0	泛綠	大學	40-49歲	江啟臣	蔡英文
0.33227	Q7	B	29	66	男	曾有2任或2種以上公職	曾經擔任縣市議會議員	本人或家屬沒有涉及任何貪汙案	支持美國萊豬進口，但強化標示與科學化管理	給予同性伴侶相同的家庭權利	泛綠	注重社工關懷政策(例如老人共餐、日間照護等)	政府應該管更多避免市場競爭	支持政府幫你養孩子，注重下一代教育	1	泛綠	大學	40-49歲	江啟臣	蔡英文
0.972321	Q7	A	52	66	女	無相關公職經歷	曾經擔任縣市議會議員	本身曾遭貪汙罪起訴但未判刑	反對美國萊豬進口，應強化兩岸經貿關係	不給予同性伴侶任何家庭權利	泛藍	注重社工關懷政策(例如老人共餐、日間照護等)	政府應該管更多避免市場競爭	支持政府幫你養孩子，注重下一代教育	0	無特定政黨傾向	碩士以上	20-29歲	朱立倫	不在乎
0.972321	Q7	B	11	66	女	無相關公職經歷	無	本身曾遭貪汙罪起訴但未判刑	支持美國萊豬進口，但強化標示與科學化管理	不給予同性伴侶任何家庭權利	泛藍	注重高齡醫療政策(例如高齡免健保、免費接種疫苗等)	政府應該管更少交由市場決定	關懷勞工弱勢權益，獎勵青年創業	1	無特定政黨傾向	碩士以上	20-29歲	朱立倫	不在乎
4.3374	Q7	A	30	73	女	無相關公職經歷	無	本身或家屬曾受到檢調貪汙調查見於媒體報導	反對美國萊豬進口，應強化兩岸經貿關係	給予同性伴侶相同的家庭權利	泛藍	注重禮金福利政策(固定節日發放小額禮金如重陽敬老金)	政府應該管更少交由市場決定	支持政府幫你養孩子，注重下一代教育	0	無特定政黨傾向	高中職以下	60歲以上	朱立倫	蔡英文
4.3374	Q7	B	64	73	男	無相關公職經歷	曾經擔任中央民意代表	本身或家屬曾受到檢調貪汙調查見於媒體報導	反對美國萊豬進口，應強化兩岸政治對話	給予同性伴侶相同的家庭權利	泛綠	注重社工關懷政策(例如老人共餐、日間照護等)	政府應該管更少交由市場決定	支持政府幫你養孩子，注重下一代教育	1	無特定政黨傾向	高中職以下	60歲以上	朱立倫	蔡英文
0.561324	Q7	A	37	66	女	曾有2任或2種以上公職	曾經在政府擔任行政要職	本人或家屬沒有涉及任何貪汙案	支持美國萊豬進口，換取加強與歐美的經貿關係	給予同性伴侶相同的家庭權利	泛藍	注重高齡醫療政策(例如高齡免健保、免費接種疫苗等)	政府應該管更多避免市場競爭	支持政府幫你養孩子，注重下一代教育	1	無特定政黨傾向	大學	40-49歲	其他，請說明	其他，請說明
0.561324	Q7	B	60	43	女	無相關公職經歷	曾經擔任中央民意代表	本身曾遭貪汙罪起訴但未判刑	支持美國萊豬進口，但強化標示與科學化管理	給予同性伴侶相同的家庭權利	泛綠	注重禮金福利政策(固定節日發放小額禮金如重陽敬老金)	政府應該管更多避免市場競爭	支持政府幫你養孩子，注重下一代教育	0	無特定政黨傾向	大學	40-49歲	其他，請說明	其他，請說明
0.418536	Q7	A	62	43	女	有擔任過民意代表	曾經在政府擔任行政要職	本身曾遭貪汙罪起訴但未判刑	支持美國萊豬進口，換取加強與歐美的經貿關係	給予同性伴侶部分的家庭權利	泛藍	注重高齡醫療政策(例如高齡免健保、免費接種疫苗等)	政府應該管更多避免市場競爭	建設AI智慧城，重視青年居住問題	1	泛綠	大學	40-49歲	不在乎	蔡英文
0.418536	Q7	B	61	66	男	無相關公職經歷	無	本身或家屬曾受到檢調貪汙調查見於媒體報導	支持美國萊豬進口，換取加強與歐美的經貿關係	給予同性伴侶部分的家庭權利	泛藍	注重社工關懷政策(例如老人共餐、日間照護等)	政府應該管更多避免市場競爭	關懷勞工弱勢權益，獎勵青年創業	0	泛綠	大學	40-49歲	不在乎	蔡英文
0.775529	Q7	A	42	73	女	無相關公職經歷	曾經在政府擔任行政要職	本身曾遭貪汙罪起訴但未判刑	支持美國萊豬進口，但強化標示與科學化管理	給予同性伴侶相同的家庭權利	泛綠	注重社工關懷政策(例如老人共餐、日間照護等)	政府應該管更少交由市場決定	關懷勞工弱勢權益，獎勵青年創業	0	無特定政黨傾向	大學	30-39歲	江啟臣	柯文哲
0.775529	Q7	B	4	55	男	無相關公職經歷	無	本人或家屬沒有涉及任何貪汙案	反對美國萊豬進口，應強化兩岸政治對話	給予同性伴侶部分的家庭權利	泛藍	注重社工關懷政策(例如老人共餐、日間照護等)	政府應該管更多避免市場競爭	建設AI智慧城，重視青年居住問題	1	無特定政黨傾向	大學	30-39歲	江啟臣	柯文哲
0.488496	Q7	A	40	55	女	曾有2任或2種以上公職	曾經擔任縣市議會議員	本身曾遭貪汙罪起訴但未判刑	反對美國萊豬進口，應強化兩岸政治對話	給予同性伴侶相同的家庭權利	泛綠	注重高齡醫療政策(例如高齡免健保、免費接種疫苗等)	政府應該管更少交由市場決定	支持政府幫你養孩子，注重下一代教育	0	泛藍	專科	50-59歲	連勝文	侯友宜
0.488496	Q7	B	28	55	男	無相關公職經歷	曾經擔任中央民意代表	本身曾遭貪汙罪起訴但未判刑	反對美國萊豬進口，應強化兩岸政治對話	不給予同性伴侶任何家庭權利	看情形藍綠皆有	注重社工關懷政策(例如老人共餐、日間照護等)	政府應該管更少交由市場決定	關懷勞工弱勢權益，獎勵青年創業	1	泛藍	專科	50-59歲	連勝文	侯友宜
0.432631	Q7	A	51	43	男	曾有2任或2種以上公職	曾經在政府擔任行政要職	本身或家屬曾受到檢調貪汙調查見於媒體報導	支持美國萊豬進口，但強化標示與科學化管理	不給予同性伴侶任何家庭權利	泛藍	注重社工關懷政策(例如老人共餐、日間照護等)	政府應該管更少交由市場決定	建設AI智慧城，重視青年居住問題	0	泛綠	專科	40-49歲	不在乎	蔡英文
0.432631	Q7	B	28	55	男	無相關公職經歷	曾經擔任中央民意代表	本身曾遭貪汙罪起訴但未判刑	反對美國萊豬進口，應強化兩岸政治對話	不給予同性伴侶任何家庭權利	看情形藍綠皆有	注重社工關懷政策(例如老人共餐、日間照護等)	政府應該管更少交由市場決定	關懷勞工弱勢權益，獎勵青年創業	1	泛綠	專科	40-49歲	不在乎	蔡英文
0.669589	Q7	A	6	43	男	有擔任過民意代表	曾經擔任縣市議會議員	本身曾遭貪汙罪起訴但未判刑	支持美國萊豬進口，但強化標示與科學化管理	給予同性伴侶部分的家庭權利	看情形藍綠皆有	注重社工關懷政策(例如老人共餐、日間照護等)	政府應該管更多避免市場競爭	關懷勞工弱勢權益，獎勵青年創業	1	泛藍	大學	30-39歲	江啟臣	郭台銘
0.669589	Q7	B	24	73	女	無相關公職經歷	曾經擔任縣市議會議員	本身或家屬曾受到檢調貪汙調查見於媒體報導	支持美國萊豬進口，但強化標示與科學化管理	給予同性伴侶相同的家庭權利	泛藍	注重社工關懷政策(例如老人共餐、日間照護等)	政府應該管更多避免市場競爭	建設AI智慧城，重視青年居住問題	0	泛藍	大學	30-39歲	江啟臣	郭台銘
0.426076	Q7	A	35	66	男	有擔任過民意代表	曾經在政府擔任行政要職	本身曾遭貪汙罪起訴但未判刑	支持美國萊豬進口，但強化標示與科學化管理	給予同性伴侶相同的家庭權利	泛藍	注重社工關懷政策(例如老人共餐、日間照護等)	政府應該管更少交由市場決定	支持政府幫你養孩子，注重下一代教育	0	無特定政黨傾向	專科	50-59歲	不在乎	郭台銘
0.426076	Q7	B	19	66	男	無相關公職經歷	曾經擔任中央民意代表	本身曾遭貪汙罪起訴但未判刑	支持美國萊豬進口，換取加強與歐美的經貿關係	不給予同性伴侶任何家庭權利	泛綠	注重社工關懷政策(例如老人共餐、日間照護等)	政府應該管更少交由市場決定	建設AI智慧城，重視青年居住問題	1	無特定政黨傾向	專科	50-59歲	不在乎	郭台銘
0.429677	Q7	A	63	55	男	曾有2任或2種以上公職	曾經在政府擔任行政要職	本身曾遭貪汙罪起訴但未判刑	反對美國萊豬進口，應強化兩岸經貿關係	給予同性伴侶相同的家庭權利	泛藍	注重社工關懷政策(例如老人共餐、日間照護等)	政府應該管更少交由市場決定	支持政府幫你養孩子，注重下一代教育	1	泛藍	專科	50-59歲	不在乎	柯文哲
0.429677	Q7	B	23	43	男	有擔任過民意代表	無	本身曾遭貪汙罪起訴但未判刑	反對美國萊豬進口，應強化兩岸經貿關係	給予同性伴侶部分的家庭權利	泛綠	注重禮金福利政策(固定節日發放小額禮金如重陽敬老金)	政府應該管更少交由市場決定	支持政府幫你養孩子，注重下一代教育	0	泛藍	專科	50-59歲	不在乎	柯文哲
5.21094	Q7	A	47	55	女	有擔任過民意代表	曾經擔任中央民意代表	本身或家屬曾受到檢調貪汙調查見於媒體報導	支持美國萊豬進口，換取加強與歐美的經貿關係	給予同性伴侶相同的家庭權利	泛藍	注重社工關懷政策(例如老人共餐、日間照護等)	政府應該管更少交由市場決定	關懷勞工弱勢權益，獎勵青年創業	0	第三勢力	高中職以下	60歲以上	江啟臣	柯文哲
5.21094	Q7	B	54	55	女	無相關公職經歷	無	本身曾遭貪汙罪起訴但未判刑	反對美國萊豬進口，應強化兩岸經貿關係	不給予同性伴侶任何家庭權利	泛藍	注重禮金福利政策(固定節日發放小額禮金如重陽敬老金)	政府應該管更少交由市場決定	建設AI智慧城，重視青年居住問題	1	第三勢力	高中職以下	60歲以上	江啟臣	柯文哲
0.566648	Q7	A	33	66	男	有擔任過民意代表	曾經擔任中央民意代表	本身曾遭貪汙罪起訴但未判刑	反對美國萊豬進口，應強化兩岸經貿關係	給予同性伴侶相同的家庭權利	泛藍	注重高齡醫療政策(例如高齡免健保、免費接種疫苗等)	政府應該管更多避免市場競爭	建設AI智慧城，重視青年居住問題	0	泛綠	大學	20-29歲	侯友宜	蔡英文
0.566648	Q7	B	50	73	男	曾有2任或2種以上公職	無	本身曾遭貪汙罪起訴但未判刑	支持美國萊豬進口，但強化標示與科學化管理	給予同性伴侶部分的家庭權利	看情形藍綠皆有	注重高齡醫療政策(例如高齡免健保、免費接種疫苗等)	政府應該管更少交由市場決定	支持政府幫你養孩子，注重下一代教育	1	泛綠	大學	20-29歲	侯友宜	蔡英文
4.30105	Q7	A	44	43	男	無相關公職經歷	曾經擔任中央民意代表	本人或家屬沒有涉及任何貪汙案	支持美國萊豬進口，換取加強與歐美的經貿關係	給予同性伴侶相同的家庭權利	看情形藍綠皆有	注重社工關懷政策(例如老人共餐、日間照護等)	政府應該管更少交由市場決定	支持政府幫你養孩子，注重下一代教育	1	泛綠	高中職以下	60歲以上	不在乎	蔡英文
4.30105	Q7	B	33	66	男	有擔任過民意代表	曾經擔任中央民意代表	本身曾遭貪汙罪起訴但未判刑	反對美國萊豬進口，應強化兩岸經貿關係	給予同性伴侶相同的家庭權利	泛藍	注重高齡醫療政策(例如高齡免健保、免費接種疫苗等)	政府應該管更多避免市場競爭	建設AI智慧城，重視青年居住問題	0	泛綠	高中職以下	60歲以上	不在乎	蔡英文
0.61987	Q7	A	32	43	女	無相關公職經歷	曾經在政府擔任行政要職	本身曾遭貪汙罪起訴但未判刑	反對美國萊豬進口，應強化兩岸經貿關係	給予同性伴侶相同的家庭權利	看情形藍綠皆有	注重社工關懷政策(例如老人共餐、日間照護等)	政府應該管更少交由市場決定	建設AI智慧城，重視青年居住問題	1	泛綠	碩士以上	20-29歲	朱立倫	蔡英文
0.61987	Q7	B	31	43	女	有擔任過民意代表	曾經擔任中央民意代表	本身曾遭貪汙罪起訴但未判刑	反對美國萊豬進口，應強化兩岸政治對話	給予同性伴侶部分的家庭權利	泛藍	注重社工關懷政策(例如老人共餐、日間照護等)	政府應該管更少交由市場決定	支持政府幫你養孩子，注重下一代教育	0	泛綠	碩士以上	20-29歲	朱立倫	蔡英文
0.407149	Q7	A	9	55	女	無相關公職經歷	曾經在政府擔任行政要職	本人或家屬沒有涉及任何貪汙案	支持美國萊豬進口，但強化標示與科學化管理	給予同性伴侶部分的家庭權利	看情形藍綠皆有	注重社工關懷政策(例如老人共餐、日間照護等)	政府應該管更少交由市場決定	支持政府幫你養孩子，注重下一代教育	1	無特定政黨傾向	碩士以上	20-29歲	不在乎	郭台銘
0.407149	Q7	B	37	66	女	曾有2任或2種以上公職	曾經在政府擔任行政要職	本人或家屬沒有涉及任何貪汙案	支持美國萊豬進口，換取加強與歐美的經貿關係	給予同性伴侶相同的家庭權利	泛藍	注重高齡醫療政策(例如高齡免健保、免費接種疫苗等)	政府應該管更多避免市場競爭	支持政府幫你養孩子，注重下一代教育	0	無特定政黨傾向	碩士以上	20-29歲	不在乎	郭台銘
0.292379	Q7	A	45	43	女	無相關公職經歷	無	本人或家屬沒有涉及任何貪汙案	支持美國萊豬進口，但強化標示與科學化管理	給予同性伴侶相同的家庭權利	泛藍	注重高齡醫療政策(例如高齡免健保、免費接種疫苗等)	政府應該管更少交由市場決定	支持政府幫你養孩子，注重下一代教育	1	無特定政黨傾向	大學	50-59歲	不在乎	侯友宜
0.292379	Q7	B	57	66	女	有擔任過民意代表	無	本身曾遭貪汙罪起訴但未判刑	反對美國萊豬進口，應強化兩岸政治對話	給予同性伴侶相同的家庭權利	泛綠	注重社工關懷政策(例如老人共餐、日間照護等)	政府應該管更多避免市場競爭	關懷勞工弱勢權益，獎勵青年創業	0	無特定政黨傾向	大學	50-59歲	不在乎	侯友宜
2.32712	Q7	A	8	43	男	無相關公職經歷	曾經在政府擔任行政要職	本人或家屬沒有涉及任何貪汙案	反對美國萊豬進口，應強化兩岸政治對話	給予同性伴侶相同的家庭權利	泛綠	注重禮金福利政策(固定節日發放小額禮金如重陽敬老金)	政府應該管更多避免市場競爭	建設AI智慧城，重視青年居住問題	0	泛藍	高中職以下	50-59歲	韓國瑜	不知道
2.32712	Q7	B	61	66	男	無相關公職經歷	無	本身或家屬曾受到檢調貪汙調查見於媒體報導	支持美國萊豬進口，換取加強與歐美的經貿關係	給予同性伴侶部分的家庭權利	泛藍	注重社工關懷政策(例如老人共餐、日間照護等)	政府應該管更多避免市場競爭	關懷勞工弱勢權益，獎勵青年創業	1	泛藍	高中職以下	50-59歲	韓國瑜	不知道
0.482448	Q7	A	26	55	男	無相關公職經歷	曾經擔任縣市議會議員	本人或家屬沒有涉及任何貪汙案	支持美國萊豬進口，換取加強與歐美的經貿關係	給予同性伴侶部分的家庭權利	泛藍	注重禮金福利政策(固定節日發放小額禮金如重陽敬老金)	政府應該管更少交由市場決定	支持政府幫你養孩子，注重下一代教育	1	泛綠	專科	40-49歲	不知道	柯文哲
0.482448	Q7	B	48	73	男	無相關公職經歷	曾經擔任縣市議會議員	本身曾遭貪汙罪起訴但未判刑	支持美國萊豬進口，換取加強與歐美的經貿關係	給予同性伴侶相同的家庭權利	泛藍	注重禮金福利政策(固定節日發放小額禮金如重陽敬老金)	政府應該管更少交由市場決定	建設AI智慧城，重視青年居住問題	0	泛綠	專科	40-49歲	不知道	柯文哲
1.01639	Q7	A	2	55	男	有擔任過民意代表	無	本身或家屬曾受到檢調貪汙調查見於媒體報導	支持美國萊豬進口，但強化標示與科學化管理	給予同性伴侶相同的家庭權利	泛綠	注重高齡醫療政策(例如高齡免健保、免費接種疫苗等)	政府應該管更少交由市場決定	建設AI智慧城，重視青年居住問題	1	泛藍	專科	30-39歲	韓國瑜	郭台銘
1.01639	Q7	B	64	73	男	無相關公職經歷	曾經擔任中央民意代表	本身或家屬曾受到檢調貪汙調查見於媒體報導	反對美國萊豬進口，應強化兩岸政治對話	給予同性伴侶相同的家庭權利	泛綠	注重社工關懷政策(例如老人共餐、日間照護等)	政府應該管更少交由市場決定	支持政府幫你養孩子，注重下一代教育	0	泛藍	專科	30-39歲	韓國瑜	郭台銘
0.290316	Q7	A	3	55	女	無相關公職經歷	曾經擔任中央民意代表	本人或家屬沒有涉及任何貪汙案	反對美國萊豬進口，應強化兩岸經貿關係	給予同性伴侶部分的家庭權利	泛綠	注重高齡醫療政策(例如高齡免健保、免費接種疫苗等)	政府應該管更多避免市場競爭	關懷勞工弱勢權益，獎勵青年創業	1	無特定政黨傾向	大學	30-39歲	不在乎	侯友宜
0.290316	Q7	B	30	73	女	無相關公職經歷	無	本身或家屬曾受到檢調貪汙調查見於媒體報導	反對美國萊豬進口，應強化兩岸經貿關係	給予同性伴侶相同的家庭權利	泛藍	注重禮金福利政策(固定節日發放小額禮金如重陽敬老金)	政府應該管更少交由市場決定	支持政府幫你養孩子，注重下一代教育	0	無特定政黨傾向	大學	30-39歲	不在乎	侯友宜
0.296682	Q7	A	43	73	男	有擔任過民意代表	曾經在政府擔任行政要職	本人或家屬沒有涉及任何貪汙案	反對美國萊豬進口，應強化兩岸經貿關係	不給予同性伴侶任何家庭權利	泛藍	注重社工關懷政策(例如老人共餐、日間照護等)	政府應該管更少交由市場決定	關懷勞工弱勢權益，獎勵青年創業	0	第三勢力	碩士以上	20-29歲	朱立倫	侯友宜
0.296682	Q7	B	42	73	女	無相關公職經歷	曾經在政府擔任行政要職	本身曾遭貪汙罪起訴但未判刑	支持美國萊豬進口，但強化標示與科學化管理	給予同性伴侶相同的家庭權利	泛綠	注重社工關懷政策(例如老人共餐、日間照護等)	政府應該管更少交由市場決定	關懷勞工弱勢權益，獎勵青年創業	1	第三勢力	碩士以上	20-29歲	朱立倫	侯友宜
2.14343	Q7	A	59	66	男	無相關公職經歷	曾經在政府擔任行政要職	本身曾遭貪汙罪起訴但未判刑	反對美國萊豬進口，應強化兩岸政治對話	不給予同性伴侶任何家庭權利	看情形藍綠皆有	注重禮金福利政策(固定節日發放小額禮金如重陽敬老金)	政府應該管更多避免市場競爭	支持政府幫你養孩子，注重下一代教育	0	無特定政黨傾向	大學	20-29歲	不在乎	蔡英文
2.14343	Q7	B	16	43	男	無相關公職經歷	無	本身曾遭貪汙罪起訴但未判刑	支持美國萊豬進口，換取加強與歐美的經貿關係	給予同性伴侶相同的家庭權利	泛藍	注重社工關懷政策(例如老人共餐、日間照護等)	政府應該管更多避免市場競爭	支持政府幫你養孩子，注重下一代教育	1	無特定政黨傾向	大學	20-29歲	不在乎	蔡英文
0.394248	Q7	A	15	66	女	有擔任過民意代表	曾經擔任縣市議會議員	本身曾遭貪汙罪起訴但未判刑	支持美國萊豬進口，換取加強與歐美的經貿關係	給予同性伴侶相同的家庭權利	看情形藍綠皆有	注重禮金福利政策(固定節日發放小額禮金如重陽敬老金)	政府應該管更少交由市場決定	支持政府幫你養孩子，注重下一代教育	1	無特定政黨傾向	碩士以上	50-59歲	不在乎	陳時中
0.394248	Q7	B	62	43	女	有擔任過民意代表	曾經在政府擔任行政要職	本身曾遭貪汙罪起訴但未判刑	支持美國萊豬進口，換取加強與歐美的經貿關係	給予同性伴侶部分的家庭權利	泛藍	注重高齡醫療政策(例如高齡免健保、免費接種疫苗等)	政府應該管更多避免市場競爭	建設AI智慧城，重視青年居住問題	0	無特定政黨傾向	碩士以上	50-59歲	不在乎	陳時中
0.493736	Q7	A	63	55	男	曾有2任或2種以上公職	曾經在政府擔任行政要職	本身曾遭貪汙罪起訴但未判刑	反對美國萊豬進口，應強化兩岸經貿關係	給予同性伴侶相同的家庭權利	泛藍	注重社工關懷政策(例如老人共餐、日間照護等)	政府應該管更少交由市場決定	支持政府幫你養孩子，注重下一代教育	1	無特定政黨傾向	大學	40-49歲	朱立倫	侯友宜
0.493736	Q7	B	12	55	女	曾有2任或2種以上公職	無	本身曾遭貪汙罪起訴但未判刑	支持美國萊豬進口，換取加強與歐美的經貿關係	給予同性伴侶相同的家庭權利	看情形藍綠皆有	注重社工關懷政策(例如老人共餐、日間照護等)	政府應該管更多避免市場競爭	建設AI智慧城，重視青年居住問題	0	無特定政黨傾向	大學	40-49歲	朱立倫	侯友宜
1.68348	Q7	A	61	66	男	無相關公職經歷	無	本身或家屬曾受到檢調貪汙調查見於媒體報導	支持美國萊豬進口，換取加強與歐美的經貿關係	給予同性伴侶部分的家庭權利	泛藍	注重社工關懷政策(例如老人共餐、日間照護等)	政府應該管更多避免市場競爭	關懷勞工弱勢權益，獎勵青年創業	0	無特定政黨傾向	高中職以下	30-39歲	不知道	郭台銘
1.68348	Q7	B	51	43	男	曾有2任或2種以上公職	曾經在政府擔任行政要職	本身或家屬曾受到檢調貪汙調查見於媒體報導	支持美國萊豬進口，但強化標示與科學化管理	不給予同性伴侶任何家庭權利	泛藍	注重社工關懷政策(例如老人共餐、日間照護等)	政府應該管更少交由市場決定	建設AI智慧城，重視青年居住問題	1	無特定政黨傾向	高中職以下	30-39歲	不知道	郭台銘
0.941822	Q7	A	13	55	男	無相關公職經歷	曾經在政府擔任行政要職	本身曾遭貪汙罪起訴但未判刑	支持美國萊豬進口，換取加強與歐美的經貿關係	不給予同性伴侶任何家庭權利	泛綠	注重高齡醫療政策(例如高齡免健保、免費接種疫苗等)	政府應該管更多避免市場競爭	支持政府幫你養孩子，注重下一代教育	1	泛綠	專科	40-49歲	朱立倫	蔡英文
0.941822	Q7	B	6	43	男	有擔任過民意代表	曾經擔任縣市議會議員	本身曾遭貪汙罪起訴但未判刑	支持美國萊豬進口，但強化標示與科學化管理	給予同性伴侶部分的家庭權利	看情形藍綠皆有	注重社工關懷政策(例如老人共餐、日間照護等)	政府應該管更多避免市場競爭	關懷勞工弱勢權益，獎勵青年創業	0	泛綠	專科	40-49歲	朱立倫	蔡英文
0.284217	Q7	A	36	43	女	曾有2任或2種以上公職	無	本身或家屬曾受到檢調貪汙調查見於媒體報導	反對美國萊豬進口，應強化兩岸政治對話	不給予同性伴侶任何家庭權利	看情形藍綠皆有	注重社工關懷政策(例如老人共餐、日間照護等)	政府應該管更多避免市場競爭	支持政府幫你養孩子，注重下一代教育	1	無特定政黨傾向	碩士以上	30-39歲	朱立倫	侯友宜
0.284217	Q7	B	43	73	男	有擔任過民意代表	曾經在政府擔任行政要職	本人或家屬沒有涉及任何貪汙案	反對美國萊豬進口，應強化兩岸經貿關係	不給予同性伴侶任何家庭權利	泛藍	注重社工關懷政策(例如老人共餐、日間照護等)	政府應該管更少交由市場決定	關懷勞工弱勢權益，獎勵青年創業	0	無特定政黨傾向	碩士以上	30-39歲	朱立倫	侯友宜
0.290316	Q7	A	37	66	女	曾有2任或2種以上公職	曾經在政府擔任行政要職	本人或家屬沒有涉及任何貪汙案	支持美國萊豬進口，換取加強與歐美的經貿關係	給予同性伴侶相同的家庭權利	泛藍	注重高齡醫療政策(例如高齡免健保、免費接種疫苗等)	政府應該管更多避免市場競爭	支持政府幫你養孩子，注重下一代教育	1	無特定政黨傾向	大學	30-39歲	不在乎	郭台銘
0.290316	Q7	B	28	55	男	無相關公職經歷	曾經擔任中央民意代表	本身曾遭貪汙罪起訴但未判刑	反對美國萊豬進口，應強化兩岸政治對話	不給予同性伴侶任何家庭權利	看情形藍綠皆有	注重社工關懷政策(例如老人共餐、日間照護等)	政府應該管更少交由市場決定	關懷勞工弱勢權益，獎勵青年創業	0	無特定政黨傾向	大學	30-39歲	不在乎	郭台銘
1.20197	Q7	A	46	73	男	有擔任過民意代表	曾經擔任中央民意代表	本人或家屬沒有涉及任何貪汙案	支持美國萊豬進口，但強化標示與科學化管理	不給予同性伴侶任何家庭權利	泛藍	注重禮金福利政策(固定節日發放小額禮金如重陽敬老金)	政府應該管更多避免市場競爭	支持政府幫你養孩子，注重下一代教育	1	泛藍	大學	60歲以上	連勝文	侯友宜
1.20197	Q7	B	9	55	女	無相關公職經歷	曾經在政府擔任行政要職	本人或家屬沒有涉及任何貪汙案	支持美國萊豬進口，但強化標示與科學化管理	給予同性伴侶部分的家庭權利	看情形藍綠皆有	注重社工關懷政策(例如老人共餐、日間照護等)	政府應該管更少交由市場決定	支持政府幫你養孩子，注重下一代教育	0	泛藍	大學	60歲以上	連勝文	侯友宜
2.54348	Q7	A	32	43	女	無相關公職經歷	曾經在政府擔任行政要職	本身曾遭貪汙罪起訴但未判刑	反對美國萊豬進口，應強化兩岸經貿關係	給予同性伴侶相同的家庭權利	看情形藍綠皆有	注重社工關懷政策(例如老人共餐、日間照護等)	政府應該管更少交由市場決定	建設AI智慧城，重視青年居住問題	1	無特定政黨傾向	高中職以下	50-59歲	其他，請說明	其他，請說明
2.54348	Q7	B	55	43	男	無相關公職經歷	曾經擔任縣市議會議員	本身曾遭貪汙罪起訴但未判刑	反對美國萊豬進口，應強化兩岸政治對話	給予同性伴侶相同的家庭權利	泛藍	注重高齡醫療政策(例如高齡免健保、免費接種疫苗等)	政府應該管更少交由市場決定	關懷勞工弱勢權益，獎勵青年創業	0	無特定政黨傾向	高中職以下	50-59歲	其他，請說明	其他，請說明
1.44159	Q7	A	10	55	男	曾有2任或2種以上公職	曾經擔任中央民意代表	本身曾遭貪汙罪起訴但未判刑	支持美國萊豬進口，但強化標示與科學化管理	給予同性伴侶相同的家庭權利	泛藍	注重禮金福利政策(固定節日發放小額禮金如重陽敬老金)	政府應該管更多避免市場競爭	關懷勞工弱勢權益，獎勵青年創業	1	無特定政黨傾向	大學	60歲以上	朱立倫	柯文哲
1.44159	Q7	B	16	43	男	無相關公職經歷	無	本身曾遭貪汙罪起訴但未判刑	支持美國萊豬進口，換取加強與歐美的經貿關係	給予同性伴侶相同的家庭權利	泛藍	注重社工關懷政策(例如老人共餐、日間照護等)	政府應該管更多避免市場競爭	支持政府幫你養孩子，注重下一代教育	0	無特定政黨傾向	大學	60歲以上	朱立倫	柯文哲
3.74833	Q7	A	50	73	男	曾有2任或2種以上公職	無	本身曾遭貪汙罪起訴但未判刑	支持美國萊豬進口，但強化標示與科學化管理	給予同性伴侶部分的家庭權利	看情形藍綠皆有	注重高齡醫療政策(例如高齡免健保、免費接種疫苗等)	政府應該管更少交由市場決定	支持政府幫你養孩子，注重下一代教育	1	泛藍	高中職以下	40-49歲	朱立倫	郭台銘
3.74833	Q7	B	47	55	女	有擔任過民意代表	曾經擔任中央民意代表	本身或家屬曾受到檢調貪汙調查見於媒體報導	支持美國萊豬進口，換取加強與歐美的經貿關係	給予同性伴侶相同的家庭權利	泛藍	注重社工關懷政策(例如老人共餐、日間照護等)	政府應該管更少交由市場決定	關懷勞工弱勢權益，獎勵青年創業	0	泛藍	高中職以下	40-49歲	朱立倫	郭台銘
1.23902	Q7	A	1	73	男	無相關公職經歷	曾經在政府擔任行政要職	本身或家屬曾受到檢調貪汙調查見於媒體報導	支持美國萊豬進口，換取加強與歐美的經貿關係	給予同性伴侶相同的家庭權利	看情形藍綠皆有	注重高齡醫療政策(例如高齡免健保、免費接種疫苗等)	政府應該管更多避免市場競爭	關懷勞工弱勢權益，獎勵青年創業	0	第三勢力	專科	60歲以上	不在乎	柯文哲
1.23902	Q7	B	5	66	女	曾有2任或2種以上公職	曾經擔任中央民意代表	本人或家屬沒有涉及任何貪汙案	反對美國萊豬進口，應強化兩岸政治對話	給予同性伴侶相同的家庭權利	泛藍	注重社工關懷政策(例如老人共餐、日間照護等)	政府應該管更少交由市場決定	建設AI智慧城，重視青年居住問題	1	第三勢力	專科	60歲以上	不在乎	柯文哲
0.779437	Q7	A	22	73	男	曾有2任或2種以上公職	曾經擔任縣市議會議員	本身曾遭貪汙罪起訴但未判刑	反對美國萊豬進口，應強化兩岸經貿關係	給予同性伴侶部分的家庭權利	泛綠	注重社工關懷政策(例如老人共餐、日間照護等)	政府應該管更多避免市場競爭	建設AI智慧城，重視青年居住問題	1	泛綠	大學	20-29歲	不在乎	柯文哲
0.779437	Q7	B	59	66	男	無相關公職經歷	曾經在政府擔任行政要職	本身曾遭貪汙罪起訴但未判刑	反對美國萊豬進口，應強化兩岸政治對話	不給予同性伴侶任何家庭權利	看情形藍綠皆有	注重禮金福利政策(固定節日發放小額禮金如重陽敬老金)	政府應該管更多避免市場競爭	支持政府幫你養孩子，注重下一代教育	0	泛綠	大學	20-29歲	不在乎	柯文哲
0.187933	Q7	A	47	55	女	有擔任過民意代表	曾經擔任中央民意代表	本身或家屬曾受到檢調貪汙調查見於媒體報導	支持美國萊豬進口，換取加強與歐美的經貿關係	給予同性伴侶相同的家庭權利	泛藍	注重社工關懷政策(例如老人共餐、日間照護等)	政府應該管更少交由市場決定	關懷勞工弱勢權益，獎勵青年創業	0	無特定政黨傾向	碩士以上	40-49歲	朱立倫	郭台銘
0.187933	Q7	B	33	66	男	有擔任過民意代表	曾經擔任中央民意代表	本身曾遭貪汙罪起訴但未判刑	反對美國萊豬進口，應強化兩岸經貿關係	給予同性伴侶相同的家庭權利	泛藍	注重高齡醫療政策(例如高齡免健保、免費接種疫苗等)	政府應該管更多避免市場競爭	建設AI智慧城，重視青年居住問題	1	無特定政黨傾向	碩士以上	40-49歲	朱立倫	郭台銘
0.736766	Q7	A	54	55	女	無相關公職經歷	無	本身曾遭貪汙罪起訴但未判刑	反對美國萊豬進口，應強化兩岸經貿關係	不給予同性伴侶任何家庭權利	泛藍	注重禮金福利政策(固定節日發放小額禮金如重陽敬老金)	政府應該管更少交由市場決定	建設AI智慧城，重視青年居住問題	0	泛綠	大學	60歲以上	不在乎	蔡英文
0.736766	Q7	B	27	43	女	曾有2任或2種以上公職	曾經擔任縣市議會議員	本身或家屬曾受到檢調貪汙調查見於媒體報導	支持美國萊豬進口，換取加強與歐美的經貿關係	不給予同性伴侶任何家庭權利	泛綠	注重禮金福利政策(固定節日發放小額禮金如重陽敬老金)	政府應該管更少交由市場決定	關懷勞工弱勢權益，獎勵青年創業	1	泛綠	大學	60歲以上	不在乎	蔡英文
0.566648	Q7	A	33	66	男	有擔任過民意代表	曾經擔任中央民意代表	本身曾遭貪汙罪起訴但未判刑	反對美國萊豬進口，應強化兩岸經貿關係	給予同性伴侶相同的家庭權利	泛藍	注重高齡醫療政策(例如高齡免健保、免費接種疫苗等)	政府應該管更多避免市場競爭	建設AI智慧城，重視青年居住問題	0	無特定政黨傾向	大學	20-29歲	朱立倫	蔡英文
0.566648	Q7	B	29	66	男	曾有2任或2種以上公職	曾經擔任縣市議會議員	本人或家屬沒有涉及任何貪汙案	支持美國萊豬進口，但強化標示與科學化管理	給予同性伴侶相同的家庭權利	泛綠	注重社工關懷政策(例如老人共餐、日間照護等)	政府應該管更多避免市場競爭	支持政府幫你養孩子，注重下一代教育	1	無特定政黨傾向	大學	20-29歲	朱立倫	蔡英文
1.7434	Q7	A	55	43	男	無相關公職經歷	曾經擔任縣市議會議員	本身曾遭貪汙罪起訴但未判刑	反對美國萊豬進口，應強化兩岸政治對話	給予同性伴侶相同的家庭權利	泛藍	注重高齡醫療政策(例如高齡免健保、免費接種疫苗等)	政府應該管更少交由市場決定	關懷勞工弱勢權益，獎勵青年創業	0	無特定政黨傾向	高中職以下	50-59歲	不知道	不知道
1.7434	Q7	B	46	73	男	有擔任過民意代表	曾經擔任中央民意代表	本人或家屬沒有涉及任何貪汙案	支持美國萊豬進口，但強化標示與科學化管理	不給予同性伴侶任何家庭權利	泛藍	注重禮金福利政策(固定節日發放小額禮金如重陽敬老金)	政府應該管更多避免市場競爭	支持政府幫你養孩子，注重下一代教育	1	無特定政黨傾向	高中職以下	50-59歲	不知道	不知道
0.336435	Q7	A	29	66	男	曾有2任或2種以上公職	曾經擔任縣市議會議員	本人或家屬沒有涉及任何貪汙案	支持美國萊豬進口，但強化標示與科學化管理	給予同性伴侶相同的家庭權利	泛綠	注重社工關懷政策(例如老人共餐、日間照護等)	政府應該管更多避免市場競爭	支持政府幫你養孩子，注重下一代教育	1	第三勢力	大學	50-59歲	連勝文	不知道
0.336435	Q7	B	11	66	女	無相關公職經歷	無	本身曾遭貪汙罪起訴但未判刑	支持美國萊豬進口，但強化標示與科學化管理	不給予同性伴侶任何家庭權利	泛藍	注重高齡醫療政策(例如高齡免健保、免費接種疫苗等)	政府應該管更少交由市場決定	關懷勞工弱勢權益，獎勵青年創業	0	第三勢力	大學	50-59歲	連勝文	不知道
0.249995	Q7	A	19	66	男	無相關公職經歷	曾經擔任中央民意代表	本身曾遭貪汙罪起訴但未判刑	支持美國萊豬進口，換取加強與歐美的經貿關係	不給予同性伴侶任何家庭權利	泛綠	注重社工關懷政策(例如老人共餐、日間照護等)	政府應該管更少交由市場決定	建設AI智慧城，重視青年居住問題	0	無特定政黨傾向	碩士以上	30-39歲	不在乎	柯文哲
0.249995	Q7	B	58	66	女	無相關公職經歷	曾經擔任中央民意代表	本身或家屬曾受到檢調貪汙調查見於媒體報導	支持美國萊豬進口，但強化標示與科學化管理	給予同性伴侶部分的家庭權利	看情形藍綠皆有	注重禮金福利政策(固定節日發放小額禮金如重陽敬老金)	政府應該管更多避免市場競爭	建設AI智慧城，重視青年居住問題	1	無特定政黨傾向	碩士以上	30-39歲	不在乎	柯文哲
0.407149	Q7	A	58	66	女	無相關公職經歷	曾經擔任中央民意代表	本身或家屬曾受到檢調貪汙調查見於媒體報導	支持美國萊豬進口，但強化標示與科學化管理	給予同性伴侶部分的家庭權利	看情形藍綠皆有	注重禮金福利政策(固定節日發放小額禮金如重陽敬老金)	政府應該管更多避免市場競爭	建設AI智慧城，重視青年居住問題	1	泛綠	碩士以上	20-29歲	不在乎	蔡英文
0.407149	Q7	B	19	66	男	無相關公職經歷	曾經擔任中央民意代表	本身曾遭貪汙罪起訴但未判刑	支持美國萊豬進口，換取加強與歐美的經貿關係	不給予同性伴侶任何家庭權利	泛綠	注重社工關懷政策(例如老人共餐、日間照護等)	政府應該管更少交由市場決定	建設AI智慧城，重視青年居住問題	0	泛綠	碩士以上	20-29歲	不在乎	蔡英文
3.02111	Q7	A	19	66	男	無相關公職經歷	曾經擔任中央民意代表	本身曾遭貪汙罪起訴但未判刑	支持美國萊豬進口，換取加強與歐美的經貿關係	不給予同性伴侶任何家庭權利	泛綠	注重社工關懷政策(例如老人共餐、日間照護等)	政府應該管更少交由市場決定	建設AI智慧城，重視青年居住問題	1	無特定政黨傾向	高中職以下	40-49歲	不在乎	不在乎
3.02111	Q7	B	26	55	男	無相關公職經歷	曾經擔任縣市議會議員	本人或家屬沒有涉及任何貪汙案	支持美國萊豬進口，換取加強與歐美的經貿關係	給予同性伴侶部分的家庭權利	泛藍	注重禮金福利政策(固定節日發放小額禮金如重陽敬老金)	政府應該管更少交由市場決定	支持政府幫你養孩子，注重下一代教育	0	無特定政黨傾向	高中職以下	40-49歲	不在乎	不在乎
0.49869	Q7	A	34	66	男	曾有2任或2種以上公職	無	本人或家屬沒有涉及任何貪汙案	反對美國萊豬進口，應強化兩岸經貿關係	給予同性伴侶相同的家庭權利	看情形藍綠皆有	注重禮金福利政策(固定節日發放小額禮金如重陽敬老金)	政府應該管更少交由市場決定	關懷勞工弱勢權益，獎勵青年創業	1	第三勢力	碩士以上	30-39歲	不在乎	柯文哲
0.49869	Q7	B	57	66	女	有擔任過民意代表	無	本身曾遭貪汙罪起訴但未判刑	反對美國萊豬進口，應強化兩岸政治對話	給予同性伴侶相同的家庭權利	泛綠	注重社工關懷政策(例如老人共餐、日間照護等)	政府應該管更多避免市場競爭	關懷勞工弱勢權益，獎勵青年創業	0	第三勢力	碩士以上	30-39歲	不在乎	柯文哲
0.281394	Q7	A	29	66	男	曾有2任或2種以上公職	曾經擔任縣市議會議員	本人或家屬沒有涉及任何貪汙案	支持美國萊豬進口，但強化標示與科學化管理	給予同性伴侶相同的家庭權利	泛綠	注重社工關懷政策(例如老人共餐、日間照護等)	政府應該管更多避免市場競爭	支持政府幫你養孩子，注重下一代教育	0	泛綠	大學	40-49歲	韓國瑜	蔡英文
0.281394	Q7	B	2	55	男	有擔任過民意代表	無	本身或家屬曾受到檢調貪汙調查見於媒體報導	支持美國萊豬進口，但強化標示與科學化管理	給予同性伴侶相同的家庭權利	泛綠	注重高齡醫療政策(例如高齡免健保、免費接種疫苗等)	政府應該管更少交由市場決定	建設AI智慧城，重視青年居住問題	1	泛綠	大學	40-49歲	韓國瑜	蔡英文
[truncated: 15,650 more rows]

## Sheet: Q13-Q18聯合分析
樣本權值(W)	題號	組合代號	組合編號	年齡	性別	本人經歷	父母的政治背景	反貪腐	對外經貿的立場	對同性伴侶的立場	市政議題上黨派合作關係	老人福利政策	醫療自費市場	主要青年政見	人選	政黨傾向	學歷	年齡層	Q34_1	Q34_2
[truncated: 16,080 more rows]

[truncated: 2 more sheets: Q19-Q24聯合分析, Q25-Q26]
