# Supplementary material for: Evaluating voter perceptions of political party similarity: A mixed-method study of party positions in Taiwan
Source: PLoS One. 2025 Oct 29;20(10):e0335465. doi: 10.1371/journal.pone.0335465 (PMC12571294; doi:10.1371/journal.pone.0335465)
Supplement: S2 Table — (XLSX) [file pone.0335465.s002.xlsx]

## Sheet: Sheet1
Rank	Round1_	%	Round2	%	Round3	%
1	藍綠		藍綠		藍綠	0.110342
2	政黨		政黨		理念	0.062526
3	理念		親中		親中	0.0538407
4	親中		理念		顏色	0.034893
5	政治		政治		台灣	0.0289962
6	台灣		台灣		藍綠白	0.0269871
7	顏色		顏色		統獨	0.0206533
8	是否		統獨		政策	0.0195161
9	統獨		是否		感覺	0.0165121
10	立場	-	立場	-	印象	0.015008
11	政治理念		政策		獨派	0.0146603
12	政策		政治理念		國民黨	0.0146407
13	主張		感覺		中國	0.0144403
14	感覺		傾向		議題	0.0137541
15	傾向		黨派		意識	0.0137212
16	黨派		印象		做事	0.0136047
17	印象		國民黨		民進黨	0.0131198
18	國民黨		中國		媒體	0.0128167
19	中國		議題		兩岸	0.0122123
20	泛藍		意識		利益	0.0113051
